# Supplementary material for: Robust Detection of Hierarchical Communities from Escherichia coli Gene Expression Data
Source: PLoS Comput Biol. 2012 Feb 23;8(2):e1002391. doi: 10.1371/journal.pcbi.1002391 (PMC3285575; doi:10.1371/journal.pcbi.1002391)
Supplement: Dataset S2 — List of the order of genes in the correlation matrix plot. The multicolor matrix correlation plot simultaneously shows the statistical correlations in the modular relationships between pairs of genes, in the full dataset, at supercritical, critical, and subcritical threshold values. Each matrix element of the resulting plot has an RGB color that simultaneously indicates its correlations in the modular structure at each of the three values. A list of the order of genes is given, by listing each gene name and Blattner number. (XLS) [file pcbi.1002391.s002.xls]

## Sheet: Sheet1
genename	bnumber
cdsA	b0175
cmk	b0910
dnaG	b3066
dusB	b3260
efp	b4147
fis	b3261
fusA	b3340
gmk	b3648
infB	b3168
ispU	b0174
lpxB	b0182
mnmG	b3741
mrdA	b0635
murA	b3189
nusA	b3169
nusG	b3982
obgE	b3183
parE	b3030
ppa	b4226
prfC	b4375
priB	b4201
pyrH	b0171
queA	b0405
rbfA	b3167
rho	b3783
rimM	b2608
rlmN	b2517
rnhB	b0183
rnpA	b3704
rplA	b3984
rplB	b3317
rplC	b3320
rplD	b3319
rplE	b3308
rplF	b3305
rplI	b4203
rplJ	b3985
rplK	b3983
rplL	b3986
rplM	b3231
rplN	b3310
rplO	b3301
rplP	b3313
rplQ	b3294
rplR	b3304
rplS	b2606
rplU	b3186
rplV	b3315
rplW	b3318
rplX	b3309
rplY	b2185
rpmA	b3185
rpmB	b3637
rpmC	b3312
rpmD	b3302
rpmE	b3936
rpmG	b3636
rpmH	b3703
rpmJ	b3299
rpoA	b3295
rpoZ	b3649
rpsA	b0911
rpsB	b0169
rpsC	b3314
rpsD	b3296
rpsE	b3303
rpsF	b4200
rpsG	b3341
rpsH	b3306
rpsI	b3230
rpsJ	b3321
rpsK	b3297
rpsL	b3342
rpsM	b3298
rpsN	b3307
rpsO	b3165
rpsP	b2609
rpsQ	b3311
rpsR	b4202
rpsS	b3316
rpsT	b0023
rpsU	b3065
secE	b3981
secG	b3175
secY	b3300
speA	b2938
speB	b2937
tff	b4414
tig	b0436
trmA	b3965
trmD	b2607
trmI	b2960
truB	b3166
truC	b2791
tsf	b0170
typA	b3871
yadB	b0144
yggN	b2958
ygiQ	b4469
yhbC	b3170
yhbE	b3184
yhbY	b3180
yidC	b3705
yidD	b4557
yqcC	b2792
yqgB	b2939
accB	b3255
accC	b3256
aroB	b3389
aroK	b3390
dacA	b0632
dnaE	b0184
folK	b0142
glf	b2036
glpG	b3424
glyQ	b3560
gph	b3385
hsdM	b4349
hsdS	b4348
lgt	b2828
prfB	b2891
rdgB	b2954
rdoA	b3859
rfaL	b3622
rfbA	b2039
rfbB	b2041
rfbC	b2038
rfbD	b2040
rfbX	b2037
rfc	b2035
rpe	b3386
thyA	b2827
tolC	b3035
wbbI	b2034
wbbJ	b2033
wbbK	b2032
wbbL	b4571
yajG	b0434
yejL	b2187
yfdG	b2350
yfdH	b2351
yggS	b2951
yggT	b2952
yggU	b2953
yhgF	b3407
yibN	b3611
yjaG	b3999
yrbA	b3190
dnaB	b4052
envC	b3613
fmt	b3288
gpp	b3779
kup	b3747
mreB	b3251
mreC	b3250
mreD	b3249
murB	b3972
pitA	b3493
recF	b3700
rfe	b3784
rffA	b3791
rffC	b3790
rffD	b3787
rffE	b3786
rffG	b3788
rffH	b3789
rffM	b3794
rhlB	b3780
rsmB	b3289
spoT	b3650
trmH	b3651
waaA	b3633
wzxE	b3792
wzyE	b3793
wzzE	b3785
ygaH	b2683
ygaZ	b2682
yhdE	b3248
yhjJ	b3527
yibQ	b3614
yigB	b3812
cca	b3056
fdhE	b3891
gpsA	b3608
grxC	b3610
hemC	b3805
hemE	b3997
hemG	b3850
hemX	b3803
hemY	b3802
menF	b2265
nfi	b3998
nrdR	b0413
pepP	b2908
pepQ	b3847
rfaD	b3619
rfaF	b3620
ribD	b0414
secB	b3609
trkH	b3849
ubiH	b2907
visC	b2906
ycdZ	b1036
ygfB	b2909
yheM	b3344
yheN	b3345
yheO	b3346
yieP	b3755
yigZ	b3848
yiiM	b3910
yqhD	b3011
ftsA	b0094
ftsI	b0084
ftsL	b0083
ftsW	b0089
gcvA	b2808
hrpB	b0148
map	b0168
mraW	b0082
mraY	b0087
mraZ	b0081
murC	b0091
murD	b0088
murE	b0085
murG	b0090
rng	b3247
ytfN	b4221
ytfP	b4222
rfaB	b3628
rfaG	b3631
rfaI	b3627
rfaJ	b3626
rfaP	b3630
rfaQ	b3632
rfaS	b3629
rfaY	b3625
rfaZ	b3624
waaU	b3623
yrbB	b3191
yrbC	b3192
yrbD	b3193
yrbE	b3194
yrbF	b3195
dsbC	b2893
ftsE	b3463
ftsY	b3464
kdsC	b3198
kdsD	b3197
lptA	b3200
lptB	b3201
rpoH	b3461
xerD	b2894
yggD	b2929
yjeE	b4168
yrbG	b3196
yrbK	b3199
dedA	b2317
guaA	b2507
guaB	b2508
hflD	b1132
miaB	b0661
mipA	b1782
panF	b3258
pheS	b1714
prmA	b3259
prs	b1207
rlmL	b0948
usg	b2319
atpA	b3734
atpB	b3738
atpC	b3731
atpD	b3732
atpE	b3737
atpF	b3736
atpG	b3733
atpH	b3735
atpI	b3739
glmS	b3729
glmU	b3730
eda	b1850
edd	b1851
gor	b3500
kdgK	b3526
rfaH	b3842
sirA	b3470
tatC	b3839
yhiR	b3499
yicN	b3663
acrA	b0463
acrB	b0462
secD	b0408
secF	b0409
spr	b2175
tgt	b0406
yajC	b0407
aroC	b2329
nfsB	b0578
nrdA	b2234
nrdB	b2235
prmB	b2330
yfcA	b2327
yfhM	b2520
fdx	b2525
hscA	b2526
hscB	b2527
iscX	b2524
pepB	b2523
sseB	b2522
ftsP	b3017
mnmE	b3706
mpl	b4233
rep	b3778
yheS	b3352
yhiN	b3492
aceE	b0114
aceF	b0115
ndh	b1109
pdhR	b0113
rpoB	b3987
dfp	b3639
dut	b3640
rph	b3643
rsmC	b4371
slmA	b3641
fecA	b4291
fecB	b4290
fecC	b4289
fecD	b4288
fecE	b4287
ftsB	b2748
ispD	b2747
ispF	b2746
recJ	b2892
rnc	b2567
gntX	b3413
tatB	b3838
ubiB	b3835
ubiE	b3833
yigP	b3834
pepD	b0237
polA	b3863
ptsP	b2829
tldD	b3244
ygiF	b3054
phoU	b3724
pstA	b3726
pstB	b3725
pstC	b3727
pstS	b3728
aroE	b3281
bamA	b0177
pdxA	b0052
rimN	b3282
bamD	b2595
dsbA	b3860
fkpA	b3347
glyS	b3559
cobC	b0638
ispG	b2515
mrdB	b0634
nadD	b0639
dapF	b3809
xerC	b3811
yidA	b3697
yigA	b3810
fkpB	b0028
ileS	b0026
lspA	b0027
ribF	b0025
glyT	b3978
leuW	b0672
thrT	b3979
tyrU	b3977
nagC	b0676
nupC	b2393
tsx	b0411
yijD	b3964
rnpB	b3123
rrfA	b3855
ryfD	b4609
ssrA	b2621
betB	b0312
proW	b2678
proX	b2679
coaD	b3634
mtlD	b3600
yhjK	b3529
coaE	b0103
yacF	b0102
yacG	b0101
def	b3287
yihI	b3866
yjgA	b4234
dgkA	b4042
ubiA	b4040
ubiC	b4039
fabD	b1092
fabH	b1091
plsX	b1090
frmA	b0356
frmB	b0355
frmR	b0357
ftsN	b3933
psd	b4160
rsgA	b4161
hepA	b0059
rluA	b0058
rpoD	b3067
hflX	b4173
yheL	b3343
yrfG	b3399
holD	b4372
rimI	b4373
yjjG	b4374
infC	b1718
rplT	b1716
rpmI	b1717
mukE	b0923
mukF	b0922
smtA	b0921
murI	b3967
pldB	b3825
yigL	b3826
pcm	b2743
surE	b2744
truD	b2745
psrD	b4418
rpmF	b1089
yceD	b1088
rluD	b2594
yjgP	b4261
yjgQ	b4262
rsmD	b3465
yhhL	b3466
yibL	b3602
tolQ	b0737
tolR	b0738
ybgC	b0736
ackA	b2296
pta	b2297
apt	b0469
lepA	b2569
bcp	b2480
gnsB	b1550
bglA	b2901
yqfB	b2900
clcA	b0155
yaeQ	b0190
cpdA	b3032
yqiA	b3031
creA	b4397
creB	b4398
cspA	b3556
yacC	b0122
csrB	b4408
csrC	b4457
cyaY	b3807
yqhC	b3010
dcrB	b3472
ppiC	b3775
diaA	b3149
yraP	b3150
dnaA	b3702
dnaN	b3701
elbB	b3209
mtgA	b3208
fabZ	b0180
lpxA	b0181
folP	b3177
glmM	b3176
fre	b3844
ubiD	b3843
ftsK	b0890
lolA	b0891
glnA	b3870
glnL	b3869
glpE	b3425
nudE	b3397
gnd	b2029
mrp	b2113
hflC	b4175
hflK	b4174
hisS	b2514
yfgM	b2513
holC	b4259
pepA	b4260
hupA	b4000
hupB	b0440
kefB	b3350
yheV	b4551
marA	b1531
marR	b1530
nfsA	b0851
ybjC	b0850
nusB	b0416
ribE	b0415
radA	b4389
serB	b4388
recR	b0472
ybaB	b0471
speD	b0120
speE	b0121
sspA	b3229
sspB	b3228
uxuR	b4324
yicR	b3638
ybeA	b0636
ybeB	b0637
yfcD	b2299
yfcE	b2300
yfjD	b4461
ypjD	b2611
yfjF	b2618
yfjG	b2619
ygfX	b2896
ygfY	b2897
yqaA	b2689
yqaB	b2690
yqgE	b2948
yqgF	b2949
yqjA	b3095
yqjB	b3096
accA	b0185
accD	b2316
acpP	b1094
acpT	b3475
adk	b0474
alaS	b2697
alkB	b2212
amiC	b2817
argR	b3237
arnT	b2257
asnC	b3743
avtA	b3572
bamB	b2512
bamC	b2477
borD	b0557
btuB	b3966
coaA	b3974
corA	b3816
cpxA	b3911
crp	b3357
csdA	b2810
csiR	b2664
cysE	b3607
dacB	b3182
dam	b3387
damX	b3388
dapA	b2478
ddlA	b0381
degS	b3235
djlA	b0055
dksA	b0145
dnaC	b4361
dnaX	b0470
dusA	b4049
dxr	b0173
dxs	b0420
ecnA	b4410
emrA	b2685
epd	b2927
era	b2566
fabB	b2323
fabG	b1093
fbp	b4232
ffh	b2610
fieF	b3915
fklB	b4207
fldA	b0684
folA	b0048
folB	b3058
folD	b0529
frr	b0172
frsA	b0239
ghrB	b3553
glpR	b3423
gltP	b4077
greA	b3181
greB	b3406
gshB	b2947
guaC	b0104
gyrB	b3699
hda	b2496
hemA	b1210
hemB	b0369
hemL	b0154
hemN	b3867
hflB	b3178
hpt	b0125
hsdR	b4350
htrG	b3055
htrL	b3618
iclR	b4018
infA	b0884
ispA	b0421
ispB	b3187
kptA	b4331
lipB	b0630
lpd	b0116
lplA	b4386
lpxD	b0179
lysS	b2890
mcrB	b4346
mdaB	b3028
menA	b3930
metG	b2114
metJ	b3938
metL	b3940
mgtA	b4242
micA	b4442
micC	b4427
mioC	b3742
mltA	b2813
mltD	b0211
mog	b0009
mprA	b2684
mrcA	b3396
mtn	b0159
mutL	b4170
mutY	b2961
nagD	b0675
nlpI	b3163
nsrR	b4178
nudB	b1865
nudF	b3034
ompC	b2215
ompR	b3405
ompT	b0565
orn	b4162
oxyR	b3961
pabA	b3360
parC	b3019
pcnB	b0143
pldA	b3821
plsB	b4041
plsC	b3018
pnp	b3164
ppiA	b3363
ppiB	b0525
prfA	b1211
proQ	b1831
ptrA	b2821
purA	b4177
queF	b2794
rarA	b0892
rbbA	b3486
rcsF	b0196
recB	b2820
recC	b2822
recO	b2565
rfaC	b3621
rfaE	b3052
ribA	b1277
rlmB	b4180
rlpB	b0641
rluF	b4022
rnr	b4179
rpiA	b2914
rpoC	b3988
rppH	b2830
rraB	b4255
rseB	b2571
rseC	b2570
rseP	b0176
rsmE	b2946
ruvC	b1863
rydC	b4597
ryeB	b4433
secA	b0098
secM	b0097
selB	b3590
seqA	b0687
slyD	b3349
slyX	b3348
smpB	b2620
srmB	b2576
stpA	b2669
suhB	b2533
syd	b2793
talB	b0008
tatA	b3836
thiP	b0067
tktA	b2935
trkA	b3290
trmJ	b2532
trpR	b4393
trpS	b3384
trxA	b3781
trxB	b0888
uhpA	b3669
uof	b4637
upp	b2498
valS	b4258
xseB	b0422
yaiO	b0358
ybaL	b0478
ybbB	b0503
ybbJ	b0488
ybfE	b0685
ybjN	b0853
yccT	b0964
ycgY	b1196
ycjM	b1309
yeaI	b1785
yeeN	b1983
yeeO	b1985
yeeY	b2015
yegE	b2067
yejM	b2188
yfeN	b2408
yfeO	b2389
yfgA	b2516
yfhA	b2554
ygaD	b2700
ygcF	b2777
ygdD	b2807
ygdQ	b2832
ygfZ	b2898
yggL	b2959
yggX	b2962
ygjD	b3064
yhcB	b3233
yhhM	b3467
yiaF	b3554
yicC	b3644
yidB	b3698
yieG	b3714
yifE	b3764
yifK	b3795
yifL	b4558
yihA	b3865
yihL	b3872
yiiQ	b3920
yiiU	b3928
yijP	b3955
yjdM	b4108
yjeK	b4146
yjgF	b4243
yjgJ	b4251
yjiD	b4326
yjjA	b4360
yjjK	b4391
yjjX	b4394
yjtD	b4403
ylcG	b4509
ymjC	b4525
ynfO	b4533
yoaI	b1788
ypfN	b4547
ypjF	b2646
yqhA	b3002
yqiB	b3033
yqiC	b3042
yqjI	b3071
yraL	b3146
ytjB	b4387
zipA	b2412
dnaJ	b0015
fxsA	b4140
groL	b4143
groS	b4142
grpE	b2614
hslO	b3401
hslR	b3400
hslU	b3931
hslV	b3932
htpG	b0473
ibpA	b3687
lon	b0439
macB	b0879
prlC	b3498
ybbN	b0492
ybeD	b0631
ybeX	b0658
ybeY	b0659
arcB	b3210
dtd	b3887
eno	b2779
fbaA	b2925
glnE	b3053
hpf	b3203
nadR	b4390
pgi	b4025
pgk	b2926
pmbA	b4235
ptsH	b2415
ptsN	b3204
rpoN	b3202
tpiA	b3919
yhbJ	b3205
yhfA	b3356
zwf	b1852
hdfR	b4480
hns	b1237
mobA	b3857
pagB	b4023
sgrR	b0069
yagN	b0280
ybbL	b0490
yfaE	b2236
yffB	b2471
yihD	b3858
acpS	b2563
gapA	b1779
gcvR	b2479
gshA	b2688
yaiL	b0354
yeeX	b2007
yjeI	b4144
chpB	b4225
mltB	b2701
mqsR	b3022
yejG	b2181
ksgA	b0051
skp	b0178
yraM	b3147
yraN	b3148
chpA	b2782
chpR	b2783
relA	b2784
rrmJ	b3179
ryfA	b4440
ryfB	b4607
cutA	b4137
dipZ	b4136
fimA	b4314
fimC	b4316
gmhB	b0200
ybaP	b0482
nlpE	b0192
yaeJ	b0191
panB	b0134
panC	b0133
pyrG	b2780
yheT	b3353
yhhJ	b3485
yhiI	b3487
asr	b1597
clpP	b0437
dgt	b0160
fimB	b4312
ftsZ	b0095
hfq	b4172
hha	b0460
holA	b0640
ldhA	b1380
lpxC	b0096
mdtG	b1053
nagA	b0677
ogrK	b2082
panD	b0131
panE	b0425
pgaC	b1022
rnhA	b0214
ruvA	b1861
rygC	b4446
yaaA	b0006
yabP	b4659
yaiW	b0378
yajQ	b0426
ybaK	b0481
ybcY	b0562
ybfO	b0703
ybiU	b0821
ycaR	b0917
yciX	b4523
ydgU	b4601
yebE	b1846
yegZ	b2083
yfcN	b2331
yfiB	b2605
ygaW	b2670
ygeR	b2865
yhaJ	b3105
yhjR	b3535
yiiR	b3921
yjcO	b4078
yneM	b4599
ynfB	b1583
ansA	b1767
argS	b1876
gpt	b0238
gsk	b0477
lolD	b1117
mdoG	b1048
mnmA	b1133
msbA	b0914
potA	b1126
potB	b1125
potC	b1124
pth	b1204
purB	b1131
rluC	b1086
rsxC	b1629
thiI	b0423
truA	b2318
ybhC	b0772
ycaO	b0905
yccW	b0967
ychF	b1203
yeiP	b2171
yejK	b2186
lpxH	b0524
mgrB	b1826
prmC	b1212
ybjG	b0841
ybjX	b0877
ychA	b1214
yebO	b1825
ahpF	b0606
mepA	b2328
yfbQ	b2290
yfcM	b2326
cydC	b0886
cydD	b0887
thiL	b0417
pal	b0741
tolB	b0740
ybgF	b0742
aspS	b1866
yebC	b1864
glnS	b0680
proS	b0194
ahpC	b0605
amiA	b2435
blr	b4409
brnQ	b0401
cysS	b0526
cysZ	b2413
folC	b2315
fruB	b2169
gltX	b2400
gyrA	b2231
ispE	b1208
ispH	b0029
kdsB	b0918
lepB	b2568
leuS	b0642
murF	b0086
ndk	b2518
ompA	b0957
pgm	b0688
ppiD	b0441
pssA	b2585
rdgC	b0393
rimK	b0852
rsuA	b2183
rsxB	b1628
serS	b0893
thrS	b1719
tolA	b0739
tppB	b1634
vacJ	b2346
ybiS	b0819
ychQ	b1213
yfiH	b2593
yoaB	b1809
gcvP	b2903
nuoA	b2288
nuoB	b2287
nuoC	b2286
nuoE	b2285
nuoF	b2284
nuoH	b2282
nuoI	b2281
nuoK	b2279
nuoN	b2276
cyaR	b4438
dcuS	b4125
fabR	b3963
fadH	b3081
malQ	b3416
ygiC	b3038
ytfR	b4485
cyoA	b0432
cyoB	b0431
cyoC	b0430
cyoD	b0429
cyoE	b0428
dhaK	b1200
dhaL	b1199
dhaM	b1198
galE	b0759
galK	b0757
galM	b0756
guaD	b2883
hyuA	b2873
xdhA	b2866
sgcB	b4565
sgcC	b4304
sgcX	b4305
yjfF	b4231
ytfT	b4230
dcuR	b4124
exuT	b3093
glcD	b2979
glpX	b3925
hlyE	b1182
mdlA	b0448
ompX	b0814
rne	b1084
rumA	b2785
sdaB	b2797
sgcA	b4302
yaiY	b0379
ygfQ	b4464
yhaL	b3107
yjiA	b4352
ylaC	b0458
yqcA	b2790
kefG	b3351
paaD	b1391
wcaD	b2056
wcaA	b2059
wzc	b2060
atoD	b2221
atoE	b2223
dicB	b1575
hcaT	b2536
hipA	b1507
lacA	b0342
mdtD	b2077
sieB	b1353
torS	b0993
ybcO	b0549
ybdO	b0603
ybhM	b0787
ycgG	b1168
yddK	b1471
ydfW	b1567
ydiL	b1689
yehI	b2118
yfjT	b2637
ygaP	b2668
yjhU	b4295
ykgD	b0305
yncK	b4578
yneK	b1527
yodB	b1974
yoeF	b4538
yphH	b2550
argW	b2348
argX	b3796
cysT	b1910
ffs	b0455
hisR	b3797
leuP	b4369
leuX	b4270
leuZ	b1909
metY	b3171
proM	b3799
serV	b2695
thrU	b3976
thrV	b3273
thrW	b0244
trpT	b3761
bax	b3570
psrN	b4448
bisC	b3551
eamB	b2578
glcA	b2975
gspO	b3335
kduD	b2842
pgaA	b1024
ppdC	b2823
ybhD	b0768
ybiY	b0824
ycgI	b4521
yfbL	b2271
ygcG	b2778
yhdW	b3268
yjfP	b4190
iadA	b4328
yjjV	b4378
yedX	b1970
yedZ	b1972
rybB	b4417
rygD	b4447
yeaU	b1800
yedS	b4496
ygdR	b2833
yjfY	b4199
ykgC	b0304
yraR	b3152
aroL	b0388
metK	b2942
arnA	b2255
glyA	b2551
metB	b3939
pncB	b0931
udp	b3831
yafK	b0224
fhuB	b0153
fhuC	b0151
fhuD	b0152
ftnA	b1905
sodB	b1656
can	b0126
feoA	b3408
yoeA	b4582
cydA	b0733
ybgE	b0735
ybgT	b4515
gpmM	b3612
pfkA	b3916
nikR	b3481
yjjP	b4364
menD	b2264
acrR	b0464
cpxR	b3912
maa	b0459
yhhW	b3439
yieF	b3713
btuF	b0158
yaeB	b0195
ligT	b0147
rhlE	b0797
ybbO	b0493
pspA	b1304
pspB	b1305
pspC	b1306
pspD	b1307
pspG	b4050
menB	b2262
menC	b2261
yfbB	b2263
prpB	b0331
prpC	b0333
prpD	b0334
smf	b4473
yccA	b0970
yehS	b2124
fur	b0683
smpA	b2617
hcaF	b2539
ybgO	b0716
iscS	b2530
nfuA	b3414
pagP	b0622
yccE	b1001
rrsC	b3756
rrsG	b2591
rutF	b1007
rutG	b1006
sokB	b4429
yihW	b3884
yffO	b2446
yffQ	b2448
allB	b0512
cspC	b1823
cspE	b0623
dapD	b0166
lpp	b1677
lsrK	b1511
moeA	b0827
rbn	b2268
ribB	b3041
rprA	b4431
sbcD	b0398
selC	b3658
ssrS	b2911
treR	b4241
uvrY	b1914
yaiX	b4579
yajI	b0412
yehK	b4541
yfjP	b2632
yhcM	b3232
yobF	b1824
yojO	b4604
ytjC	b4395
aaaD	b4634
aaeB	b3240
abgA	b1338
acpH	b0404
acrD	b2470
ada	b2213
aegA	b2468
afuB	b0263
afuC	b0262
alkA	b2068
allA	b0505
anmK	b1640
ascB	b2716
baeS	b2078
bioA	b0774
caiC	b0037
caiD	b0036
caiE	b0035
caiT	b0040
chbR	b1735
citD	b0617
citE	b0616
citF	b0615
citG	b0613
citT	b0612
citX	b0614
clcB	b1592
cmtA	b2933
cpsB	b2049
cpsG	b2048
dicF	b1574
dos	b1489
dpiB	b0619
ebgA	b3076
envY	b0566
etk	b0981
etp	b0982
eutA	b2451
eutE	b2455
eutH	b2452
eutK	b2438
eutM	b2457
eutS	b2462
fadK	b1701
fcl	b2052
fdrA	b0518
feaB	b1385
fhlA	b2731
fixA	b0041
fixB	b0042
fixX	b0044
frlD	b3374
frwC	b3949
frwD	b3953
fryB	b2387
fsaA	b0825
fsr	b0479
gfcD	b0984
gfcE	b0983
glnG	b3868
glxK	b0514
glxR	b0509
gmd	b2053
gmm	b2051
hcaB	b2541
hcr	b0872
hisP	b2306
hofB	b0107
hofC	b0106
hyfA	b2481
hyfB	b2482
hyfC	b2483
hyfF	b2486
hyfI	b2489
hypF	b2712
insN	b4587
intQ	b1579
intR	b1345
kdpA	b0698
kdpB	b0697
kdpF	b4513
kilR	b1352
lafU	b0230
lar	b1348
lfhA	b0229
lhr	b1653
lysR	b2839
maoC	b1387
matB	b0293
matC	b0292
mdtH	b1065
mdtQ	b2139
metR	b3828
mhpA	b0347
mhpB	b0348
mrcB	b0149
narU	b1469
narW	b1466
narY	b1467
narZ	b1468
nfrA	b0568
norV	b2710
nudG	b1759
nudK	b2467
ompG	b1319
paaA	b1388
paaB	b1389
paaC	b1390
paaE	b1392
paaF	b1393
paaG	b1394
paaH	b1395
paaI	b1396
paaJ	b1397
paaK	b1398
peaD	b4508
pflC	b3952
pflD	b3951
phnD	b4105
phnM	b4095
pinE	b1158
ppdA	b2826
ppdD	b0108
prfH	b0236
psuG	b2165
psuK	b2166
puuE	b1302
quuD	b0551
quuQ	b1559
racC	b1351
recE	b1350
recT	b1349
renD	b0542
rhaA	b3903
rhsC	b0700
rihB	b2162
rtcA	b4475
ryeC	b4436
ryeD	b4437
setB	b2170
sfmD	b0532
sgcE	b4301
speF	b0693
ssuA	b0936
ssuB	b0933
ssuD	b0935
stfR	b1372
tauA	b0365
tauB	b0366
tauC	b0367
tauD	b0368
thiQ	b0066
tilS	b0188
torA	b0997
torC	b0996
torY	b1873
torZ	b1872
tqsA	b1601
tynA	b1386
uhpB	b3668
uidA	b1617
uidB	b1616
uidC	b1615
ulaA	b4193
wcaB	b2058
wcaC	b2057
wcaE	b2055
wcaF	b2054
wcaI	b2050
wcaJ	b2047
wcaK	b2045
wcaL	b2044
wza	b2062
wzb	b2061
xapA	b2407
xapB	b2406
yaaW	b0011
yagA	b0267
yagF	b0269
yagG	b0270
yagH	b0271
yagP	b0282
yagQ	b0283
yagR	b0284
yagS	b0285
yagV	b0289
yagW	b0290
yagX	b0291
yahC	b0317
yahG	b0321
yahJ	b0324
ybaV	b0442
ybbP	b0496
ybbW	b0511
ybbY	b0513
ybcF	b0521
ybcH	b0567
ybcI	b0527
ybcN	b0547
ybfM	b0681
ybfN	b0682
ybgH	b0709
ybgQ	b0718
ybhJ	b0771
ybiO	b0808
ybiW	b0823
ycaM	b0899
ycbF	b0944
ycbQ	b0938
ycbR	b0939
ycbS	b0940
ycbT	b0941
ycbV	b0943
yceO	b1058
ycgV	b1202
ycjR	b1314
ycjT	b1316
ycjU	b1317
ydaG	b1355
ydaQ	b1346
ydaT	b1358
ydaU	b1359
ydaV	b1360
ydbD	b1407
ydcO	b1433
ydcR	b1439
ydcZ	b1447
yddA	b1496
yddW	b1491
ydeE	b1534
ydeU	b1509
ydfN	b1547
ydfX	b1568
ydhB	b1659
ydhK	b1645
ydiB	b1692
ydiF	b1694
ydiM	b1690
ydiO	b1695
ydiQ	b1697
ydiR	b1698
ydiS	b1699
ydjO	b1730
yeaL	b1789
yeaN	b1791
yeaW	b1802
yeaX	b1803
yebQ	b1828
yebT	b1834
yecE	b1868
yedA	b1959
yeeP	b1999
yeeS	b2002
yeeT	b2003
yeeU	b2004
yeeV	b2005
yeeW	b2006
yegK	b2072
yegL	b2073
yegT	b2098
yegU	b2099
yegV	b2100
yehL	b2119
yehP	b2121
yehW	b2128
yehY	b2130
yeiL	b2163
yfaL	b2233
yfaP	b2225
yfaS	b4500
yfaU	b2245
yfaV	b2246
yfaX	b2248
yfbK	b2270
yfcC	b2298
yfcJ	b2322
yfcP	b2333
yfcS	b2336
yfdM	b2356
yfdN	b2357
yfdO	b2358
yfdP	b2359
yfdR	b2361
yfdS	b2362
yfdT	b2363
yfdV	b2372
yfeR	b2409
yfeW	b2430
yfjR	b2634
ygbN	b2740
ygcE	b2776
ygcP	b2768
ygcQ	b2769
ygcR	b2770
ygcS	b2771
ygcU	b4463
ygfF	b2902
yggF	b2930
yggR	b2950
yiaY	b3589
yihQ	b3878
yihU	b3882
yihV	b3883
yjbE	b4026
yjbG	b4028
yjgZ	b4277
ykfA	b0253
ykfG	b0247
ykfI	b0245
ykgJ	b0288
ylbE	b4572
ylbF	b0520
ylcI	b4589
yliL	b0816
ynbA	b1408
ynbC	b1410
ynbD	b1411
yneJ	b1526
ynjC	b1755
ynjD	b1756
ynjF	b1758
ypdE	b2384
ypdF	b2385
yphB	b2544
yphC	b2545
yphD	b2546
ypjA	b2647
ypjI	b4644
ypjJ	b4548
yqfE	b2915
arrQ	b1554
chbC	b1737
ydfP	b1553
ydfR	b1555
ydjG	b1771
ydjH	b1772
ydjI	b1773
ydjJ	b1774
ydjK	b1775
ydjL	b1776
ynaA	b1368
cdaR	b0162
fdnH	b1475
gudD	b2787
gudP	b2789
gudX	b2788
ydhU	b1670
ydhX	b1671
ydjZ	b1752
ynjA	b1753
ynjB	b1754
chbA	b1736
chbF	b1734
chbG	b1733
ycbC	b0920
ydbA	b4492
ydeH	b1535
ydfI	b1542
abgB	b1337
abgR	b1339
abgT	b1336
dbpA	b1343
ycjY	b1327
ydaL	b1340
astE	b1744
ddpA	b1487
ddpB	b1486
ddpC	b1485
ddpD	b1484
ddpF	b1483
rspB	b1580
rzpR	b1362
ydaW	b1361
ydeM	b1497
ydeO	b1499
yneN	b1500
mngA	b0731
sfmA	b0530
sfmC	b0531
yddJ	b1470
yddL	b1472
eaeH	b0297
yadL	b0137
yadM	b0138
ykgB	b0301
fryC	b2386
nupX	b2161
ycfZ	b1121
ymfA	b1122
cedA	b1731
ycaK	b0901
ynfA	b1582
eutG	b2453
eutJ	b2454
eutN	b2456
lsrC	b1514
lsrD	b1515
lsrF	b1517
mhpD	b0350
mhpE	b0352
mhpF	b0351
scpC	b2920
ygiZ	b3027
ygjH	b3074
vsr	b1960
yliE	b0833
yliF	b0834
ybcL	b0545
ybfB	b0702
ybfC	b0704
ascF	b2715
frlA	b3370
ccmF	b2196
ccmH	b2194
cusA	b0575
yddG	b1473
dsdC	b2364
gltJ	b0654
eutD	b2458
eutT	b2459
eutP	b2461
eutQ	b2460
hycE	b2721
hycH	b2718
mdtB	b2075
mdtC	b2076
mngB	b0732
torT	b0994
ompN	b1377
ydfU	b1560
ppdB	b2825
yphE	b2547
pqqL	b1494
yddB	b1495
ptrB	b1845
ydgJ	b1624
rem	b1561
rhsE	b1456
rutD	b1009
rutE	b1008
setA	b0070
yadE	b0130
yahD	b0318
yahE	b0319
yajR	b0427
yfeT	b2427
ybdM	b0601
ybdN	b0602
ycaQ	b0916
ydhP	b1657
ydcF	b1414
yeaE	b1781
ygbA	b2732
yoaG	b1796
ygbK	b2737
ygbL	b2738
yneF	b1522
znuB	b1859
abrB	b0715
adrA	b0385
aes	b0476
aqpZ	b0875
arnD	b2256
arnE	b4544
arnF	b2258
arpB	b4494
atoB	b2224
csgA	b1042
csgB	b1041
csgC	b1043
csgG	b1037
cynS	b0340
dhaR	b1201
dicC	b1569
djlB	b0646
essQ	b1556
eutR	b2437
gfcB	b0986
gfcC	b0985
hcaC	b2540
hemH	b0475
hokE	b4415
hscC	b0650
hyi	b0508
insZ	b4573
lomR	b4570
malI	b1620
malZ	b0403
marC	b1529
mdtA	b2074
mhpT	b0353
mnmC	b2324
nanR	b3226
narV	b1465
nhoA	b1463
omrA	b4444
oxc	b2373
phoE	b0241
phoR	b0400
potE	b0692
pphA	b1838
prpE	b0335
prpR	b0330
puuC	b1300
rcnA	b2106
recD	b2819
rspA	b1581
rtn	b2176
rusA	b0550
rzpQ	b1573
sad	b1525
serU	b1975
ssuC	b0934
ssuE	b0937
tfaS	b2353
torD	b0998
trkG	b1363
uxaB	b1521
wcaM	b2043
wzxC	b2046
yaaU	b0045
yadS	b0157
yafL	b0227
yafX	b0248
yafZ	b0252
ybcJ	b0528
ybeQ	b0644
ybeR	b0645
ybeT	b0647
ybeU	b0648
ybfP	b0689
ybhH	b0769
ybhI	b0770
ybjD	b0876
ycaD	b0898
ycaI	b0913
ycaL	b0909
ycaN	b0900
ycbU	b0942
ycdU	b1029
yceB	b1063
yceQ	b1085
yciM	b1280
ycjD	b1289
ycjG	b1325
ycjN	b1310
ycjO	b1311
ycjP	b1312
ycjQ	b1313
ycjS	b1315
ycjV	b4524
ycjW	b1320
ydaS	b1357
ydaY	b1366
ydcM	b1432
yddE	b1464
ydeP	b1501
ydeQ	b1502
ydfE	b1577
ydfJ	b4600
ydfV	b1565
ydhT	b1669
ydiN	b1691
ydiP	b1696
ydiT	b1700
ydjE	b1769
yeaV	b1801
yebB	b1862
yebN	b1821
yecT	b1877
yeeJ	b1978
yeeL	b4497
yegD	b2069
yegI	b2070
yegR	b2085
yehM	b2120
yehQ	b2122
yeiQ	b2172
yejH	b2184
yfaD	b2244
yfaQ	b2226
yfaT	b2229
yfcR	b2335
yfcU	b4661
yfdL	b2355
yfdQ	b2360
yfiE	b2577
yfjS	b2636
ygbI	b2735
ygcB	b2761
ygfS	b2886
ygfT	b2887
ygiD	b3039
yhdV	b3267
ylbI	b4632
ymdE	b1028
ynbB	b1409
yncH	b1455
yncJ	b1436
ynfL	b1595
ynfM	b1596
ynjI	b1762
yoaE	b1816
yoaF	b1793
ypaB	b4605
ypdC	b2382
ypfG	b2466
ypfH	b2473
yphG	b2549
ytfH	b4212
cho	b1741
dinB	b0231
dinD	b3645
dinF	b4044
dinG	b0799
dinI	b1061
dinQ	b4613
intE	b1140
lexA	b4043
mcrA	b1159
polB	b0060
recA	b2699
recN	b2616
recX	b2698
soxS	b4062
ssb	b4059
sulA	b0958
tfaE	b1156
tisB	b4618
umuC	b1184
umuD	b1183
uvrA	b4058
uvrB	b0779
xisE	b1141
yafN	b0232
yafO	b0233
yafP	b0234
ybhU	b4591
ycfK	b1154
ydcD	b1457
yebF	b1847
yebG	b1848
yjeS	b4166
ymfJ	b1144
ymfL	b1147
ymfM	b1148
ymfN	b1149
ymfO	b1151
ymfP	b1152
ymfQ	b1153
ymfR	b1150
ymfS	b1155
ymfT	b1146
aaeR	b3243
cyaA	b3806
fpr	b3924
galR	b2837
grxA	b0849
tag	b3549
yaiE	b0391
yiaC	b3550
yifN	b3777
yrdA	b3279
btuR	b1270
kch	b1250
ldcA	b1192
ycgK	b1178
ycgN	b1181
yciK	b1271
yciT	b1284
yciU	b1248
ycjZ	b1328
yoaH	b1811
araA	b0062
araB	b0063
araC	b0064
araD	b0061
araE	b2841
araF	b1901
araJ	b0396
galP	b2943
ygeA	b2840
cspB	b1557
cspG	b0990
lpxP	b2378
yfiN	b2604
yfiR	b2603
yhjX	b3547
fnr	b1334
isrA	b4426
ogt	b1335
ydaN	b1342
ynaJ	b1332
bcsE	b3536
bcsF	b3537
bcsG	b3538
exuR	b3094
rob	b4396
zur	b4046
gfcA	b0987
nadK	b2615
yhhN	b3468
torR	b0995
ychO	b1220
ydjF	b1770
agaR	b3131
mrr	b4351
cadA	b4131
cadB	b4132
racR	b1356
tomB	b0461
ryjB	b4624
yhjQ	b3534
ydgC	b1607
ydiK	b1688
yegH	b2063
yejB	b2178
yrdB	b3280
yrdD	b3283
aroM	b0390
azoR	b1412
cybC	b4236
folM	b1606
frlR	b3375
glmZ	b4456
hslJ	b1379
lrhA	b2289
mdtK	b1663
nhaR	b0020
recG	b3652
torI	b4501
uvrD	b3813
ydeA	b1528
ydeK	b1510
ydeS	b1504
ydiA	b1703
yeaM	b1790
yejF	b2180
yfhB	b2560
yicL	b3660
yieE	b3712
yjcE	b4065
yjhG	b4297
yjjL	b4356
ylaB	b0457
ynaI	b1330
yniD	b4535
yobB	b1843
yobH	b4536
yqeI	b2847
aer	b3072
cheA	b1888
cheB	b1883
cheR	b1884
cheW	b1887
cheY	b1882
cheZ	b1881
flgA	b1072
flgB	b1073
flgC	b1074
flgD	b1075
flgE	b1076
flgF	b1077
flgG	b1078
flgH	b1079
flgI	b1080
flgJ	b1081
flgK	b1082
flgL	b1083
flgM	b1071
flgN	b1070
flhA	b1879
flhB	b1880
flhC	b1891
flhD	b1892
flhE	b1878
fliA	b1922
fliC	b1923
fliD	b1924
fliE	b1937
fliF	b1938
fliG	b1939
fliH	b1940
fliI	b1941
fliJ	b1942
fliK	b1943
fliL	b1944
fliM	b1945
fliN	b1946
fliO	b1947
fliP	b1948
fliQ	b1949
fliR	b1950
fliS	b1925
fliT	b1926
fliZ	b1921
flxA	b1566
intG	b1936
modA	b0763
modB	b0764
modC	b0765
motA	b1890
motB	b1889
rcsA	b1951
tap	b1885
tar	b1886
trg	b1421
tsr	b4355
uhpT	b3666
ves	b1742
ycgR	b1194
yecR	b1904
yhjH	b3525
yjcZ	b4110
yjdA	b4109
ykfB	b0250
ymdA	b1044
ynjH	b1760
qseB	b3025
ybjM	b0848
ansP	b1453
cmoB	b1871
pabB	b1812
rsmF	b1835
ugd	b2028
yccS	b0960
yceN	b1069
ychM	b1206
[truncated: 2,298 more rows]
