# Supplementary material for: Robust Detection of Hierarchical Communities from Escherichia coli Gene Expression Data
Source: PLoS Comput Biol. 2012 Feb 23;8(2):e1002391. doi: 10.1371/journal.pcbi.1002391 (PMC3285575; doi:10.1371/journal.pcbi.1002391)
Supplement: Dataset S3 — List of core community membership. At a particular value, which defines a unique network, the community detection algorithm was run 10 times, generating a correlation matrix where each element represents the proportion of times gene and gene are found in the same community. Sets of genes that are always found in the same community is defined as a “core community”. For each value, 2, 4 and 6, the gene name, Blattner number and core community number is given. (XLS) [file pcbi.1002391.s003.xls]

## Sheet: fmin = 2
genename	bnumber	communitynumber
accA	b0185	1
accB	b3255	1
accC	b3256	1
accD	b2316	1
aceE	b0114	1
aceF	b0115	1
ackA	b2296	1
acpP	b1094	1
acpS	b2563	1
acpT	b3475	1
acrA	b0463	1
acrB	b0462	1
acrR	b0464	1
adk	b0474	1
ahpC	b0605	1
ahpF	b0606	1
alaS	b2697	1
alkB	b2212	1
allB	b0512	1
amiA	b2435	1
amiC	b2817	1
ansA	b1767	1
apt	b0469	1
arcB	b3210	1
argR	b3237	1
argS	b1876	1
argW	b2348	1
argX	b3796	1
arnA	b2255	1
arnT	b2257	1
aroB	b3389	1
aroC	b2329	1
aroE	b3281	1
aroK	b3390	1
aroL	b0388	1
asnC	b3743	1
aspS	b1866	1
asr	b1597	1
atoD	b2221	1
atoE	b2223	1
atpA	b3734	1
atpB	b3738	1
atpC	b3731	1
atpD	b3732	1
atpE	b3737	1
atpF	b3736	1
atpG	b3733	1
atpH	b3735	1
atpI	b3739	1
avtA	b3572	1
bamA	b0177	1
bamB	b2512	1
bamC	b2477	1
bamD	b2595	1
bax	b3570	1
bcp	b2480	1
betB	b0312	1
bglA	b2901	1
bisC	b3551	1
blr	b4409	1
borD	b0557	1
brnQ	b0401	1
btuB	b3966	1
btuF	b0158	1
can	b0126	1
cca	b3056	1
cdsA	b0175	1
chpA	b2782	1
chpB	b4225	1
chpR	b2783	1
clcA	b0155	1
clpP	b0437	1
cmk	b0910	1
coaA	b3974	1
coaD	b3634	1
coaE	b0103	1
cobC	b0638	1
corA	b3816	1
cpdA	b3032	1
cpxA	b3911	1
cpxR	b3912	1
creA	b4397	1
creB	b4398	1
crp	b3357	1
csdA	b2810	1
csiR	b2664	1
cspA	b3556	1
cspC	b1823	1
cspE	b0623	1
csrB	b4408	1
csrC	b4457	1
cutA	b4137	1
cyaR	b4438	1
cyaY	b3807	1
cydA	b0733	1
cydC	b0886	1
cydD	b0887	1
cyoA	b0432	1
cyoB	b0431	1
cyoC	b0430	1
cyoD	b0429	1
cyoE	b0428	1
cysE	b3607	1
cysS	b0526	1
cysT	b1910	1
cysZ	b2413	1
dacA	b0632	1
dacB	b3182	1
dam	b3387	1
damX	b3388	1
dapA	b2478	1
dapD	b0166	1
dapF	b3809	1
dcrB	b3472	1
dcuR	b4124	1
dcuS	b4125	1
ddlA	b0381	1
dedA	b2317	1
def	b3287	1
degS	b3235	1
dfp	b3639	1
dgkA	b4042	1
dgt	b0160	1
dhaK	b1200	1
dhaL	b1199	1
dhaM	b1198	1
diaA	b3149	1
dicB	b1575	1
dipZ	b4136	1
djlA	b0055	1
dksA	b0145	1
dnaA	b3702	1
dnaB	b4052	1
dnaC	b4361	1
dnaE	b0184	1
dnaG	b3066	1
dnaJ	b0015	1
dnaN	b3701	1
dnaX	b0470	1
dsbA	b3860	1
dsbC	b2893	1
dtd	b3887	1
dusA	b4049	1
dusB	b3260	1
dut	b3640	1
dxr	b0173	1
dxs	b0420	1
eamB	b2578	1
ecnA	b4410	1
eda	b1850	1
edd	b1851	1
efp	b4147	1
elbB	b3209	1
emrA	b2685	1
eno	b2779	1
envC	b3613	1
epd	b2927	1
era	b2566	1
exuT	b3093	1
fabB	b2323	1
fabD	b1092	1
fabG	b1093	1
fabH	b1091	1
fabR	b3963	1
fabZ	b0180	1
fadH	b3081	1
fbaA	b2925	1
fbp	b4232	1
fdhE	b3891	1
fdx	b2525	1
fecA	b4291	1
fecB	b4290	1
fecC	b4289	1
fecD	b4288	1
fecE	b4287	1
feoA	b3408	1
ffh	b2610	1
ffs	b0455	1
fhuB	b0153	1
fhuC	b0151	1
fhuD	b0152	1
fieF	b3915	1
fimA	b4314	1
fimB	b4312	1
fimC	b4316	1
fis	b3261	1
fklB	b4207	1
fkpA	b3347	1
fkpB	b0028	1
fldA	b0684	1
fmt	b3288	1
folA	b0048	1
folB	b3058	1
folC	b2315	1
folD	b0529	1
folK	b0142	1
folP	b3177	1
fre	b3844	1
frmA	b0356	1
frmB	b0355	1
frmR	b0357	1
frr	b0172	1
frsA	b0239	1
fruB	b2169	1
ftnA	b1905	1
ftsA	b0094	1
ftsB	b2748	1
ftsE	b3463	1
ftsI	b0084	1
ftsK	b0890	1
ftsL	b0083	1
ftsN	b3933	1
ftsP	b3017	1
ftsW	b0089	1
ftsY	b3464	1
ftsZ	b0095	1
fur	b0683	1
fusA	b3340	1
fxsA	b4140	1
galE	b0759	1
galK	b0757	1
galM	b0756	1
gapA	b1779	1
gcvA	b2808	1
gcvP	b2903	1
gcvR	b2479	1
ghrB	b3553	1
glcA	b2975	1
glcD	b2979	1
glf	b2036	1
glmM	b3176	1
glmS	b3729	1
glmU	b3730	1
glnA	b3870	1
glnE	b3053	1
glnL	b3869	1
glnS	b0680	1
glpE	b3425	1
glpG	b3424	1
glpR	b3423	1
glpX	b3925	1
gltP	b4077	1
gltX	b2400	1
glyA	b2551	1
glyQ	b3560	1
glyS	b3559	1
glyT	b3978	1
gmhB	b0200	1
gmk	b3648	1
gnd	b2029	1
gnsB	b1550	1
gntX	b3413	1
gor	b3500	1
gph	b3385	1
gpmM	b3612	1
gpp	b3779	1
gpsA	b3608	1
gpt	b0238	1
greA	b3181	1
greB	b3406	1
groL	b4143	1
groS	b4142	1
grpE	b2614	1
grxC	b3610	1
gshA	b2688	1
gshB	b2947	1
gsk	b0477	1
gspO	b3335	1
guaA	b2507	1
guaB	b2508	1
guaC	b0104	1
guaD	b2883	1
gyrA	b2231	1
gyrB	b3699	1
hcaF	b2539	1
hcaT	b2536	1
hda	b2496	1
hdfR	b4480	1
hemA	b1210	1
hemB	b0369	1
hemC	b3805	1
hemE	b3997	1
hemG	b3850	1
hemL	b0154	1
hemN	b3867	1
hemX	b3803	1
hemY	b3802	1
hepA	b0059	1
hflB	b3178	1
hflC	b4175	1
hflD	b1132	1
hflK	b4174	1
hflX	b4173	1
hfq	b4172	1
hha	b0460	1
hipA	b1507	1
hisR	b3797	1
hisS	b2514	1
hlyE	b1182	1
hns	b1237	1
holA	b0640	1
holC	b4259	1
holD	b4372	1
hpf	b3203	1
hpt	b0125	1
hrpB	b0148	1
hscA	b2526	1
hscB	b2527	1
hsdM	b4349	1
hsdR	b4350	1
hsdS	b4348	1
hslO	b3401	1
hslR	b3400	1
hslU	b3931	1
hslV	b3932	1
htpG	b0473	1
htrG	b3055	1
htrL	b3618	1
hupA	b4000	1
hupB	b0440	1
hyuA	b2873	1
iadA	b4328	1
ibpA	b3687	1
iclR	b4018	1
ileS	b0026	1
infA	b0884	1
infB	b3168	1
infC	b1718	1
iscS	b2530	1
iscX	b2524	1
ispA	b0421	1
ispB	b3187	1
ispD	b2747	1
ispE	b1208	1
ispF	b2746	1
ispG	b2515	1
ispH	b0029	1
ispU	b0174	1
kdgK	b3526	1
kdsB	b0918	1
kdsC	b3198	1
kdsD	b3197	1
kduD	b2842	1
kefB	b3350	1
kefG	b3351	1
kptA	b4331	1
ksgA	b0051	1
kup	b3747	1
lacA	b0342	1
ldhA	b1380	1
lepA	b2569	1
lepB	b2568	1
leuP	b4369	1
leuS	b0642	1
leuW	b0672	1
leuX	b4270	1
leuZ	b1909	1
lgt	b2828	1
ligT	b0147	1
lipB	b0630	1
lolA	b0891	1
lolD	b1117	1
lon	b0439	1
lpd	b0116	1
lplA	b4386	1
lpp	b1677	1
lptA	b3200	1
lptB	b3201	1
lpxA	b0181	1
lpxB	b0182	1
lpxC	b0096	1
lpxD	b0179	1
lpxH	b0524	1
lspA	b0027	1
lsrK	b1511	1
lysS	b2890	1
maa	b0459	1
macB	b0879	1
malQ	b3416	1
map	b0168	1
marA	b1531	1
marR	b1530	1
mcrB	b4346	1
mdaB	b3028	1
mdlA	b0448	1
mdoG	b1048	1
mdtD	b2077	1
mdtG	b1053	1
menA	b3930	1
menB	b2262	1
menC	b2261	1
menD	b2264	1
menF	b2265	1
mepA	b2328	1
metB	b3939	1
metG	b2114	1
metJ	b3938	1
metK	b2942	1
metL	b3940	1
metY	b3171	1
mgrB	b1826	1
mgtA	b4242	1
miaB	b0661	1
micA	b4442	1
micC	b4427	1
mioC	b3742	1
mipA	b1782	1
mltA	b2813	1
mltB	b2701	1
mltD	b0211	1
mnmA	b1133	1
mnmE	b3706	1
mnmG	b3741	1
mobA	b3857	1
moeA	b0827	1
mog	b0009	1
mpl	b4233	1
mprA	b2684	1
mqsR	b3022	1
mraW	b0082	1
mraY	b0087	1
mraZ	b0081	1
mrcA	b3396	1
mrdA	b0635	1
mrdB	b0634	1
mreB	b3251	1
mreC	b3250	1
mreD	b3249	1
mrp	b2113	1
msbA	b0914	1
mtgA	b3208	1
mtlD	b3600	1
mtn	b0159	1
mukE	b0923	1
mukF	b0922	1
murA	b3189	1
murB	b3972	1
murC	b0091	1
murD	b0088	1
murE	b0085	1
murF	b0086	1
murG	b0090	1
murI	b3967	1
mutL	b4170	1
mutY	b2961	1
nadD	b0639	1
nadR	b4390	1
nagA	b0677	1
nagC	b0676	1
nagD	b0675	1
ndh	b1109	1
ndk	b2518	1
nfi	b3998	1
nfsA	b0851	1
nfsB	b0578	1
nfuA	b3414	1
nikR	b3481	1
nlpE	b0192	1
nlpI	b3163	1
nrdA	b2234	1
nrdB	b2235	1
nrdR	b0413	1
nsrR	b4178	1
nudB	b1865	1
nudE	b3397	1
nudF	b3034	1
nuoA	b2288	1
nuoB	b2287	1
nuoC	b2286	1
nuoE	b2285	1
nuoF	b2284	1
nuoH	b2282	1
nuoI	b2281	1
nuoK	b2279	1
nuoN	b2276	1
nupC	b2393	1
nusA	b3169	1
nusB	b0416	1
nusG	b3982	1
obgE	b3183	1
ogrK	b2082	1
ompA	b0957	1
ompC	b2215	1
ompR	b3405	1
ompT	b0565	1
ompX	b0814	1
orn	b4162	1
oxyR	b3961	1
paaD	b1391	1
pabA	b3360	1
pagB	b4023	1
pagP	b0622	1
pal	b0741	1
panB	b0134	1
panC	b0133	1
panD	b0131	1
panE	b0425	1
panF	b3258	1
parC	b3019	1
parE	b3030	1
pcm	b2743	1
pcnB	b0143	1
pdhR	b0113	1
pdxA	b0052	1
pepA	b4260	1
pepB	b2523	1
pepD	b0237	1
pepP	b2908	1
pepQ	b3847	1
pfkA	b3916	1
pgaA	b1024	1
pgaC	b1022	1
pgi	b4025	1
pgk	b2926	1
pgm	b0688	1
pheS	b1714	1
phoU	b3724	1
pitA	b3493	1
pldA	b3821	1
pldB	b3825	1
plsB	b4041	1
plsC	b3018	1
plsX	b1090	1
pmbA	b4235	1
pncB	b0931	1
pnp	b3164	1
polA	b3863	1
potA	b1126	1
potB	b1125	1
potC	b1124	1
ppa	b4226	1
ppdC	b2823	1
ppiA	b3363	1
ppiB	b0525	1
ppiC	b3775	1
ppiD	b0441	1
prfA	b1211	1
prfB	b2891	1
prfC	b4375	1
priB	b4201	1
prlC	b3498	1
prmA	b3259	1
prmB	b2330	1
prmC	b1212	1
proM	b3799	1
proQ	b1831	1
proS	b0194	1
proW	b2678	1
proX	b2679	1
prpB	b0331	1
prpC	b0333	1
prpD	b0334	1
prs	b1207	1
psd	b4160	1
pspA	b1304	1
pspB	b1305	1
pspC	b1306	1
pspD	b1307	1
pspG	b4050	1
psrD	b4418	1
psrN	b4448	1
pssA	b2585	1
pstA	b3726	1
pstB	b3725	1
pstC	b3727	1
pstS	b3728	1
pta	b2297	1
pth	b1204	1
ptrA	b2821	1
ptsH	b2415	1
ptsN	b3204	1
ptsP	b2829	1
purA	b4177	1
purB	b1131	1
pyrG	b2780	1
pyrH	b0171	1
queA	b0405	1
queF	b2794	1
radA	b4389	1
rarA	b0892	1
rbbA	b3486	1
rbfA	b3167	1
rbn	b2268	1
rcsF	b0196	1
rdgB	b2954	1
rdgC	b0393	1
rdoA	b3859	1
recB	b2820	1
recC	b2822	1
recF	b3700	1
recJ	b2892	1
recO	b2565	1
recR	b0472	1
relA	b2784	1
rep	b3778	1
rfaB	b3628	1
rfaC	b3621	1
rfaD	b3619	1
rfaE	b3052	1
rfaF	b3620	1
rfaG	b3631	1
rfaH	b3842	1
rfaI	b3627	1
rfaJ	b3626	1
rfaL	b3622	1
rfaP	b3630	1
rfaQ	b3632	1
rfaS	b3629	1
rfaY	b3625	1
rfaZ	b3624	1
rfbA	b2039	1
rfbB	b2041	1
rfbC	b2038	1
rfbD	b2040	1
rfbX	b2037	1
rfc	b2035	1
rfe	b3784	1
rffA	b3791	1
rffC	b3790	1
rffD	b3787	1
rffE	b3786	1
rffG	b3788	1
rffH	b3789	1
rffM	b3794	1
rhlB	b3780	1
rhlE	b0797	1
rho	b3783	1
ribA	b1277	1
ribB	b3041	1
ribD	b0414	1
ribE	b0415	1
ribF	b0025	1
rimI	b4373	1
rimK	b0852	1
rimM	b2608	1
rimN	b3282	1
rlmB	b4180	1
rlmL	b0948	1
rlmN	b2517	1
rlpB	b0641	1
rluA	b0058	1
rluC	b1086	1
rluD	b2594	1
rluF	b4022	1
rnc	b2567	1
rne	b1084	1
rng	b3247	1
rnhA	b0214	1
rnhB	b0183	1
rnpA	b3704	1
rnpB	b3123	1
rnr	b4179	1
rpe	b3386	1
rph	b3643	1
rpiA	b2914	1
rplA	b3984	1
rplB	b3317	1
rplC	b3320	1
rplD	b3319	1
rplE	b3308	1
rplF	b3305	1
rplI	b4203	1
rplJ	b3985	1
rplK	b3983	1
rplL	b3986	1
rplM	b3231	1
rplN	b3310	1
rplO	b3301	1
rplP	b3313	1
rplQ	b3294	1
rplR	b3304	1
rplS	b2606	1
rplT	b1716	1
rplU	b3186	1
rplV	b3315	1
rplW	b3318	1
rplX	b3309	1
rplY	b2185	1
rpmA	b3185	1
rpmB	b3637	1
rpmC	b3312	1
rpmD	b3302	1
rpmE	b3936	1
rpmF	b1089	1
rpmG	b3636	1
rpmH	b3703	1
rpmI	b1717	1
rpmJ	b3299	1
rpoA	b3295	1
rpoB	b3987	1
rpoC	b3988	1
rpoD	b3067	1
rpoH	b3461	1
rpoN	b3202	1
rpoZ	b3649	1
rppH	b2830	1
rprA	b4431	1
rpsA	b0911	1
rpsB	b0169	1
rpsC	b3314	1
rpsD	b3296	1
rpsE	b3303	1
rpsF	b4200	1
rpsG	b3341	1
rpsH	b3306	1
rpsI	b3230	1
rpsJ	b3321	1
rpsK	b3297	1
rpsL	b3342	1
rpsM	b3298	1
rpsN	b3307	1
rpsO	b3165	1
rpsP	b2609	1
rpsQ	b3311	1
rpsR	b4202	1
rpsS	b3316	1
rpsT	b0023	1
rpsU	b3065	1
rraB	b4255	1
rrfA	b3855	1
rrmJ	b3179	1
rrsC	b3756	1
rrsG	b2591	1
rseB	b2571	1
rseC	b2570	1
rseP	b0176	1
rsgA	b4161	1
rsmB	b3289	1
rsmC	b4371	1
rsmD	b3465	1
rsmE	b2946	1
rsuA	b2183	1
rsxB	b1628	1
rsxC	b1629	1
rumA	b2785	1
rutF	b1007	1
rutG	b1006	1
ruvA	b1861	1
ruvC	b1863	1
rybB	b4417	1
rydC	b4597	1
ryeB	b4433	1
ryfA	b4440	1
ryfB	b4607	1
ryfD	b4609	1
rygC	b4446	1
rygD	b4447	1
sbcD	b0398	1
sdaB	b2797	1
secA	b0098	1
secB	b3609	1
secD	b0408	1
secE	b3981	1
secF	b0409	1
secG	b3175	1
secM	b0097	1
secY	b3300	1
selB	b3590	1
selC	b3658	1
seqA	b0687	1
serB	b4388	1
serS	b0893	1
serV	b2695	1
sgcA	b4302	1
sgcB	b4565	1
sgcC	b4304	1
sgcX	b4305	1
sgrR	b0069	1
sieB	b1353	1
sirA	b3470	1
skp	b0178	1
slmA	b3641	1
slyD	b3349	1
slyX	b3348	1
smf	b4473	1
smpA	b2617	1
smpB	b2620	1
smtA	b0921	1
sodB	b1656	1
sokB	b4429	1
speA	b2938	1
speB	b2937	1
speD	b0120	1
speE	b0121	1
spoT	b3650	1
spr	b2175	1
srmB	b2576	1
sseB	b2522	1
sspA	b3229	1
sspB	b3228	1
ssrA	b2621	1
ssrS	b2911	1
stpA	b2669	1
suhB	b2533	1
surE	b2744	1
syd	b2793	1
talB	b0008	1
tatA	b3836	1
tatB	b3838	1
tatC	b3839	1
tff	b4414	1
tgt	b0406	1
thiI	b0423	1
thiL	b0417	1
thiP	b0067	1
thrS	b1719	1
thrT	b3979	1
thrU	b3976	1
thrV	b3273	1
thrW	b0244	1
thyA	b2827	1
tig	b0436	1
tktA	b2935	1
tldD	b3244	1
tolA	b0739	1
tolB	b0740	1
tolC	b3035	1
tolQ	b0737	1
tolR	b0738	1
torS	b0993	1
tpiA	b3919	1
tppB	b1634	1
treR	b4241	1
trkA	b3290	1
trkH	b3849	1
trmA	b3965	1
trmD	b2607	1
trmH	b3651	1
trmI	b2960	1
trmJ	b2532	1
trpR	b4393	1
trpS	b3384	1
trpT	b3761	1
truA	b2318	1
truB	b3166	1
truC	b2791	1
truD	b2745	1
trxA	b3781	1
trxB	b0888	1
tsf	b0170	1
tsx	b0411	1
typA	b3871	1
tyrU	b3977	1
ubiA	b4040	1
ubiB	b3835	1
ubiC	b4039	1
ubiD	b3843	1
ubiE	b3833	1
ubiH	b2907	1
udp	b3831	1
uhpA	b3669	1
uof	b4637	1
upp	b2498	1
usg	b2319	1
uvrY	b1914	1
uxuR	b4324	1
vacJ	b2346	1
valS	b4258	1
visC	b2906	1
waaA	b3633	1
waaU	b3623	1
wbbI	b2034	1
wbbJ	b2033	1
wbbK	b2032	1
wbbL	b4571	1
wcaA	b2059	1
wcaD	b2056	1
wzc	b2060	1
wzxE	b3792	1
wzyE	b3793	1
wzzE	b3785	1
xdhA	b2866	1
xerC	b3811	1
xerD	b2894	1
xseB	b0422	1
yaaA	b0006	1
yabP	b4659	1
yacC	b0122	1
yacF	b0102	1
yacG	b0101	1
yadB	b0144	1
yaeB	b0195	1
yaeJ	b0191	1
yaeQ	b0190	1
yafK	b0224	1
yagN	b0280	1
yaiL	b0354	1
yaiO	b0358	1
yaiW	b0378	1
yaiX	b4579	1
yaiY	b0379	1
yajC	b0407	1
yajG	b0434	1
yajI	b0412	1
yajQ	b0426	1
ybaB	b0471	1
ybaK	b0481	1
ybaL	b0478	1
ybaP	b0482	1
ybbB	b0503	1
ybbJ	b0488	1
ybbL	b0490	1
ybbN	b0492	1
ybbO	b0493	1
ybcO	b0549	1
ybcY	b0562	1
ybdO	b0603	1
ybeA	b0636	1
ybeB	b0637	1
ybeD	b0631	1
ybeX	b0658	1
ybeY	b0659	1
ybfE	b0685	1
ybfO	b0703	1
ybgC	b0736	1
ybgE	b0735	1
ybgF	b0742	1
ybgO	b0716	1
ybgT	b4515	1
ybhC	b0772	1
ybhD	b0768	1
ybhM	b0787	1
ybiS	b0819	1
ybiU	b0821	1
ybiY	b0824	1
ybjC	b0850	1
ybjG	b0841	1
ybjN	b0853	1
ybjX	b0877	1
ycaO	b0905	1
ycaR	b0917	1
yccA	b0970	1
yccE	b1001	1
yccT	b0964	1
yccW	b0967	1
ycdZ	b1036	1
yceD	b1088	1
ycgG	b1168	1
ycgI	b4521	1
ycgY	b1196	1
ychA	b1214	1
ychF	b1203	1
ychQ	b1213	1
yciX	b4523	1
ycjM	b1309	1
yddK	b1471	1
ydfW	b1567	1
ydgU	b4601	1
ydiL	b1689	1
yeaI	b1785	1
yeaU	b1800	1
yebC	b1864	1
yebE	b1846	1
yebO	b1825	1
yedS	b4496	1
yedX	b1970	1
yedZ	b1972	1
yeeN	b1983	1
yeeO	b1985	1
yeeX	b2007	1
yeeY	b2015	1
yegE	b2067	1
yegZ	b2083	1
yehI	b2118	1
yehK	b4541	1
yehS	b2124	1
yeiP	b2171	1
yejG	b2181	1
yejK	b2186	1
yejL	b2187	1
yejM	b2188	1
yfaE	b2236	1
yfbB	b2263	1
yfbL	b2271	1
yfbQ	b2290	1
yfcA	b2327	1
yfcD	b2299	1
yfcE	b2300	1
yfcM	b2326	1
yfcN	b2331	1
yfdG	b2350	1
yfdH	b2351	1
yfeN	b2408	1
yfeO	b2389	1
yffB	b2471	1
yffO	b2446	1
yffQ	b2448	1
yfgA	b2516	1
yfgM	b2513	1
yfhA	b2554	1
yfhM	b2520	1
yfiB	b2605	1
yfiH	b2593	1
yfjD	b4461	1
yfjF	b2618	1
yfjG	b2619	1
yfjP	b2632	1
yfjT	b2637	1
ygaD	b2700	1
ygaH	b2683	1
ygaP	b2668	1
ygaW	b2670	1
ygaZ	b2682	1
ygcF	b2777	1
ygcG	b2778	1
ygdD	b2807	1
ygdQ	b2832	1
ygdR	b2833	1
ygeR	b2865	1
ygfB	b2909	1
ygfQ	b4464	1
ygfX	b2896	1
ygfY	b2897	1
ygfZ	b2898	1
yggD	b2929	1
yggL	b2959	1
yggN	b2958	1
yggS	b2951	1
yggT	b2952	1
yggU	b2953	1
yggX	b2962	1
ygiC	b3038	1
ygiF	b3054	1
ygiQ	b4469	1
ygjD	b3064	1
yhaJ	b3105	1
yhaL	b3107	1
yhbC	b3170	1
yhbE	b3184	1
yhbJ	b3205	1
yhbY	b3180	1
yhcB	b3233	1
yhcM	b3232	1
yhdE	b3248	1
yhdW	b3268	1
yheL	b3343	1
yheM	b3344	1
yheN	b3345	1
yheO	b3346	1
yheS	b3352	1
yheT	b3353	1
yheV	b4551	1
yhfA	b3356	1
yhgF	b3407	1
yhhJ	b3485	1
yhhL	b3466	1
yhhM	b3467	1
yhhW	b3439	1
yhiI	b3487	1
yhiN	b3492	1
yhiR	b3499	1
yhjJ	b3527	1
yhjK	b3529	1
yhjR	b3535	1
yiaF	b3554	1
yibL	b3602	1
yibN	b3611	1
yibQ	b3614	1
yicC	b3644	1
yicN	b3663	1
yicR	b3638	1
yidA	b3697	1
yidB	b3698	1
yidC	b3705	1
yidD	b4557	1
yieF	b3713	1
yieG	b3714	1
yieP	b3755	1
yifE	b3764	1
yifK	b3795	1
yifL	b4558	1
yigA	b3810	1
yigB	b3812	1
yigL	b3826	1
yigP	b3834	1
yigZ	b3848	1
yihA	b3865	1
yihD	b3858	1
yihI	b3866	1
yihL	b3872	1
yihW	b3884	1
yiiM	b3910	1
yiiQ	b3920	1
yiiR	b3921	1
yiiU	b3928	1
yijD	b3964	1
yijP	b3955	1
yjaG	b3999	1
yjcO	b4078	1
yjdM	b4108	1
yjeE	b4168	1
yjeI	b4144	1
yjeK	b4146	1
yjfF	b4231	1
yjfP	b4190	1
yjfY	b4199	1
yjgA	b4234	1
yjgF	b4243	1
yjgJ	b4251	1
yjgP	b4261	1
yjgQ	b4262	1
yjhU	b4295	1
yjiA	b4352	1
yjiD	b4326	1
yjjA	b4360	1
yjjG	b4374	1
yjjK	b4391	1
yjjP	b4364	1
yjjV	b4378	1
yjjX	b4394	1
yjtD	b4403	1
ykgC	b0304	1
ykgD	b0305	1
ylaC	b0458	1
ylcG	b4509	1
ymjC	b4525	1
yncK	b4578	1
yneK	b1527	1
yneM	b4599	1
ynfB	b1583	1
ynfO	b4533	1
yoaB	b1809	1
yoaI	b1788	1
yobF	b1824	1
yodB	b1974	1
yoeA	b4582	1
yoeF	b4538	1
yojO	b4604	1
ypfN	b4547	1
yphH	b2550	1
ypjD	b2611	1
ypjF	b2646	1
yqaA	b2689	1
yqaB	b2690	1
yqcA	b2790	1
yqcC	b2792	1
yqfB	b2900	1
yqgB	b2939	1
yqgE	b2948	1
yqgF	b2949	1
yqhA	b3002	1
yqhC	b3010	1
yqhD	b3011	1
yqiA	b3031	1
yqiB	b3033	1
yqiC	b3042	1
yqjA	b3095	1
yqjB	b3096	1
yqjI	b3071	1
yraL	b3146	1
yraM	b3147	1
yraN	b3148	1
yraP	b3150	1
yraR	b3152	1
yrbA	b3190	1
yrbB	b3191	1
yrbC	b3192	1
yrbD	b3193	1
yrbE	b3194	1
yrbF	b3195	1
yrbG	b3196	1
yrbK	b3199	1
yrfG	b3399	1
ytfN	b4221	1
ytfP	b4222	1
ytfR	b4485	1
ytfT	b4230	1
ytjB	b4387	1
ytjC	b4395	1
zipA	b2412	1
zwf	b1852	1
aaaD	b4634	2
aaeB	b3240	2
aaeR	b3243	2
aat	b0885	2
abgA	b1338	2
abgB	b1337	2
abgR	b1339	2
abgT	b1336	2
abrB	b0715	2
acpH	b0404	2
acrD	b2470	2
ada	b2213	2
adrA	b0385	2
aegA	b2468	2
aer	b3072	2
aes	b0476	2
afuB	b0263	2
afuC	b0262	2
agaC	b3139	2
agaR	b3131	2
agaW	b3134	2
alkA	b2068	2
allA	b0505	2
amiB	b4169	2
amtB	b0451	2
anmK	b1640	2
ansP	b1453	2
aqpZ	b0875	2
araA	b0062	2
araB	b0063	2
araC	b0064	2
araD	b0061	2
araE	b2841	2
araF	b1901	2
araJ	b0396	2
arnD	b2256	2
arnE	b4544	2
arnF	b2258	2
aroM	b0390	2
arpB	b4494	2
arrD	b0555	2
arrQ	b1554	2
arsB	b3502	2
arsR	b3501	2
ascB	b2716	2
ascF	b2715	2
astE	b1744	2
atoB	b2224	2
atoC	b2220	2
azoR	b1412	2
baeS	b2078	2
bcsE	b3536	2
bcsF	b3537	2
bcsG	b3538	2
bioA	b0774	2
btuR	b1270	2
cadA	b4131	2
cadB	b4132	2
caiC	b0037	2
caiD	b0036	2
caiE	b0035	2
caiT	b0040	2
ccmA	b2201	2
ccmB	b2200	2
ccmE	b2197	2
ccmF	b2196	2
ccmG	b2195	2
ccmH	b2194	2
cdaR	b0162	2
cedA	b1731	2
chbA	b1736	2
chbC	b1737	2
chbF	b1734	2
chbG	b1733	2
chbR	b1735	2
cheA	b1888	2
cheB	b1883	2
cheR	b1884	2
cheW	b1887	2
cheY	b1882	2
cheZ	b1881	2
cho	b1741	2
citD	b0617	2
citE	b0616	2
citF	b0615	2
citG	b0613	2
citT	b0612	2
citX	b0614	2
clcB	b1592	2
cmoB	b1871	2
cmtA	b2933	2
cpsB	b2049	2
cpsG	b2048	2
creD	b4400	2
csgA	b1042	2
csgB	b1041	2
csgC	b1043	2
csgG	b1037	2
cspB	b1557	2
cspG	b0990	2
cueO	b0123	2
cusA	b0575	2
cusB	b0574	2
cyaA	b3806	2
cybC	b4236	2
cynS	b0340	2
cysG	b3368	2
dbpA	b1343	2
ddlB	b0092	2
ddpA	b1487	2
ddpB	b1486	2
ddpC	b1485	2
ddpD	b1484	2
ddpF	b1483	2
dhaR	b1201	2
dicC	b1569	2
dicF	b1574	2
dinB	b0231	2
dinD	b3645	2
dinF	b4044	2
dinG	b0799	2
dinI	b1061	2
dinQ	b4613	2
djlB	b0646	2
dmsC	b0896	2
dmsD	b1591	2
dos	b1489	2
dpiB	b0619	2
dsdA	b2366	2
dsdC	b2364	2
eaeH	b0297	2
ebgA	b3076	2
efeB	b1019	2
entE	b0594	2
entS	b0591	2
envY	b0566	2
essD	b0554	2
essQ	b1556	2
etk	b0981	2
etp	b0982	2
eutA	b2451	2
eutC	b2440	2
eutD	b2458	2
eutE	b2455	2
eutG	b2453	2
eutH	b2452	2
eutJ	b2454	2
eutK	b2438	2
eutM	b2457	2
eutN	b2456	2
eutP	b2461	2
eutQ	b2460	2
eutR	b2437	2
eutS	b2462	2
eutT	b2459	2
evgA	b2369	2
exuR	b3094	2
fadK	b1701	2
fcl	b2052	2
fdnG	b1474	2
fdnH	b1475	2
fdnI	b1476	2
fdrA	b0518	2
feaB	b1385	2
feaR	b1384	2
fepB	b0592	2
fepC	b0588	2
fepD	b0590	2
fes	b0585	2
fhlA	b2731	2
fhuE	b1102	2
fiu	b0805	2
fixA	b0041	2
fixB	b0042	2
fixX	b0044	2
flgA	b1072	2
flgB	b1073	2
flgC	b1074	2
flgD	b1075	2
flgE	b1076	2
flgF	b1077	2
flgG	b1078	2
flgH	b1079	2
flgI	b1080	2
flgJ	b1081	2
flgK	b1082	2
flgL	b1083	2
flgM	b1071	2
flgN	b1070	2
flhA	b1879	2
flhB	b1880	2
flhC	b1891	2
flhD	b1892	2
flhE	b1878	2
fliA	b1922	2
fliC	b1923	2
fliD	b1924	2
fliE	b1937	2
fliF	b1938	2
fliG	b1939	2
fliH	b1940	2
fliI	b1941	2
fliJ	b1942	2
fliK	b1943	2
fliL	b1944	2
fliM	b1945	2
fliN	b1946	2
fliO	b1947	2
fliP	b1948	2
fliQ	b1949	2
fliR	b1950	2
fliS	b1925	2
fliT	b1926	2
fliZ	b1921	2
flu	b2000	2
flxA	b1566	2
fnr	b1334	2
folM	b1606	2
fpr	b3924	2
frlA	b3370	2
frlD	b3374	2
frlR	b3375	2
frwC	b3949	2
frwD	b3953	2
fryB	b2387	2
fryC	b2386	2
fsaA	b0825	2
fsr	b0479	2
ftsQ	b0093	2
ftsX	b3462	2
fumA	b1612	2
fumC	b1611	2
galP	b2943	2
galR	b2837	2
gfcA	b0987	2
gfcB	b0986	2
gfcC	b0985	2
gfcD	b0984	2
gfcE	b0983	2
glmZ	b4456	2
glnG	b3868	2
gltJ	b0654	2
glxK	b0514	2
glxR	b0509	2
gmd	b2053	2
gmm	b2051	2
grxA	b0849	2
gudD	b2787	2
gudP	b2789	2
gudX	b2788	2
gutM	b2706	2
hcaB	b2541	2
hcaC	b2540	2
hcp	b0873	2
hcr	b0872	2
hemD	b3804	2
hemH	b0475	2
hisP	b2306	2
hofB	b0107	2
hofC	b0106	2
hokB	b4428	2
hokE	b4415	2
hrpA	b1413	2
hscC	b0650	2
hslJ	b1379	2
hsrA	b3754	2
hycB	b2724	2
hycD	b2722	2
hycE	b2721	2
hycG	b2719	2
hycH	b2718	2
hyfA	b2481	2
hyfB	b2482	2
hyfC	b2483	2
hyfF	b2486	2
hyfI	b2489	2
hyi	b0508	2
hypF	b2712	2
ileY	b2652	2
insN	b4587	2
insX	b4505	2
insZ	b4573	2
intE	b1140	2
intG	b1936	2
intQ	b1579	2
intR	b1345	2
isrA	b4426	2
kch	b1250	2
kdpA	b0698	2
kdpB	b0697	2
kdpF	b4513	2
kilR	b1352	2
lafU	b0230	2
lar	b1348	2
ldcA	b1192	2
lexA	b4043	2
lfhA	b0229	2
lhr	b1653	2
lomR	b4570	2
lpxP	b2378	2
lrhA	b2289	2
lsrA	b1513	2
lsrC	b1514	2
lsrD	b1515	2
lsrF	b1517	2
lysR	b2839	2
malI	b1620	2
malX	b1621	2
malY	b1622	2
malZ	b0403	2
maoC	b1387	2
marB	b1532	2
marC	b1529	2
matB	b0293	2
matC	b0292	2
mcrA	b1159	2
mdtA	b2074	2
mdtB	b2075	2
mdtC	b2076	2
mdtH	b1065	2
mdtK	b1663	2
mdtP	b4080	2
mdtQ	b2139	2
metR	b3828	2
mhpA	b0347	2
mhpB	b0348	2
mhpC	b0349	2
mhpD	b0350	2
mhpE	b0352	2
mhpF	b0351	2
mhpT	b0353	2
mngA	b0731	2
mngB	b0732	2
mnmC	b2324	2
modA	b0763	2
modB	b0764	2
modC	b0765	2
motA	b1890	2
motB	b1889	2
mrcB	b0149	2
mrr	b4351	2
mtlR	b3601	2
nadK	b2615	2
nanR	b3226	2
narG	b1224	2
narH	b1225	2
narI	b1227	2
narJ	b1226	2
narK	b1223	2
narU	b1469	2
narV	b1465	2
narW	b1466	2
narY	b1467	2
narZ	b1468	2
nfrA	b0568	2
nhaR	b0020	2
nhoA	b1463	2
norV	b2710	2
nrfD	b4073	2
nudG	b1759	2
nudK	b2467	2
nupX	b2161	2
ogt	b1335	2
ompG	b1319	2
ompN	b1377	2
ompW	b1256	2
omrA	b4444	2
omrB	b4445	2
oxc	b2373	2
paaA	b1388	2
paaB	b1389	2
paaC	b1390	2
paaE	b1392	2
paaF	b1393	2
paaG	b1394	2
paaH	b1395	2
paaI	b1396	2
paaJ	b1397	2
paaK	b1398	2
pabB	b1812	2
pdxY	b1636	2
peaD	b4508	2
pflC	b3952	2
pflD	b3951	2
phnC	b4106	2
phnD	b4105	2
phnH	b4100	2
phnL	b4096	2
phnM	b4095	2
phoE	b0241	2
phoH	b1020	2
phoR	b0400	2
pinE	b1158	2
pitB	b2987	2
polB	b0060	2
potE	b0692	2
ppdA	b2826	2
ppdB	b2825	2
ppdD	b0108	2
pphA	b1838	2
pps	b1702	2
pqqL	b1494	2
prfH	b0236	2
proP	b4111	2
proV	b2677	2
prpE	b0335	2
prpR	b0330	2
psuG	b2165	2
psuK	b2166	2
psuT	b2164	2
ptrB	b1845	2
putA	b1014	2
puuB	b1301	2
puuC	b1300	2
puuE	b1302	2
puuP	b1296	2
qseB	b3025	2
quuD	b0551	2
quuQ	b1559	2
racC	b1351	2
racR	b1356	2
rcnA	b2106	2
rcsA	b1951	2
rdlD	b4454	2
recA	b2699	2
recD	b2819	2
recE	b1350	2
recG	b3652	2
recN	b2616	2
recT	b1349	2
recX	b2698	2
rem	b1561	2
renD	b0542	2
rhaA	b3903	2
rhsC	b0700	2
rhsE	b1456	2
rhtA	b0813	2
rhtC	b3823	2
rihB	b2162	2
rmuC	b3832	2
rob	b4396	2
rrsH	b0201	2
rsmF	b1835	2
rspA	b1581	2
rspB	b1580	2
rstB	b1609	2
rtcA	b4475	2
rtn	b2176	2
rusA	b0550	2
rutA	b1012	2
rutB	b1011	2
rutC	b1010	2
rutD	b1009	2
rutE	b1008	2
ryeC	b4436	2
ryeD	b4437	2
ryjB	b4624	2
rzpQ	b1573	2
rzpR	b1362	2
sad	b1525	2
sapF	b1290	2
scpB	b2919	2
scpC	b2920	2
serU	b1975	2
setA	b0070	2
setB	b2170	2
sfmA	b0530	2
sfmC	b0531	2
sfmD	b0532	2
sgcE	b4301	2
sgcQ	b4303	2
soxS	b4062	2
speF	b0693	2
sppA	b1766	2
srlB	b2704	2
srlD	b2705	2
ssb	b4059	2
ssuA	b0936	2
ssuB	b0933	2
ssuC	b0934	2
ssuD	b0935	2
ssuE	b0937	2
stfR	b1372	2
sulA	b0958	2
surA	b0053	2
tag	b3549	2
tap	b1885	2
tar	b1886	2
tauA	b0365	2
tauB	b0366	2
tauC	b0367	2
tauD	b0368	2
tfaE	b1156	2
tfaS	b2353	2
thiD	b2103	2
thiQ	b0066	2
tilS	b0188	2
tisB	b4618	2
tomB	b0461	2
torA	b0997	2
torC	b0996	2
torD	b0998	2
torI	b4501	2
torR	b0995	2
torT	b0994	2
torY	b1873	2
torZ	b1872	2
tqsA	b1601	2
trg	b1421	2
trkG	b1363	2
tsr	b4355	2
ttcA	b1344	2
ttdB	b3062	2
tus	b1610	2
tynA	b1386	2
ugd	b2028	2
uhpB	b3668	2
uhpT	b3666	2
uidA	b1617	2
uidB	b1616	2
uidC	b1615	2
uidR	b1618	2
ulaA	b4193	2
ulaD	b4196	2
umuC	b1184	2
umuD	b1183	2
uvrA	b4058	2
uvrB	b0779	2
uvrD	b3813	2
uxaB	b1521	2
ves	b1742	2
vsr	b1960	2
wcaB	b2058	2
wcaC	b2057	2
wcaE	b2055	2
wcaF	b2054	2
wcaI	b2050	2
wcaJ	b2047	2
wcaK	b2045	2
wcaL	b2044	2
wcaM	b2043	2
wza	b2062	2
wzb	b2061	2
wzxC	b2046	2
xapA	b2407	2
xapB	b2406	2
xdhB	b2867	2
xdhC	b2868	2
xdhD	b2881	2
xisE	b1141	2
xylB	b3564	2
yaaU	b0045	2
yaaW	b0011	2
yadE	b0130	2
yadL	b0137	2
yadM	b0138	2
yadS	b0157	2
yafL	b0227	2
yafN	b0232	2
yafO	b0233	2
yafP	b0234	2
yafX	b0248	2
yafZ	b0252	2
yagA	b0267	2
yagF	b0269	2
yagG	b0270	2
yagH	b0271	2
yagM	b0279	2
yagP	b0282	2
yagQ	b0283	2
yagR	b0284	2
yagS	b0285	2
yagV	b0289	2
yagW	b0290	2
yagX	b0291	2
yahC	b0317	2
yahD	b0318	2
yahE	b0319	2
yahG	b0321	2
yahJ	b0324	2
yahN	b0328	2
yaiE	b0391	2
yaiP	b0363	2
yajR	b0427	2
ybaO	b0447	2
ybaV	b0442	2
ybbP	b0496	2
ybbW	b0511	2
ybbY	b0513	2
ybcF	b0521	2
ybcH	b0567	2
ybcI	b0527	2
ybcJ	b0528	2
ybcK	b0544	2
ybcL	b0545	2
ybcN	b0547	2
ybcW	b0559	2
ybdM	b0601	2
ybdN	b0602	2
ybeQ	b0644	2
ybeR	b0645	2
ybeT	b0647	2
ybeU	b0648	2
ybfB	b0702	2
ybfC	b0704	2
ybfM	b0681	2
ybfN	b0682	2
ybfP	b0689	2
ybgH	b0709	2
ybgQ	b0718	2
ybhH	b0769	2
ybhI	b0770	2
ybhJ	b0771	2
ybhU	b4591	2
ybiA	b0798	2
ybiO	b0808	2
ybiP	b0815	2
ybiR	b0818	2
ybiW	b0823	2
ybjD	b0876	2
ybjH	b0843	2
ybjL	b0847	2
ybjM	b0848	2
ycaD	b0898	2
ycaI	b0913	2
ycaK	b0901	2
ycaL	b0909	2
ycaM	b0899	2
ycaN	b0900	2
ycaQ	b0916	2
ycbC	b0920	2
ycbF	b0944	2
ycbQ	b0938	2
ycbR	b0939	2
ycbS	b0940	2
ycbT	b0941	2
ycbU	b0942	2
ycbV	b0943	2
yccM	b0992	2
yccS	b0960	2
ycdU	b1029	2
yceB	b1063	2
yceN	b1069	2
yceO	b1058	2
yceQ	b1085	2
ycfK	b1154	2
ycfS	b1113	2
ycfZ	b1121	2
ycgF	b1163	2
ycgK	b1178	2
ycgN	b1181	2
ycgR	b1194	2
ycgV	b1202	2
ycgX	b1161	2
ychM	b1206	2
ychO	b1220	2
yciK	b1271	2
yciM	b1280	2
yciT	b1284	2
yciU	b1248	2
ycjD	b1289	2
ycjG	b1325	2
ycjN	b1310	2
ycjO	b1311	2
ycjP	b1312	2
ycjQ	b1313	2
ycjR	b1314	2
ycjS	b1315	2
ycjT	b1316	2
ycjU	b1317	2
ycjV	b4524	2
ycjW	b1320	2
ycjY	b1327	2
ycjZ	b1328	2
ydaG	b1355	2
ydaL	b1340	2
ydaN	b1342	2
ydaQ	b1346	2
ydaS	b1357	2
ydaT	b1358	2
ydaU	b1359	2
ydaV	b1360	2
ydaW	b1361	2
ydaY	b1366	2
ydbA	b4492	2
ydbD	b1407	2
ydbH	b1381	2
ydcD	b1457	2
ydcF	b1414	2
ydcI	b1422	2
ydcM	b1432	2
ydcO	b1433	2
ydcR	b1439	2
ydcZ	b1447	2
yddA	b1496	2
yddB	b1495	2
yddE	b1464	2
yddG	b1473	2
yddJ	b1470	2
yddL	b1472	2
yddW	b1491	2
ydeA	b1528	2
ydeE	b1534	2
ydeH	b1535	2
ydeK	b1510	2
ydeM	b1497	2
ydeO	b1499	2
ydeP	b1501	2
ydeQ	b1502	2
ydeS	b1504	2
ydeU	b1509	2
ydfE	b1577	2
ydfI	b1542	2
ydfJ	b4600	2
ydfN	b1547	2
ydfP	b1553	2
ydfR	b1555	2
ydfU	b1560	2
ydfV	b1565	2
ydfX	b1568	2
ydgC	b1607	2
ydgI	b1605	2
ydgJ	b1624	2
ydhB	b1659	2
ydhK	b1645	2
ydhP	b1657	2
ydhT	b1669	2
ydhU	b1670	2
ydhV	b1673	2
ydhW	b1672	2
ydhX	b1671	2
ydiA	b1703	2
ydiB	b1692	2
ydiF	b1694	2
ydiK	b1688	2
ydiM	b1690	2
ydiN	b1691	2
ydiO	b1695	2
ydiP	b1696	2
ydiQ	b1697	2
ydiR	b1698	2
ydiS	b1699	2
ydiT	b1700	2
ydjE	b1769	2
ydjF	b1770	2
ydjG	b1771	2
ydjH	b1772	2
ydjI	b1773	2
ydjJ	b1774	2
ydjK	b1775	2
ydjL	b1776	2
ydjO	b1730	2
ydjX	b1750	2
ydjY	b1751	2
ydjZ	b1752	2
yeaE	b1781	2
yeaL	b1789	2
yeaM	b1790	2
yeaN	b1791	2
yeaV	b1801	2
yeaW	b1802	2
yeaX	b1803	2
yeaY	b1806	2
yebB	b1862	2
yebF	b1847	2
yebG	b1848	2
yebN	b1821	2
yebQ	b1828	2
yebT	b1834	2
yecE	b1868	2
yecR	b1904	2
yecT	b1877	2
yedA	b1959	2
yedF	b1930	2
yedL	b1932	2
yeeJ	b1978	2
yeeL	b4497	2
yeeP	b1999	2
yeeR	b2001	2
yeeS	b2002	2
yeeT	b2003	2
yeeU	b2004	2
yeeV	b2005	2
yeeW	b2006	2
yegD	b2069	2
yegH	b2063	2
yegI	b2070	2
yegK	b2072	2
yegL	b2073	2
yegR	b2085	2
yegT	b2098	2
yegU	b2099	2
yegV	b2100	2
yehL	b2119	2
yehM	b2120	2
yehP	b2121	2
yehQ	b2122	2
yehW	b2128	2
yehY	b2130	2
yeiH	b2158	2
yeiL	b2163	2
yeiQ	b2172	2
yeiR	b2173	2
yejB	b2178	2
yejE	b2179	2
yejF	b2180	2
yejH	b2184	2
yfaD	b2244	2
yfaL	b2233	2
yfaP	b2225	2
yfaQ	b2226	2
yfaS	b4500	2
yfaT	b2229	2
yfaU	b2245	2
yfaV	b2246	2
yfaW	b2247	2
yfaX	b2248	2
yfaZ	b2250	2
yfbK	b2270	2
yfcC	b2298	2
yfcJ	b2322	2
yfcP	b2333	2
yfcR	b2335	2
yfcS	b2336	2
yfcU	b4661	2
yfdL	b2355	2
yfdM	b2356	2
yfdN	b2357	2
[truncated: 2,298 more rows]

## Sheet: fmin = 4
genename	bnumber	communitynumber
aaeR	b3243	1
aas	b2836	1
acpS	b2563	1
adhE	b1241	1
agaR	b3131	1
allC	b0516	1
amn	b1982	1
ampD	b0110	1
apaG	b0050	1
apaH	b0049	1
araA	b0062	1
araB	b0063	1
araC	b0064	1
araD	b0061	1
araE	b2841	1
araF	b1901	1
araG	b1900	1
araH	b4460	1
araJ	b0396	1
arcB	b3210	1
aroM	b0390	1
asr	b1597	1
azoR	b1412	1
baeR	b2079	1
basR	b4113	1
basS	b4112	1
bcsE	b3536	1
bcsF	b3537	1
bcsG	b3538	1
bssS	b1060	1
btuR	b1270	1
cadA	b4131	1
cadB	b4132	1
chbB	b1738	1
cho	b1741	1
chpA	b2782	1
chpB	b4225	1
chpR	b2783	1
chpS	b4224	1
clpB	b2592	1
clpP	b0437	1
clpS	b0881	1
clpX	b0438	1
cls	b1249	1
cobS	b1992	1
cobT	b1991	1
cobU	b1993	1
crcB	b0624	1
cspB	b1557	1
cspG	b0990	1
cspI	b1552	1
cutA	b4137	1
cyaA	b3806	1
cybC	b4236	1
dacD	b2010	1
dcp	b1538	1
degQ	b3234	1
dgt	b0160	1
dicA	b1570	1
dinB	b0231	1
dinD	b3645	1
dinF	b4044	1
dinG	b0799	1
dinI	b1061	1
dinJ	b0226	1
dinQ	b4613	1
dipZ	b4136	1
dld	b2133	1
dnaJ	b0015	1
dnaK	b0014	1
dnaQ	b0215	1
dpiA	b0620	1
dtd	b3887	1
eamA	b1533	1
ebgR	b3075	1
elaA	b2267	1
elbA	b1160	1
endA	b2945	1
eno	b2779	1
erpA	b0156	1
exoX	b1844	1
exuR	b3094	1
fbaA	b2925	1
fimA	b4314	1
fimB	b4312	1
fimC	b4316	1
fimD	b4317	1
fimF	b4318	1
fimG	b4319	1
fimH	b4320	1
fimI	b4315	1
fnr	b1334	1
folM	b1606	1
folX	b2303	1
fpr	b3924	1
frlR	b3375	1
ftsZ	b0095	1
fucU	b2804	1
fxsA	b4140	1
galP	b2943	1
galR	b2837	1
gapA	b1779	1
gcvR	b2479	1
gfcA	b0987	1
ghrA	b1033	1
glgA	b3429	1
glgB	b3432	1
glgX	b3431	1
glmZ	b4456	1
glnD	b0167	1
glnE	b3053	1
gloB	b0212	1
gltS	b3653	1
gmhB	b0200	1
gntK	b3437	1
gntT	b3415	1
gpmA	b0755	1
groL	b4143	1
groS	b4142	1
grpE	b2614	1
grxA	b0849	1
gshA	b2688	1
gsp	b2988	1
gst	b1635	1
hcaE	b2538	1
hdfR	b4480	1
helD	b0962	1
hfq	b4172	1
hha	b0460	1
hinT	b1103	1
hipB	b1508	1
hns	b1237	1
holA	b0640	1
hpf	b3203	1
hslJ	b1379	1
hslO	b3401	1
hslR	b3400	1
hslU	b3931	1
hslV	b3932	1
htpG	b0473	1
iap	b2753	1
ibpA	b3687	1
ibpB	b3686	1
idnK	b4268	1
imp	b0054	1
insJ	b3557	1
intA	b2622	1
intB	b4271	1
intD	b0537	1
intE	b1140	1
intF	b0281	1
iraP	b0382	1
isrA	b4426	1
kch	b1250	1
kdgR	b1827	1
ksgA	b0051	1
ldcA	b1192	1
ldhA	b1380	1
lexA	b4043	1
lipA	b0628	1
lit	b1139	1
lon	b0439	1
lpcA	b0222	1
lpxC	b0096	1
lpxP	b2378	1
lrhA	b2289	1
ltaE	b0870	1
luxS	b2687	1
macB	b0879	1
mazG	b2781	1
mcrA	b1159	1
mdtG	b1053	1
mdtI	b1599	1
mdtJ	b1600	1
mdtK	b1663	1
miaA	b4171	1
minC	b1176	1
mltB	b2701	1
mltF	b2558	1
moaA	b0781	1
moaB	b0782	1
moaC	b0783	1
mobA	b3857	1
mpaA	b1326	1
mqsR	b3022	1
mrr	b4351	1
mscL	b3291	1
mug	b3068	1
mutM	b3635	1
nadE	b1740	1
nadK	b2615	1
nadR	b4390	1
nagA	b0677	1
nagZ	b1107	1
nei	b0714	1
nfo	b2159	1
nhaR	b0020	1
nlpC	b1708	1
nlpE	b0192	1
norR	b2709	1
npr	b3206	1
nudI	b2251	1
ogrK	b2082	1
ogt	b1335	1
oxyS	b4458	1
pagB	b4023	1
panB	b0134	1
panC	b0133	1
panD	b0131	1
panE	b0425	1
pdxJ	b2564	1
pepN	b0932	1
pgaC	b1022	1
pgaD	b1021	1
pgi	b4025	1
pgk	b2926	1
pgpA	b0418	1
pheM	b1715	1
phoA	b0383	1
phoP	b1130	1
pmbA	b4235	1
polB	b0060	1
ppk	b2501	1
pptA	b1461	1
ppx	b2502	1
priA	b3935	1
priC	b0467	1
prkB	b3355	1
prlC	b3498	1
proC	b0386	1
ptsH	b2415	1
ptsI	b2416	1
ptsN	b3204	1
puuR	b1299	1
pykF	b1676	1
pyrG	b2780	1
qmcA	b0489	1
racR	b1356	1
rcnR	b2105	1
rcsB	b2217	1
rcsC	b2218	1
rcsD	b2216	1
recA	b2699	1
recG	b3652	1
recN	b2616	1
recX	b2698	1
relA	b2784	1
relB	b1564	1
relE	b1563	1
rhsD	b0497	1
ribC	b1662	1
rimJ	b1066	1
rimL	b1427	1
rna	b0611	1
rnhA	b0214	1
rnlA	b2630	1
rob	b4396	1
rpoE	b2573	1
rpoN	b3202	1
rraA	b3929	1
rrlA	b3854	1
rrmJ	b3179	1
rutR	b1013	1
ruvA	b1861	1
ruvB	b1860	1
ryeA	b4432	1
ryfA	b4440	1
ryfB	b4607	1
rygC	b4446	1
ryjB	b4624	1
sdiA	b1916	1
sgrR	b0069	1
sgrS	b4577	1
sixA	b2340	1
skp	b0178	1
slt	b4392	1
slyA	b1642	1
slyB	b1641	1
smg	b3284	1
sohA	b3129	1
sokA	b4614	1
soxS	b4062	1
ssb	b4059	1
stfE	b1157	1
sulA	b0958	1
sxy	b0959	1
symE	b4347	1
tag	b3549	1
tas	b2834	1
tatE	b0627	1
tehA	b1429	1
tesA	b0494	1
tesB	b0452	1
tfaE	b1156	1
thiK	b1106	1
tisB	b4618	1
tomB	b0461	1
torI	b4501	1
torR	b0995	1
tpiA	b3919	1
trxC	b2582	1
ugpC	b3450	1
umuC	b1184	1
umuD	b1183	1
ung	b2580	1
uspA	b3495	1
uspC	b1895	1
uspE	b1333	1
uspG	b0607	1
uvrA	b4058	1
uvrB	b0779	1
uvrD	b3813	1
xapR	b2405	1
xisE	b1141	1
yaaA	b0006	1
yabP	b4659	1
yacL	b0119	1
yadC	b0135	1
yadD	b0132	1
yaeH	b0163	1
yaeJ	b0191	1
yaeP	b4406	1
yaeR	b0187	1
yafC	b0208	1
yafD	b0209	1
yafE	b0210	1
yafJ	b0223	1
yafN	b0232	1
yafO	b0233	1
yafP	b0234	1
yafQ	b0225	1
yafS	b0213	1
yagB	b0266	1
yagK	b0277	1
yagN	b0280	1
yahA	b0315	1
yaiE	b0391	1
yaiL	b0354	1
yaiW	b0378	1
yajD	b0410	1
yajL	b0424	1
yajQ	b0426	1
ybaK	b0481	1
ybaP	b0482	1
ybaQ	b0483	1
ybbC	b0498	1
ybbL	b0490	1
ybbM	b0491	1
ybbN	b0492	1
ybcM	b0546	1
ybcY	b0562	1
ybdF	b0579	1
ybeD	b0631	1
ybeX	b0658	1
ybeY	b0659	1
ybeZ	b0660	1
ybfA	b0699	1
ybfO	b0703	1
ybgI	b0710	1
ybgJ	b0711	1
ybgK	b0712	1
ybgL	b0713	1
ybhF	b0794	1
ybhG	b0795	1
ybhR	b0792	1
ybhT	b0762	1
ybhU	b4591	1
ybiB	b0800	1
ybiH	b0796	1
ybiJ	b0802	1
ybiU	b0821	1
ybjI	b0844	1
ybjT	b0869	1
ycaR	b0917	1
ycbG	b0956	1
ycbK	b0926	1
ycbW	b0946	1
ycdT	b1025	1
yceF	b1087	1
yceH	b1067	1
yceM	b1068	1
ycfD	b1128	1
ycfK	b1154	1
ycfL	b1104	1
ycfM	b1105	1
ycfP	b1108	1
ycfQ	b1111	1
ycgE	b1162	1
ycgH	b4491	1
ycgJ	b1177	1
ycgK	b1178	1
ycgM	b1180	1
ycgN	b1181	1
ychN	b1219	1
ychO	b1220	1
yciI	b1251	1
yciK	b1271	1
yciT	b1284	1
yciU	b1248	1
yciX	b4523	1
yciY	b4595	1
yciZ	b4596	1
ycjX	b1321	1
ycjZ	b1328	1
ydaN	b1342	1
ydbJ	b4529	1
ydcA	b1419	1
ydcD	b1457	1
ydcQ	b1438	1
ydcY	b1446	1
yddM	b1477	1
ydeA	b1528	1
ydeK	b1510	1
ydeS	b1504	1
ydeT	b1505	1
ydfA	b1571	1
ydfB	b1572	1
ydfG	b1539	1
ydgC	b1607	1
ydgU	b4601	1
ydhR	b1667	1
ydiA	b1703	1
ydiK	b1688	1
ydiV	b1707	1
ydjA	b1765	1
ydjF	b1770	1
ydjM	b1728	1
yeaM	b1790	1
yeaO	b1792	1
yeaR	b1797	1
yebE	b1846	1
yebF	b1847	1
yebG	b1848	1
yebR	b1832	1
yebS	b1833	1
yecA	b1908	1
yecD	b1867	1
yedV	b1968	1
yedW	b1969	1
yeeX	b2007	1
yeeZ	b2016	1
yefM	b2017	1
yegH	b2063	1
yegW	b2101	1
yegX	b2102	1
yegZ	b2083	1
yeiI	b2160	1
yejA	b2177	1
yejB	b2178	1
yejF	b2180	1
yejG	b2181	1
yfaE	b2236	1
yfbR	b2291	1
yfbT	b2293	1
yfbU	b2294	1
yfbV	b2295	1
yfcH	b2304	1
yfcI	b2305	1
yfcN	b2331	1
yfcO	b2332	1
yfdZ	b2379	1
yfeK	b2419	1
yfeS	b2420	1
yffB	b2471	1
yfgC	b2494	1
yfgO	b2493	1
yfhB	b2560	1
yfhH	b2561	1
yfhK	b2556	1
yfiB	b2605	1
yfiC	b2575	1
yfiN	b2604	1
yfiR	b2603	1
yfjH	b2623	1
yfjK	b2627	1
yfjL	b2628	1
yfjO	b2631	1
yfjV	b2641	1
yfjW	b2642	1
ygaV	b2667	1
ygaW	b2670	1
ygaY	b2681	1
ygcH	b2756	1
ygcI	b2757	1
ygcK	b2759	1
ygeA	b2840	1
ygeO	b2859	1
ygeQ	b2863	1
ygeR	b2865	1
ygfA	b2912	1
yghB	b3009	1
yghF	b2970	1
ygiT	b3021	1
ygjM	b3082	1
ygjN	b3083	1
yhaJ	b3105	1
yhaV	b3130	1
yhbJ	b3205	1
yhbP	b3154	1
yhbW	b3160	1
yhcF	b3219	1
yhdL	b4550	1
yhdN	b3293	1
yheT	b3353	1
yheU	b3354	1
yhfA	b3356	1
yhhJ	b3485	1
yhhN	b3468	1
yhhX	b3440	1
yhhY	b3441	1
yhiI	b3487	1
yhiQ	b3497	1
yhjQ	b3534	1
yhjR	b3535	1
yhjX	b3547	1
yiaC	b3550	1
yiaJ	b3574	1
yicH	b3655	1
yicL	b3660	1
yicT	b4653	1
yidQ	b3688	1
yidX	b3696	1
yieE	b3712	1
yifN	b3777	1
yihD	b3858	1
yihY	b3886	1
yiiD	b3888	1
yiiR	b3921	1
yiiS	b3922	1
yiiX	b3937	1
yjaA	b4011	1
yjcE	b4065	1
yjcO	b4078	1
yjeI	b4144	1
yjeS	b4166	1
yjgM	b4256	1
yjhG	b4297	1
yjhH	b4298	1
yjhQ	b4307	1
yjhY	b4656	1
yjiR	b4340	1
yjjL	b4356	1
yjjY	b4402	1
ykiA	b0392	1
ylaB	b0457	1
ylbG	b0502	1
ylbH	b0499	1
ymdB	b1045	1
ymfD	b1137	1
ymfE	b1138	1
ymfJ	b1144	1
ymfK	b1145	1
ymfL	b1147	1
ymfM	b1148	1
ymfN	b1149	1
ymfO	b1151	1
ymfP	b1152	1
ymfQ	b1153	1
ymfR	b1150	1
ymfS	b1155	1
ymfT	b1146	1
ymgF	b4520	1
ynaI	b1330	1
ynaJ	b1332	1
yncI	b1459	1
yncN	b4532	1
yneM	b4599	1
ynfB	b1583	1
ynfC	b1585	1
ynfN	b1551	1
ynhF	b4602	1
yniB	b1726	1
yniD	b4535	1
yoaH	b1811	1
yobB	b1843	1
yobH	b4536	1
yoeB	b4539	1
yoeG	b4640	1
yohJ	b2141	1
yohO	b4542	1
ypdA	b2380	1
ypdB	b2381	1
ypeA	b2434	1
yqeI	b2847	1
yraM	b3147	1
yraN	b3148	1
yrdA	b3279	1
yrdB	b3280	1
yrdD	b3283	1
ytfB	b4206	1
zntR	b3292	1
zupT	b3040	1
zur	b4046	1
zwf	b1852	1
acnB	b0118	2
acs	b4069	2
actP	b4067	2
agp	b1002	2
aldA	b1415	2
aphA	b4055	2
argO	b2923	2
argT	b2310	2
aspA	b4139	2
atoC	b2220	2
atoS	b2219	2
bhsA	b1112	2
cdd	b2143	2
cpdB	b4213	2
cspD	b0880	2
cstA	b0598	2
cyaR	b4438	2
cycA	b4208	2
cyoA	b0432	2
cyoB	b0431	2
cyoC	b0430	2
cyoD	b0429	2
cyoE	b0428	2
cytR	b3934	2
dadA	b1189	2
dadX	b1190	2
dctA	b3528	2
dcuR	b4124	2
dcuS	b4125	2
dgsA	b1594	2
dhaK	b1200	2
dhaL	b1199	2
dhaM	b1198	2
dsdA	b2366	2
dsdX	b2365	2
exuT	b3093	2
fabR	b3963	2
fadA	b3845	2
fadB	b3846	2
fadD	b1805	2
fadH	b3081	2
fadI	b2342	2
fadJ	b2341	2
fadL	b2344	2
fruR	b0080	2
ftnB	b1902	2
fucA	b2800	2
fucI	b2802	2
fucK	b2803	2
fucO	b2799	2
fucP	b2801	2
fucR	b2805	2
fumA	b1612	2
fumC	b1611	2
galE	b0759	2
galK	b0757	2
galM	b0756	2
galS	b2151	2
galT	b0758	2
gatA	b2094	2
gatB	b2093	2
gatC	b2092	2
gatD	b2091	2
gatR	b4498	2
gatY	b2096	2
gatZ	b2095	2
gcd	b0124	2
gcvH	b2904	2
gcvP	b2903	2
gcvT	b2905	2
glcB	b2976	2
glcC	b2980	2
glcD	b2979	2
glcG	b2977	2
glnH	b0811	2
glpA	b2241	2
glpB	b2242	2
glpC	b2243	2
glpD	b3426	2
glpF	b3927	2
glpK	b3926	2
glpQ	b2239	2
glpT	b2240	2
glpX	b3925	2
gltA	b0720	2
guaD	b2883	2
gutM	b2706	2
gutQ	b2708	2
hcaR	b2537	2
hlyE	b1182	2
hyuA	b2873	2
icd	b1136	2
isrB	b4434	2
lamB	b4036	2
lldD	b3605	2
lldP	b3603	2
lldR	b3604	2
lsrR	b1512	2
maeB	b2463	2
malE	b4034	2
malF	b4033	2
malG	b4032	2
malK	b4035	2
malM	b4037	2
malP	b3417	2
malQ	b3416	2
malT	b3418	2
malX	b1621	2
manX	b1817	2
manY	b1818	2
mdh	b3236	2
mdlA	b0448	2
melA	b4119	2
melR	b4118	2
mglA	b2149	2
mglB	b2150	2
mglC	b2148	2
mgsA	b0963	2
mhpR	b0346	2
modE	b0761	2
mokB	b1420	2
mppA	b1329	2
mscS	b2924	2
msrB	b1778	2
mtfA	b1976	2
murQ	b2428	2
nagB	b0678	2
nagE	b0679	2
nanA	b3225	2
nanC	b4311	2
nanE	b3223	2
nanK	b3222	2
nanM	b4310	2
nanT	b3224	2
nmpC	b0553	2
nuoA	b2288	2
nuoB	b2287	2
nuoC	b2286	2
nuoE	b2285	2
nuoF	b2284	2
nuoG	b2283	2
nuoH	b2282	2
nuoI	b2281	2
nuoJ	b2280	2
nuoK	b2279	2
nuoL	b2278	2
nuoM	b2277	2
nuoN	b2276	2
nupG	b2964	2
ompX	b0814	2
oppC	b1245	2
oppD	b1246	2
pck	b3403	2
pmrD	b2259	2
proP	b4111	2
pspE	b1308	2
putA	b1014	2
putP	b1015	2
puuA	b1297	2
puuD	b1298	2
rbsA	b3749	2
rbsB	b3751	2
rbsC	b3750	2
rbsD	b3748	2
rbsK	b3752	2
rbsR	b3753	2
rihA	b0651	2
rihC	b0030	2
rmuC	b3832	2
rne	b1084	2
rnk	b0610	2
rpiR	b4089	2
rsd	b3995	2
rumA	b2785	2
sdaB	b2797	2
sdhA	b0723	2
sdhB	b0724	2
sdhC	b0721	2
sdhD	b0722	2
sgcA	b4302	2
sgcB	b4565	2
sgcC	b4304	2
sgcQ	b4303	2
sgcX	b4305	2
soxR	b4063	2
spf	b3864	2
srlA	b2702	2
srlB	b2704	2
srlD	b2705	2
srlE	b2703	2
srlR	b2707	2
sseA	b2521	2
ssnA	b2879	2
sthA	b3962	2
sucA	b0726	2
sucB	b0727	2
sucC	b0728	2
sucD	b0729	2
tnaA	b3708	2
tnaB	b3709	2
tnaC	b3707	2
treB	b4240	2
treC	b4239	2
tsgA	b3364	2
tus	b1610	2
ucpA	b2426	2
uidR	b1618	2
uspF	b1376	2
uxaC	b3092	2
uxuA	b4322	2
xdhA	b2866	2
xdhB	b2867	2
xdhC	b2868	2
xdhD	b2881	2
xylF	b3566	2
yadI	b0129	2
yafM	b0228	2
yagE	b0268	2
yagJ	b0276	2
yahN	b0328	2
yaiY	b0379	2
yaiZ	b0380	2
ybaE	b0445	2
ybcW	b0559	2
ybdD	b4512	2
ybdH	b0599	2
ybhQ	b0791	2
ybiA	b0798	2
ybjK	b0846	2
ycfJ	b1110	2
ycfS	b1113	2
ydcH	b1426	2
ydcI	b1422	2
ydeN	b1498	2
yeaC	b1777	2
yeaT	b1799	2
yebK	b1853	2
yedE	b1929	2
yedR	b1963	2
yehT	b2125	2
yehU	b2126	2
yeiA	b2147	2
yeiT	b2146	2
yfaW	b2247	2
yfeC	b2398	2
yfeD	b2399	2
ygdH	b2795	2
ygeV	b2869	2
ygeW	b2870	2
ygeX	b2871	2
ygeY	b2872	2
ygfJ	b2877	2
ygfK	b2878	2
ygfM	b2880	2
ygfO	b2882	2
ygfQ	b4464	2
ygfU	b2888	2
yggG	b2936	2
yghZ	b3001	2
ygiB	b3037	2
ygiC	b3038	2
ygiS	b3020	2
ygjR	b3087	2
yhaL	b3107	2
yhcH	b3221	2
yhfZ	b3383	2
yihX	b3885	2
yjcB	b4060	2
yjcH	b4068	2
yjdL	b4130	2
yjfF	b4231	2
yjfN	b4188	2
yjfO	b4189	2
yjgK	b4252	2
yjgL	b4253	2
yjhB	b4279	2
yjhC	b4280	2
yjhX	b4566	2
yjiA	b4352	2
yjiT	b4342	2
yjiX	b4353	2
yjiY	b4354	2
yjjM	b4357	2
ykgE	b0306	2
ylaC	b0458	2
yneE	b1520	2
ypeC	b2390	2
ypfM	b4606	2
yqcA	b2790	2
yqeB	b2875	2
yqeC	b2876	2
yqeF	b2844	2
yqfA	b2899	2
ytfJ	b4216	2
ytfL	b4218	2
ytfQ	b4227	2
ytfR	b4485	2
ytfT	b4230	2
yzgL	b3427	2
zraS	b4003	2
aaaD	b4634	3
aaeB	b3240	3
abgA	b1338	3
abgB	b1337	3
abgR	b1339	3
abgT	b1336	3
abrB	b0715	3
acpH	b0404	3
acrD	b2470	3
ada	b2213	3
ade	b3665	3
adrA	b0385	3
aegA	b2468	3
aes	b0476	3
afuB	b0263	3
afuC	b0262	3
alkA	b2068	3
allA	b0505	3
anmK	b1640	3
aqpZ	b0875	3
arnD	b2256	3
arnE	b4544	3
arnF	b2258	3
arpB	b4494	3
arrQ	b1554	3
ascB	b2716	3
ascF	b2715	3
asnA	b3744	3
astE	b1744	3
atoA	b2222	3
atoB	b2224	3
atoD	b2221	3
atoE	b2223	3
baeS	b2078	3
bcsZ	b3531	3
bioA	b0774	3
caiA	b0039	3
caiC	b0037	3
caiD	b0036	3
caiE	b0035	3
caiT	b0040	3
ccmF	b2196	3
ccmH	b2194	3
cdaR	b0162	3
cedA	b1731	3
chbA	b1736	3
chbC	b1737	3
chbF	b1734	3
chbG	b1733	3
chbR	b1735	3
citC	b0618	3
citD	b0617	3
citE	b0616	3
citF	b0615	3
citG	b0613	3
citT	b0612	3
citX	b0614	3
clcB	b1592	3
cmtA	b2933	3
cpsB	b2049	3
cpsG	b2048	3
creC	b4399	3
csgA	b1042	3
csgB	b1041	3
csgC	b1043	3
csgG	b1037	3
cusA	b0575	3
cusS	b0570	3
cynR	b0338	3
cynS	b0340	3
cynT	b0339	3
cynX	b0341	3
dbpA	b1343	3
ddpA	b1487	3
ddpB	b1486	3
ddpC	b1485	3
ddpD	b1484	3
ddpF	b1483	3
dgoR	b4479	3
dhaR	b1201	3
dicB	b1575	3
dicC	b1569	3
dicF	b1574	3
djlB	b0646	3
djlC	b0649	3
dos	b1489	3
dpiB	b0619	3
dsdC	b2364	3
eaeH	b0297	3
ebgA	b3076	3
envY	b0566	3
essQ	b1556	3
etk	b0981	3
etp	b0982	3
eutA	b2451	3
eutD	b2458	3
eutE	b2455	3
eutG	b2453	3
eutH	b2452	3
eutJ	b2454	3
eutK	b2438	3
eutM	b2457	3
eutN	b2456	3
eutP	b2461	3
eutQ	b2460	3
eutR	b2437	3
eutS	b2462	3
eutT	b2459	3
fadK	b1701	3
fcl	b2052	3
fdnH	b1475	3
fdrA	b0518	3
feaB	b1385	3
fhlA	b2731	3
fixA	b0041	3
fixB	b0042	3
fixC	b0043	3
fixX	b0044	3
frlA	b3370	3
frlD	b3374	3
frwC	b3949	3
frwD	b3953	3
fryB	b2387	3
fryC	b2386	3
fsaA	b0825	3
fsr	b0479	3
gfcB	b0986	3
gfcC	b0985	3
gfcD	b0984	3
gfcE	b0983	3
glnG	b3868	3
gltJ	b0654	3
glxK	b0514	3
glxR	b0509	3
gmd	b2053	3
gmm	b2051	3
gudD	b2787	3
gudP	b2789	3
gudX	b2788	3
hcaB	b2541	3
hcaC	b2540	3
hcaT	b2536	3
hcr	b0872	3
hemH	b0475	3
hipA	b1507	3
hisP	b2306	3
hofB	b0107	3
hofC	b0106	3
hokE	b4415	3
hscC	b0650	3
htrE	b0139	3
hycE	b2721	3
hycH	b2718	3
hyfA	b2481	3
hyfB	b2482	3
hyfC	b2483	3
hyfF	b2486	3
hyfG	b2487	3
hyfH	b2488	3
hyfI	b2489	3
hyi	b0508	3
hypF	b2712	3
insD	b1578	3
insN	b4587	3
insZ	b4573	3
intQ	b1579	3
intR	b1345	3
istR	b4616	3
kbaZ	b3132	3
kdpA	b0698	3
kdpB	b0697	3
kdpC	b0696	3
kdpF	b4513	3
kefC	b0047	3
kefF	b0046	3
kefG	b3351	3
kilR	b1352	3
lacA	b0342	3
lacY	b0343	3
lacZ	b0344	3
lafU	b0230	3
lar	b1348	3
leuO	b0076	3
lfhA	b0229	3
lhr	b1653	3
lomR	b4570	3
lsrC	b1514	3
lsrD	b1515	3
lsrF	b1517	3
lysR	b2839	3
malI	b1620	3
malZ	b0403	3
maoC	b1387	3
marC	b1529	3
matB	b0293	3
matC	b0292	3
mdlB	b0449	3
mdtA	b2074	3
mdtB	b2075	3
mdtC	b2076	3
mdtD	b2077	3
mdtH	b1065	3
mdtQ	b2139	3
metR	b3828	3
mhpA	b0347	3
mhpB	b0348	3
mhpD	b0350	3
mhpE	b0352	3
mhpF	b0351	3
mhpT	b0353	3
mmuM	b0261	3
mngA	b0731	3
mngB	b0732	3
mnmC	b2324	3
mrcB	b0149	3
murP	b2429	3
nanR	b3226	3
narQ	b2469	3
narU	b1469	3
narV	b1465	3
narW	b1466	3
narY	b1467	3
narZ	b1468	3
nfrA	b0568	3
nfrB	b0569	3
nhoA	b1463	3
norV	b2710	3
nudG	b1759	3
nudK	b2467	3
nupX	b2161	3
ompG	b1319	3
ompN	b1377	3
omrA	b4444	3
oxc	b2373	3
paaA	b1388	3
paaB	b1389	3
paaC	b1390	3
paaD	b1391	3
paaE	b1392	3
paaF	b1393	3
paaG	b1394	3
paaH	b1395	3
paaI	b1396	3
paaJ	b1397	3
paaK	b1398	3
peaD	b4508	3
pflC	b3952	3
pflD	b3951	3
phnD	b4105	3
phnM	b4095	3
phoB	b0399	3
phoE	b0241	3
phoR	b0400	3
pinE	b1158	3
potE	b0692	3
ppdA	b2826	3
ppdB	b2825	3
ppdD	b0108	3
pphA	b1838	3
pqqL	b1494	3
prfH	b0236	3
prpE	b0335	3
prpR	b0330	3
pspF	b1303	3
psuG	b2165	3
psuK	b2166	3
ptrB	b1845	3
puuC	b1300	3
puuE	b1302	3
quuD	b0551	3
quuQ	b1559	3
racC	b1351	3
rcnA	b2106	3
recD	b2819	3
recE	b1350	3
recT	b1349	3
rem	b1561	3
renD	b0542	3
rhaA	b3903	3
rhsC	b0700	3
rhsE	b1456	3
rihB	b2162	3
rspA	b1581	3
rspB	b1580	3
rtcA	b4475	3
rtn	b2176	3
rusA	b0550	3
rutD	b1009	3
rutE	b1008	3
ryeC	b4436	3
ryeD	b4437	3
rzpQ	b1573	3
rzpR	b1362	3
sad	b1525	3
scpC	b2920	3
serU	b1975	3
setA	b0070	3
setB	b2170	3
sfmA	b0530	3
sfmC	b0531	3
sfmD	b0532	3
sfmF	b0534	3
sfmH	b0533	3
sgcE	b4301	3
sieB	b1353	3
speF	b0693	3
ssuA	b0936	3
ssuB	b0933	3
ssuC	b0934	3
ssuD	b0935	3
ssuE	b0937	3
stfR	b1372	3
tauA	b0365	3
tauB	b0366	3
tauC	b0367	3
tauD	b0368	3
tfaS	b2353	3
thiQ	b0066	3
tilS	b0188	3
torA	b0997	3
torC	b0996	3
torD	b0998	3
torS	b0993	3
torT	b0994	3
torY	b1873	3
torZ	b1872	3
tqsA	b1601	3
trkG	b1363	3
tynA	b1386	3
uhpB	b3668	3
uidA	b1617	3
uidB	b1616	3
uidC	b1615	3
ulaA	b4193	3
uxaB	b1521	3
vsr	b1960	3
wcaA	b2059	3
wcaB	b2058	3
wcaC	b2057	3
wcaD	b2056	3
wcaE	b2055	3
wcaF	b2054	3
wcaI	b2050	3
wcaJ	b2047	3
wcaK	b2045	3
wcaL	b2044	3
wcaM	b2043	3
wza	b2062	3
wzb	b2061	3
wzc	b2060	3
wzxC	b2046	3
xapA	b2407	3
xapB	b2406	3
yaaI	b0013	3
yaaU	b0045	3
yaaW	b0011	3
yaaY	b0024	3
yadE	b0130	3
yadL	b0137	3
yadM	b0138	3
yadS	b0157	3
yafL	b0227	3
yafW	b0246	3
yafX	b0248	3
yafZ	b0252	3
yagA	b0267	3
yagF	b0269	3
yagG	b0270	3
yagH	b0271	3
yagP	b0282	3
yagQ	b0283	3
yagR	b0284	3
yagS	b0285	3
yagV	b0289	3
yagW	b0290	3
yagX	b0291	3
yahB	b0316	3
yahC	b0317	3
yahD	b0318	3
yahE	b0319	3
yahF	b0320	3
yahG	b0321	3
yahI	b0323	3
yahJ	b0324	3
yajR	b0427	3
ybaM	b0466	3
ybaV	b0442	3
ybbA	b0495	3
ybbP	b0496	3
ybbW	b0511	3
ybbY	b0513	3
ybcF	b0521	3
ybcH	b0567	3
ybcI	b0527	3
ybcJ	b0528	3
ybcL	b0545	3
ybcN	b0547	3
ybcO	b0549	3
ybdM	b0601	3
ybdN	b0602	3
ybdO	b0603	3
ybeQ	b0644	3
ybeR	b0645	3
ybeT	b0647	3
ybeU	b0648	3
ybfB	b0702	3
ybfC	b0704	3
ybfM	b0681	3
ybfN	b0682	3
ybfP	b0689	3
ybgH	b0709	3
ybgQ	b0718	3
ybhH	b0769	3
ybhI	b0770	3
ybhJ	b0771	3
ybhM	b0787	3
ybiO	b0808	3
ybiW	b0823	3
ybjD	b0876	3
ycaD	b0898	3
ycaI	b0913	3
ycaK	b0901	3
ycaL	b0909	3
ycaM	b0899	3
ycaN	b0900	3
ycaQ	b0916	3
ycbC	b0920	3
ycbF	b0944	3
ycbQ	b0938	3
ycbR	b0939	3
ycbS	b0940	3
ycbT	b0941	3
ycbU	b0942	3
ycbV	b0943	3
ycdU	b1029	3
yceB	b1063	3
yceO	b1058	3
yceQ	b1085	3
ycfZ	b1121	3
ycgG	b1168	3
ycgV	b1202	3
yciM	b1280	3
yciQ	b1268	3
ycjD	b1289	3
ycjG	b1325	3
ycjN	b1310	3
ycjO	b1311	3
ycjP	b1312	3
ycjQ	b1313	3
ycjR	b1314	3
ycjS	b1315	3
ycjT	b1316	3
ycjU	b1317	3
ycjV	b4524	3
ycjW	b1320	3
ycjY	b1327	3
ydaG	b1355	3
ydaL	b1340	3
ydaQ	b1346	3
ydaS	b1357	3
ydaT	b1358	3
ydaU	b1359	3
ydaV	b1360	3
ydaW	b1361	3
ydaY	b1366	3
ydbA	b4492	3
ydbD	b1407	3
ydcF	b1414	3
ydcM	b1432	3
ydcO	b1433	3
ydcR	b1439	3
ydcZ	b1447	3
yddA	b1496	3
yddB	b1495	3
yddE	b1464	3
yddG	b1473	3
yddJ	b1470	3
yddK	b1471	3
yddL	b1472	3
yddW	b1491	3
ydeE	b1534	3
ydeH	b1535	3
ydeM	b1497	3
ydeO	b1499	3
ydeP	b1501	3
ydeQ	b1502	3
ydeU	b1509	3
ydfE	b1577	3
ydfI	b1542	3
ydfJ	b4600	3
ydfN	b1547	3
ydfP	b1553	3
ydfR	b1555	3
ydfU	b1560	3
ydfV	b1565	3
ydfW	b1567	3
ydfX	b1568	3
ydgJ	b1624	3
ydhB	b1659	3
ydhJ	b1644	3
ydhK	b1645	3
ydhP	b1657	3
ydhT	b1669	3
ydhU	b1670	3
ydhX	b1671	3
ydiB	b1692	3
ydiF	b1694	3
ydiL	b1689	3
ydiM	b1690	3
ydiN	b1691	3
ydiO	b1695	3
ydiP	b1696	3
ydiQ	b1697	3
ydiR	b1698	3
ydiS	b1699	3
ydiT	b1700	3
ydjE	b1769	3
ydjG	b1771	3
ydjH	b1772	3
ydjI	b1773	3
ydjJ	b1774	3
ydjK	b1775	3
ydjL	b1776	3
ydjO	b1730	3
ydjZ	b1752	3
yeaE	b1781	3
yeaL	b1789	3
yeaN	b1791	3
yeaV	b1801	3
yeaW	b1802	3
yeaX	b1803	3
yebB	b1862	3
yebN	b1821	3
yebQ	b1828	3
yebT	b1834	3
yecE	b1868	3
yecT	b1877	3
yedA	b1959	3
yeeJ	b1978	3
yeeL	b4497	3
yeeP	b1999	3
yeeS	b2002	3
yeeT	b2003	3
yeeU	b2004	3
yeeV	b2005	3
yeeW	b2006	3
yegD	b2069	3
yegI	b2070	3
yegK	b2072	3
yegL	b2073	3
yegR	b2085	3
yegT	b2098	3
yegU	b2099	3
yegV	b2100	3
yehH	b4499	3
yehI	b2118	3
yehL	b2119	3
yehM	b2120	3
yehP	b2121	3
yehQ	b2122	3
yehW	b2128	3
yehY	b2130	3
yeiL	b2163	3
yeiQ	b2172	3
yejH	b2184	3
yfaD	b2244	3
yfaL	b2233	3
yfaP	b2225	3
yfaQ	b2226	3
yfaS	b4500	3
yfaT	b2229	3
yfaU	b2245	3
yfaV	b2246	3
yfaX	b2248	3
yfbK	b2270	3
yfcC	b2298	3
yfcF	b2301	3
yfcJ	b2322	3
yfcP	b2333	3
yfcQ	b2334	3
yfcR	b2335	3
yfcS	b2336	3
yfcU	b4661	3
yfdL	b2355	3
yfdM	b2356	3
yfdN	b2357	3
yfdO	b2358	3
yfdP	b2359	3
yfdQ	b2360	3
yfdR	b2361	3
yfdS	b2362	3
yfdT	b2363	3
yfdV	b2372	3
yfeR	b2409	3
yfeT	b2427	3
yfeW	b2430	3
yfiE	b2577	3
yfjR	b2634	3
yfjS	b2636	3
yfjT	b2637	3
yfjX	b2643	3
yfjY	b2644	3
ygaP	b2668	3
ygbA	b2732	3
ygbI	b2735	3
ygbK	b2737	3
ygbL	b2738	3
ygbN	b2740	3
ygcB	b2761	3
ygcE	b2776	3
ygcP	b2768	3
ygcQ	b2769	3
ygcR	b2770	3
ygcS	b2771	3
ygcU	b4463	3
ygfF	b2902	3
ygfS	b2886	3
ygfT	b2887	3
yggF	b2930	3
yggR	b2950	3
ygiD	b3039	3
ygiZ	b3027	3
ygjH	b3074	3
yhdV	b3267	3
yiaY	b3589	3
yidF	b3674	3
yihQ	b3878	3
yihU	b3882	3
yihV	b3883	3
yjbE	b4026	3
yjbG	b4028	3
yjgZ	b4277	3
yjhU	b4295	3
yjiS	b4341	3
ykfA	b0253	3
ykfF	b0249	3
ykfG	b0247	3
ykfI	b0245	3
ykfJ	b0235	3
ykgB	b0301	3
ykgD	b0305	3
ykgJ	b0288	3
ykgL	b0295	3
ylbE	b4572	3
ylbF	b0520	3
ylbI	b4632	3
ylcI	b4589	3
yliE	b0833	3
yliF	b0834	3
yliL	b0816	3
ymdE	b1028	3
ymfA	b1122	3
ynaA	b1368	3
ynaK	b1365	3
ynbA	b1408	3
ynbB	b1409	3
ynbC	b1410	3
ynbD	b1411	3
yncH	b1455	3
yncJ	b1436	3
yncK	b4578	3
yneF	b1522	3
yneJ	b1526	3
yneK	b1527	3
yneN	b1500	3
ynfA	b1582	3
ynfL	b1595	3
ynfM	b1596	3
ynjA	b1753	3
ynjB	b1754	3
ynjC	b1755	3
ynjD	b1756	3
ynjF	b1758	3
ynjI	b1762	3
yoaE	b1816	3
yoaF	b1793	3
yoaG	b1796	3
yodB	b1974	3
yoeF	b4538	3
ypaB	b4605	3
ypdC	b2382	3
ypdE	b2384	3
ypdF	b2385	3
ypfG	b2466	3
ypfH	b2473	3
yphB	b2544	3
yphC	b2545	3
yphD	b2546	3
yphE	b2547	3
yphG	b2549	3
yphH	b2550	3
ypjA	b2647	3
ypjI	b4644	3
ypjJ	b4548	3
yqfE	b2915	3
ytfH	b4212	3
znuB	b1859	3
zraR	b4004	3
aaeA	b3241	4
aaeX	b3242	4
acrE	b3265	4
acrF	b3266	4
adiA	b4117	4
adiC	b4115	4
agaA	b3135	4
agaB	b3138	4
agaC	b3139	4
agaD	b3140	4
agaI	b3141	4
agaS	b3136	4
agaV	b3133	4
agaW	b3134	4
allS	b0504	4
alpA	b2624	4
alsA	b4087	4
alsB	b4088	4
alsC	b4086	4
alsE	b4085	4
alsK	b4084	4
argK	b2918	4
arpA	b4017	4
arsB	b3502	4
arsC	b3503	4
arsR	b3501	4
artM	b0861	4
artQ	b0862	4
aslA	b3801	4
aslB	b3800	4
barA	b2786	4
bcsA	b3533	4
bcsB	b3532	4
bglB	b3721	4
bglF	b3722	4
bglG	b3723	4
bglH	b3720	4
bglJ	b4366	4
bisC	b3551	4
cadC	b4133	4
caiB	b0038	4
cbrA	b3690	4
cbrB	b3716	4
cbrC	b3717	4
cmtB	b2934	4
creD	b4400	4
cspH	b0989	4
cutC	b1874	4
cvrA	b1191	4
dcd	b2065	4
dcuD	b3227	4
dgoD	b4478	4
dgoK	b3693	4
dgoT	b3691	4
dsrA	b1954	4
eamB	b2578	4
ebgC	b3077	4
ecpD	b0140	4
elaD	b2269	4
emrK	b2368	4
emrY	b2367	4
envR	b3264	4
eutL	b2439	4
evgS	b2370	4
exoD	b0539	4
fdhD	b3895	4
fepE	b0587	4
fimE	b4313	4
fimZ	b0535	4
frc	b2374	4
frlB	b3371	4
frlC	b4474	4
frvA	b3900	4
frvB	b3899	4
frvR	b3897	4
frvX	b3898	4
frwB	b3950	4
fryA	b2383	4
gcl	b0507	4
glcA	b2975	4
glnB	b2553	4
gltF	b3214	4
glvC	b3683	4
glvG	b4556	4
gntP	b4321	4
gntU	b4476	4
gspA	b3323	4
gspB	b3322	4
gspC	b3324	4
gspD	b3325	4
gspE	b3326	4
gspF	b3327	4
gspG	b3328	4
gspH	b3329	4
gspI	b3330	4
gspJ	b3331	4
gspK	b3332	4
gspL	b3333	4
gspM	b3334	4
gspO	b3335	4
hofM	b3395	4
hofN	b3394	4
hofO	b3393	4
hofP	b3392	4
hofQ	b3391	4
hokD	b1562	4
hyfD	b2484	4
hyfE	b2485	4
hyfJ	b2490	4
hyfR	b2491	4
icdC	b4519	4
idnD	b4267	4
idnO	b4266	4
idnR	b4264	4
idnT	b4265	4
insB	b4576	4
insH	b1370	4
insK	b3558	4
insO	b4623	4
isrC	b4435	4
kbaY	b3137	4
kdgT	b3909	4
kduD	b2842	4
ldrD	b4453	4
ligB	b3647	4
lolB	b1209	4
lolE	b1118	4
lplT	b2835	4
lyx	b3580	4
malS	b3571	4
malY	b1622	4
matA	b0294	4
mcrC	b4345	4
mdoD	b1424	4
mdtL	b3710	4
mdtM	b4337	4
mdtN	b4082	4
mdtO	b4081	4
melB	b4120	4
mntR	b0817	4
moaE	b0785	4
mobB	b3856	4
mokA	b4647	4
mutH	b2831	4
nagK	b1119	4
narX	b1222	4
ninE	b0548	4
norW	b2711	4
nrfE	b4074	4
nrfF	b4075	4
nrfG	b4076	4
nudL	b1813	4
ompL	b3875	4
paaX	b1399	4
pawZ	b4643	4
pbl	b2854	4
pbpC	b2519	4
perR	b0254	4
pgaA	b1024	4
pgaB	b1023	4
pgsA	b1912	4
phnC	b4106	4
phnE	b4104	4
phnF	b4102	4
phnG	b4101	4
phnH	b4100	4
phnI	b4099	4
phnJ	b4098	4
phnK	b4097	4
phnL	b4096	4
phnN	b4094	4
php	b3379	4
pinH	b2648	4
pitB	b2987	4
ppdC	b2823	4
pphB	b2734	4
proA	b0243	4
psrO	b4449	4
psuT	b2164	4
ptsA	b3947	4
pyrE	b3642	4
qseC	b3026	4
rdlA	b4420	4
rhaB	b3904	4
rhaD	b3902	4
rhaM	b3901	4
rhaR	b3906	4
rhaS	b3905	4
rhaT	b3907	4
rhsA	b3593	4
rhsB	b3482	4
rpiB	b4090	4
rssA	b1234	4
rtcB	b3421	4
rtcR	b3422	4
ryfC	b4608	4
rzpD	b0556	4
sapD	b1291	4
sbcC	b0397	4
scpA	b2917	4
scpB	b2919	4
setC	b3659	4
sfsB	b3188	4
sgbE	b3583	4
sgbH	b3581	4
sgbU	b3582	4
sgcR	b4300	4
symR	b4625	4
tdcR	b3119	4
tfaD	b0561	4
ttdA	b3061	4
ttdB	b3062	4
ttdT	b3063	4
ugpA	b3452	4
ulaB	b4194	4
ulaC	b4195	4
ulaD	b4196	4
ulaE	b4197	4
ulaF	b4198	4
ulaG	b4192	4
ulaR	b4191	4
uxaA	b3091	4
wecH	b3561	4
xylB	b3564	4
xylE	b4031	4
xylG	b3567	4
xylH	b3568	4
xylR	b3569	4
yacH	b0117	4
yadK	b0136	4
yadN	b0141	4
yaeI	b0164	4
yafT	b0217	4
yafU	b0218	4
yagL	b0278	4
yahL	b0326	4
yaiP	b0363	4
yaiS	b0364	4
yaiV	b0375	4
ybbD	b0501	4
ybcV	b0558	4
ybeF	b0629	4
ybfF	b0686	4
ybfI	b4636	4
ybfK	b4590	4
ybfL	b0705	4
ybfQ	b4514	4
ybgD	b0719	4
ybhD	b0768	4
ybiY	b0824	4
ycgI	b4521	4
ychS	b1228	4
yciN	b1273	4
yciO	b1267	4
yciS	b1279	4
yciV	b1266	4
ydaC	b1347	4
ydaE	b4526	4
ydeR	b1503	4
ydfO	b1549	4
ydhA	b1639	4
yebA	b1856	4
yeeH	b4639	4
yegJ	b2071	4
yehA	b2108	4
yehB	b2109	4
yehC	b2110	4
yeiE	b2157	4
yejO	b2190	4
yfaA	b2230	4
yfaH	b2238	4
yfbL	b2271	4
yfbM	b2272	4
yfbN	b2273	4
yfbO	b2274	4
yfbP	b2275	4
yfcV	b2339	4
yfdE	b2371	4
yfdF	b2345	4
yfdK	b2354	4
yfdX	b2375	4
yfgF	b2503	4
yfhR	b2534	4
yfjI	b2625	4
yfjJ	b2626	4
yfjM	b2629	4
yfjQ	b2633	4
yfjZ	b2645	4
ygaQ	b4462	4
ygbJ	b2736	4
ygbM	b2739	4
ygcG	b2778	4
ygcJ	b2758	4
ygcL	b2760	4
ygcO	b2767	4
ygcW	b2774	4
ygdB	b2824	4
ygdT	b4610	4
ygeF	b2850	4
ygeG	b2851	4
ygeH	b2852	4
ygeI	b2853	4
ygeK	b2856	4
ygeN	b2858	4
ygfI	b2921	4
yggM	b2956	4
yggP	b4465	4
yghD	b2968	4
yghE	b2969	4
yghO	b2981	4
yghR	b2984	4
yghS	b2985	4
yghW	b2998	4
ygiL	b3043	4
ygjI	b3078	4
ygjJ	b3079	4
ygjK	b3080	4
ygjP	b3085	4
ygjQ	b3086	4
ygjV	b3090	4
yhaB	b3120	4
yhaC	b3121	4
yhaI	b3104	4
yhaK	b3106	4
yhbQ	b3155	4
yhbX	b3173	4
yhcA	b3215	4
yhcD	b3216	4
yhcE	b4569	4
yhcG	b3220	4
yhdJ	b3262	4
yhdU	b3263	4
yhdW	b3268	4
yhdX	b3269	4
yhdY	b3270	4
yhdZ	b3271	4
yhfL	b3369	4
yhfS	b3376	4
yhfT	b3377	4
yhfU	b3378	4
yhfW	b3380	4
yhfX	b3381	4
yhfY	b3382	4
yhgA	b3411	4
yhhH	b3483	4
yhhZ	b3442	4
yhiJ	b3488	4
yhiL	b4660	4
yhiS	b3504	4
yhjA	b3518	4
yhjB	b3520	4
yhjC	b3521	4
yiaA	b3562	4
yiaB	b3563	4
yiaK	b3575	4
yiaL	b3576	4
yiaM	b3577	4
yiaN	b3578	4
yiaO	b3579	4
yiaT	b3584	4
yiaU	b3585	4
yiaV	b3586	4
yiaW	b3587	4
yibA	b3594	4
yibD	b3615	4
yibG	b3596	4
yibH	b3597	4
yibJ	b3595	4
yibU	b4652	4
yibV	b4615	4
yicI	b3656	4
yicJ	b3657	4
yicO	b3664	4
yidG	b3675	4
yidH	b3676	4
yidI	b3677	4
yidJ	b3678	4
yidK	b3679	4
yidL	b3680	4
yidP	b3684	4
yidR	b3689	4
yidZ	b3711	4
yieK	b3718	4
yieL	b3719	4
yifB	b3765	4
yigE	b4482	4
yigF	b3817	4
yigG	b3818	4
yigM	b3827	4
yihF	b3861	4
yihG	b3862	4
yihM	b3873	4
yihN	b3874	4
yihO	b3876	4
yihP	b3877	4
yihR	b3879	4
yihS	b3880	4
yihT	b3881	4
yiiE	b3889	4
yiiF	b3890	4
yiiG	b3896	4
yijE	b3943	4
yijF	b3944	4
yijO	b3954	4
yjaZ	b3989	4
yjbB	b4020	4
yjbF	b4027	4
[truncated: 2,146 more rows]

## Sheet: fmin = 6
genename	bnumber	communitynumber
aas	b2836	1
arcB	b3210	1
crr	b2417	1
csrA	b2696	1
dtd	b3887	1
eno	b2779	1
fbaA	b2925	1
gfcA	b0987	1
gfcB	b0986	1
glgA	b3429	1
glgB	b3432	1
glgC	b3430	1
glgP	b3428	1
glgX	b3431	1
glnE	b3053	1
gpmM	b3612	1
hpf	b3203	1
katG	b3942	1
msrA	b4219	1
nadK	b2615	1
nadR	b4390	1
pepD	b0237	1
pepN	b0932	1
pfkA	b3916	1
pgi	b4025	1
pgk	b2926	1
pmbA	b4235	1
polA	b3863	1
ppk	b2501	1
ppx	b2502	1
ptsH	b2415	1
ptsI	b2416	1
ptsN	b3204	1
ptsP	b2829	1
pykF	b1676	1
rpoN	b3202	1
rutR	b1013	1
slt	b4392	1
tas	b2834	1
tldD	b3244	1
tpiA	b3919	1
uspA	b3495	1
ygiF	b3054	1
yhaL	b3107	1
yhbJ	b3205	1
yhfA	b3356	1
yhhN	b3468	1
yhhX	b3440	1
yidQ	b3688	1
yihX	b3885	1
yihY	b3886	1
ypdA	b2380	1
ypdB	b2381	1
zwf	b1852	1
adhE	b1241	2
adiA	b4117	2
adiC	b4115	2
adiY	b4116	2
ansB	b2957	2
caiF	b0034	2
ccmA	b2201	2
cdaR	b0162	2
cysG	b3368	2
dcuA	b4138	2
dcuB	b4123	2
dcuC	b0621	2
dmsA	b0894	2
dmsB	b0895	2
dmsC	b0896	2
dmsD	b1591	2
dtpB	b3496	2
fdnG	b1474	2
fdnH	b1475	2
fdnI	b1476	2
focA	b0904	2
frdA	b4154	2
frdB	b4153	2
frdC	b4152	2
frdD	b4151	2
fumB	b4122	2
garD	b3128	2
garK	b3124	2
garL	b3126	2
garP	b3127	2
garR	b3125	2
gldA	b3945	2
gudD	b2787	2
gudP	b2789	2
gudX	b2788	2
hcp	b0873	2
hybA	b2996	2
hybB	b2995	2
hybC	b2994	2
hybD	b2993	2
hybE	b2992	2
hybF	b2991	2
hybG	b2990	2
hybO	b2997	2
hypA	b2726	2
hypB	b2727	2
hypC	b2728	2
hypD	b2729	2
hypE	b2730	2
kgtP	b2587	2
napA	b2206	2
napB	b2203	2
napC	b2202	2
napD	b2207	2
napF	b2208	2
napG	b2205	2
napH	b2204	2
narG	b1224	2
narH	b1225	2
narI	b1227	2
narJ	b1226	2
narK	b1223	2
nikA	b3476	2
nikB	b3477	2
nikC	b3478	2
nikD	b3479	2
nikE	b3480	2
nikR	b3481	2
nirB	b3365	2
nirC	b3367	2
nirD	b3366	2
nrdD	b4238	2
nrdG	b4237	2
nrfA	b4070	2
nrfB	b4071	2
nrfC	b4072	2
nrfD	b4073	2
nrfF	b4075	2
ompW	b1256	2
pepE	b4021	2
pepT	b1127	2
pflA	b0902	2
pflB	b0903	2
pykA	b1854	2
ravA	b3746	2
selA	b3591	2
tdcA	b3118	2
tdcB	b3117	2
tdcC	b3116	2
tdcD	b3115	2
tdcE	b3114	2
tdcF	b3113	2
tdcG	b4471	2
ttdR	b3060	2
viaA	b3745	2
yaaJ	b0007	2
ycbJ	b0919	2
yccM	b0992	2
ydfO	b1549	2
ydfZ	b1541	2
ydhU	b1670	2
ydhV	b1673	2
ydhW	b1672	2
ydhX	b1671	2
ydhY	b1674	2
ydjX	b1750	2
ydjY	b1751	2
ydjZ	b1752	2
yecH	b1906	2
yehC	b2110	2
yehD	b2111	2
yfbS	b2292	2
yfcZ	b2343	2
yfeX	b2431	2
yfiD	b2579	2
yhbS	b3156	2
yhbT	b3157	2
yhbU	b3158	2
yhbV	b3159	2
yhdH	b3253	2
yidE	b3685	2
yjdK	b4128	2
yjdO	b4559	2
yjiL	b4334	2
yjjB	b4363	2
yjjI	b4380	2
yjjP	b4364	2
yjjW	b4379	2
ynfE	b1587	2
ynfF	b1588	2
ynfG	b1589	2
ynfH	b1590	2
ynfK	b1593	2
ynfO	b4533	2
ynjA	b1753	2
ynjB	b1754	2
ynjE	b1757	2
yqgA	b2966	2
ysaA	b3573	2
zraS	b4003	2
ansA	b1767	3
ansP	b1453	3
apbE	b2214	3
argS	b1876	3
asnS	b0930	3
chaA	b1216	3
cld	b2027	3
cmoA	b1870	3
cmoB	b1871	3
dcm	b1961	3
dedA	b2317	3
dusC	b2140	3
gpt	b0238	3
gsk	b0477	3
guaA	b2507	3
guaB	b2508	3
hflD	b1132	3
lolC	b1116	3
lolD	b1117	3
lpxK	b0915	3
lpxM	b1855	3
lpxT	b2174	3
lysP	b2156	3
mdoC	b1047	3
mdoG	b1048	3
mdoH	b1049	3
menE	b2260	3
miaB	b0661	3
mipA	b1782	3
mnmA	b1133	3
msbA	b0914	3
nhaB	b1186	3
nth	b1633	3
nudJ	b1134	3
pabB	b1812	3
panF	b3258	3
pdxB	b2320	3
pheS	b1714	3
pncA	b1768	3
potA	b1126	3
potB	b1125	3
potC	b1124	3
potD	b1123	3
prc	b1830	3
prmA	b3259	3
prs	b1207	3
pth	b1204	3
ptsG	b1101	3
purB	b1131	3
pyrF	b1281	3
rlmL	b0948	3
rluB	b1269	3
rluC	b1086	3
rluE	b1135	3
rnb	b1286	3
rnd	b1804	3
rnt	b1652	3
rrmA	b1822	3
rsmF	b1835	3
rsxC	b1629	3
rsxD	b1630	3
rsxE	b1632	3
rsxG	b1631	3
rumB	b0859	3
tdk	b1238	3
thiI	b0423	3
topA	b1274	3
truA	b2318	3
udk	b2066	3
ugd	b2028	3
usg	b2319	3
vsr	b1960	3
xthA	b1749	3
ybhA	b0766	3
ybhC	b0772	3
ybiT	b0820	3
ycaO	b0905	3
yccF	b0961	3
yccS	b0960	3
yccW	b0967	3
yceA	b1055	3
yceN	b1069	3
ychF	b1203	3
ychM	b1206	3
yciA	b1253	3
yciH	b1282	3
ydcP	b1435	3
ydhC	b1660	3
ydiY	b1722	3
yeaJ	b1786	3
yeaY	b1806	3
yeaZ	b1807	3
yebA	b1856	3
yeeF	b2014	3
yegQ	b2081	3
yeiP	b2171	3
yejK	b2186	3
yfaZ	b2250	3
yfcL	b2325	3
yfeA	b2395	3
yfiF	b2581	3
ygdE	b2806	3
ygdL	b2812	3
yhdT	b3257	3
ykgM	b0296	3
ykgO	b4506	3
yliE	b0833	3
yliF	b0834	3
yliG	b0835	3
ymgD	b1171	3
ymgG	b1172	3
ymgI	b4593	3
ynaI	b1330	3
yneG	b1523	3
yneH	b1524	3
yodA	b1973	3
ypeB	b4546	3
znuA	b1857	3
crcB	b0624	4
rnlA	b2630	4
rrlA	b3854	4
rrmJ	b3179	4
rrsC	b3756	4
rrsH	b0201	4
ryfA	b4440	4
ryfB	b4607	4
tatE	b0627	4
yagB	b0266	4
ybcL	b0545	4
ybcM	b0546	4
ybfB	b0702	4
ybfC	b0704	4
yciY	b4595	4
yfcO	b2332	4
yfjO	b2631	4
yhdL	b4550	4
yhdN	b3293	4
ykiA	b0392	4
zntR	b3292	4
crl	b0240	5
glpA	b2241	5
glpB	b2242	5
glpC	b2243	5
glpD	b3426	5
glpF	b3927	5
glpK	b3926	5
glpQ	b2239	5
glpT	b2240	5
glpX	b3925	5
yzgL	b3427	5
acnA	b1276	6
adhP	b1478	6
amyA	b1927	6
ariR	b1166	6
bcsC	b3530	6
bdm	b1481	6
bfr	b3336	6
blc	b4149	6
bolA	b0435	6
btuD	b1709	6
btuE	b1710	6
chaB	b1217	6
csiD	b2659	6
cysQ	b4214	6
dkgA	b3012	6
dps	b0812	6
dsrB	b1952	6
ecnB	b4411	6
elaB	b2266	6
erfK	b1990	6
fbaB	b2097	6
fic	b3361	6
gabD	b2661	6
gabP	b2663	6
gabT	b2662	6
glgS	b3049	6
grxB	b1064	6
hchA	b1967	6
hdhA	b1619	6
idi	b2889	6
ivy	b0220	6
katE	b1732	6
ldcC	b0186	6
mcbR	b1450	6
micF	b4439	6
mlrA	b2127	6
mscL	b3291	6
msyB	b1051	6
mug	b3068	6
osmB	b1283	6
osmC	b1482	6
osmE	b1739	6
osmF	b2131	6
osmY	b4376	6
otsA	b1896	6
otsB	b1897	6
pfkB	b1723	6
pgl	b0767	6
phnO	b4093	6
phnP	b4092	6
poxB	b0871	6
psiF	b0384	6
qor	b4051	6
sbmC	b2009	6
sfsA	b0146	6
smg	b3284	6
sodC	b1646	6
sra	b1480	6
talA	b2464	6
tam	b1519	6
tktB	b2465	6
treA	b1197	6
uspB	b3494	6
wrbA	b1004	6
xylA	b3565	6
yagT	b0286	6
yahK	b0325	6
yahO	b0329	6
yaiA	b0389	6
yajO	b0419	6
ybaA	b0456	6
ybaY	b0453	6
ybdK	b0581	6
ybeL	b0643	6
ybgA	b0707	6
ybgS	b0753	6
ybhB	b0773	6
ybhL	b0786	6
ybhN	b0788	6
ybhO	b0789	6
ybhP	b0790	6
ybiI	b0803	6
ybjP	b0865	6
ycaC	b0897	6
ycaP	b0906	6
yccJ	b1003	6
yccU	b0965	6
yccX	b0968	6
ycfH	b1100	6
ycgB	b1188	6
yciE	b1257	6
yciF	b1258	6
yciG	b1259	6
ydcK	b1428	6
yddV	b1490	6
ydeI	b1536	6
ydhL	b1648	6
ydhS	b1668	6
ydhZ	b1675	6
ydiZ	b1724	6
yeaG	b1783	6
yeaH	b1784	6
yeaQ	b1795	6
yebV	b1836	6
yedP	b1955	6
yeeA	b2008	6
yegP	b2080	6
yegS	b2086	6
yehE	b2112	6
yehX	b2129	6
yfcG	b2302	6
yfdC	b2347	6
yfiL	b2602	6
ygaC	b2671	6
ygaF	b2660	6
ygaM	b2672	6
ygaU	b2665	6
ygdI	b2809	6
yggE	b2922	6
yghA	b3003	6
yghX	b4658	6
ygiW	b3024	6
ygjG	b3073	6
yhbO	b3153	6
yhcO	b3239	6
yhfG	b3362	6
yhhA	b3448	6
yhhT	b3474	6
yhjD	b3522	6
yhjY	b3548	6
yiaG	b3555	6
yibF	b3592	6
yibT	b4554	6
yjbJ	b4045	6
yjdC	b4135	6
yjdI	b4126	6
yjdJ	b4127	6
yjdN	b4107	6
yjgB	b4269	6
yjgH	b4248	6
yjgR	b4263	6
yjiN	b4336	6
ymdF	b4518	6
ymgE	b1195	6
yncB	b1449	6
yncG	b1454	6
yncL	b4598	6
ynfD	b1586	6
ynhG	b1678	6
yniA	b1725	6
yoaC	b1810	6
yodC	b1957	6
yodD	b1953	6
yohC	b2135	6
yohF	b2137	6
yphA	b2543	6
yqaE	b2666	6
yqjC	b3097	6
yqjD	b3098	6
yqjE	b3099	6
yqjG	b3102	6
yqjK	b3100	6
ytfK	b4217	6
ytjA	b4568	6
acrE	b3265	7
acrF	b3266	7
agaB	b3138	7
agaD	b3140	7
agaI	b3141	7
agaS	b3136	7
agaV	b3133	7
alsA	b4087	7
alsB	b4088	7
alsC	b4086	7
alsE	b4085	7
alsK	b4084	7
argK	b2918	7
arpA	b4017	7
arsC	b3503	7
aslA	b3801	7
bglB	b3721	7
bglF	b3722	7
bglG	b3723	7
bglH	b3720	7
bglJ	b4366	7
cadC	b4133	7
cbrA	b3690	7
cbrB	b3716	7
cbrC	b3717	7
cmtB	b2934	7
creD	b4400	7
dcuD	b3227	7
dgoD	b4478	7
dgoK	b3693	7
dgoR	b4479	7
dgoT	b3691	7
ebgC	b3077	7
envR	b3264	7
fdhD	b3895	7
frlB	b3371	7
frlC	b4474	7
frvA	b3900	7
frvB	b3899	7
frvR	b3897	7
frvX	b3898	7
frwB	b3950	7
fsaB	b3946	7
gltF	b3214	7
glvC	b3683	7
glvG	b4556	7
gntK	b3437	7
gntT	b3415	7
gntU	b4476	7
gspA	b3323	7
gspB	b3322	7
gspC	b3324	7
gspD	b3325	7
gspF	b3327	7
gspG	b3328	7
gspI	b3330	7
gspJ	b3331	7
gspK	b3332	7
gspL	b3333	7
gspM	b3334	7
hofM	b3395	7
hofO	b3393	7
hofP	b3392	7
hyfD	b2484	7
idnR	b4264	7
idnT	b4265	7
insK	b3558	7
insM	b4561	7
insO	b4623	7
kbaY	b3137	7
ligB	b3647	7
lyx	b3580	7
malS	b3571	7
mcrC	b4345	7
mdtL	b3710	7
mdtN	b4082	7
mdtO	b4081	7
mokA	b4647	7
nrfE	b4074	7
nrfG	b4076	7
ompL	b3875	7
pbl	b2854	7
phnE	b4104	7
phnK	b4097	7
php	b3379	7
pinH	b2648	7
ptsA	b3947	7
pyrE	b3642	7
qseB	b3025	7
qseC	b3026	7
rhaD	b3902	7
rhaR	b3906	7
rhaS	b3905	7
rhaT	b3907	7
rhsB	b3482	7
rpiB	b4090	7
rtcR	b3422	7
sapA	b1294	7
sapB	b1293	7
sapC	b1292	7
sapD	b1291	7
sapF	b1290	7
scpC	b2920	7
setC	b3659	7
sgbE	b3583	7
sgbH	b3581	7
sgbU	b3582	7
tdcR	b3119	7
ttdA	b3061	7
uhpC	b3667	7
ulaB	b4194	7
ulaC	b4195	7
ulaF	b4198	7
ulaG	b4192	7
ulaR	b4191	7
wecH	b3561	7
xylE	b4031	7
xylG	b3567	7
xylH	b3568	7
xylR	b3569	7
yadD	b0132	7
yaiS	b0364	7
ybfF	b0686	7
ybfI	b4636	7
ycbZ	b0955	7
yfgJ	b2510	7
yfjI	b2625	7
yfjZ	b2645	7
ygaQ	b4462	7
ygdT	b4610	7
ygeF	b2850	7
ygeG	b2851	7
ygeH	b2852	7
ygeI	b2853	7
ygeK	b2856	7
ygeN	b2858	7
yghD	b2968	7
yghE	b2969	7
yghO	b2981	7
yghR	b2984	7
yghS	b2985	7
ygiL	b3043	7
ygiZ	b3027	7
ygjH	b3074	7
ygjI	b3078	7
ygjJ	b3079	7
ygjK	b3080	7
ygjQ	b3086	7
yhaB	b3120	7
yhaC	b3121	7
yhaI	b3104	7
yhbX	b3173	7
yhcA	b3215	7
yhcD	b3216	7
yhcE	b4569	7
yhdJ	b3262	7
yhdU	b3263	7
yhdX	b3269	7
yhfS	b3376	7
yhfT	b3377	7
yhfU	b3378	7
yhfW	b3380	7
yhfX	b3381	7
yhfY	b3382	7
yhfZ	b3383	7
yhgA	b3411	7
yhhH	b3483	7
yhhZ	b3442	7
yhiJ	b3488	7
yhiL	b4660	7
yhiS	b3504	7
yhjA	b3518	7
yhjB	b3520	7
yiaA	b3562	7
yiaB	b3563	7
yiaK	b3575	7
yiaL	b3576	7
yiaM	b3577	7
yiaN	b3578	7
yiaO	b3579	7
yiaT	b3584	7
yiaU	b3585	7
yiaV	b3586	7
yiaW	b3587	7
yibA	b3594	7
yibD	b3615	7
yibG	b3596	7
yibH	b3597	7
yibI	b3598	7
yibJ	b3595	7
yibU	b4652	7
yibV	b4615	7
yicI	b3656	7
yicJ	b3657	7
yidG	b3675	7
yidI	b3677	7
yidJ	b3678	7
yidK	b3679	7
yidL	b3680	7
yidP	b3684	7
yidZ	b3711	7
yieK	b3718	7
yieL	b3719	7
yifB	b3765	7
yigE	b4482	7
yigF	b3817	7
yigG	b3818	7
yigM	b3827	7
yihF	b3861	7
yihG	b3862	7
yihM	b3873	7
yihN	b3874	7
yihP	b3877	7
yihR	b3879	7
yihS	b3880	7
yihT	b3881	7
yiiE	b3889	7
yiiF	b3890	7
yiiG	b3896	7
yijE	b3943	7
yijF	b3944	7
yjaZ	b3989	7
yjbH	b4029	7
yjbI	b4038	7
yjbL	b4047	7
yjbM	b4048	7
yjbS	b4621	7
yjcF	b4066	7
yjcS	b4083	7
yjeJ	b4145	7
yjeP	b4159	7
yjfC	b4186	7
yjfK	b4183	7
yjfL	b4184	7
yjfM	b4185	7
yjfZ	b4204	7
yjgN	b4257	7
yjhD	b4281	7
yjhE	b4282	7
yjhR	b4308	7
yjiC	b4325	7
yjiK	b4333	7
yjiP	b4339	7
yjjQ	b4365	7
ylcH	b4588	7
yqeA	b2874	7
yqeH	b2846	7
yqeI	b2847	7
yqeJ	b2848	7
yqeK	b2849	7
yqgD	b2941	7
yqhG	b3013	7
yqiH	b3047	7
yqiI	b3048	7
yraI	b3143	7
yraJ	b3144	7
yraK	b3145	7
yrhA	b3443	7
yrhB	b3446	7
yrhC	b4552	7
ysaC	b4648	7
ytcA	b4622	7
ytfA	b4205	7
ytfG	b4211	7
ytfI	b4215	7
ythA	b4655	7
acnB	b0118	8
acs	b4069	8
actP	b4067	8
agp	b1002	8
aldA	b1415	8
aphA	b4055	8
argT	b2310	8
aspA	b4139	8
atoC	b2220	8
atoS	b2219	8
cpdB	b4213	8
csiE	b2535	8
cspD	b0880	8
cstA	b0598	8
cyaR	b4438	8
cycA	b4208	8
cytR	b3934	8
dadA	b1189	8
dadX	b1190	8
dctA	b3528	8
dcuS	b4125	8
dgsA	b1594	8
dsdA	b2366	8
dsdC	b2364	8
dsdX	b2365	8
fabR	b3963	8
fadA	b3845	8
fadB	b3846	8
fadD	b1805	8
fadE	b0221	8
fadH	b3081	8
fadI	b2342	8
fadJ	b2341	8
feaR	b1384	8
fruR	b0080	8
ftnB	b1902	8
fucA	b2800	8
fucI	b2802	8
fucK	b2803	8
fucO	b2799	8
fucP	b2801	8
fucR	b2805	8
fumA	b1612	8
fumC	b1611	8
galS	b2151	8
gcd	b0124	8
gcvH	b2904	8
gcvT	b2905	8
glcA	b2975	8
glcB	b2976	8
glcC	b2980	8
glnH	b0811	8
glnP	b0810	8
glnQ	b0809	8
gltA	b0720	8
gltI	b0655	8
gltJ	b0654	8
gltK	b0653	8
gltL	b0652	8
gutM	b2706	8
gutQ	b2708	8
hcaR	b2537	8
htpX	b1829	8
icd	b1136	8
isrB	b4434	8
lamB	b4036	8
lldD	b3605	8
lldP	b3603	8
lldR	b3604	8
maeB	b2463	8
malE	b4034	8
malF	b4033	8
malG	b4032	8
malK	b4035	8
malM	b4037	8
malP	b3417	8
malQ	b3416	8
malT	b3418	8
malX	b1621	8
mdh	b3236	8
melR	b4118	8
mglA	b2149	8
mglB	b2150	8
mglC	b2148	8
mgsA	b0963	8
mhpR	b0346	8
mppA	b1329	8
msrB	b1778	8
mtfA	b1976	8
murQ	b2428	8
nagA	b0677	8
nagB	b0678	8
nagC	b0676	8
nagE	b0679	8
nanA	b3225	8
nanC	b4311	8
nanE	b3223	8
nanK	b3222	8
nanM	b4310	8
nanT	b3224	8
nupC	b2393	8
nupG	b2964	8
pck	b3403	8
pmrD	b2259	8
pps	b1702	8
pspE	b1308	8
putA	b1014	8
putP	b1015	8
raiA	b2597	8
rbsA	b3749	8
rbsB	b3751	8
rbsC	b3750	8
rbsD	b3748	8
rbsK	b3752	8
rbsR	b3753	8
rihA	b0651	8
rihC	b0030	8
rpiR	b4089	8
sbcB	b2011	8
sdhA	b0723	8
sdhB	b0724	8
sdhC	b0721	8
sdhD	b0722	8
srlA	b2702	8
srlB	b2704	8
srlD	b2705	8
srlE	b2703	8
srlR	b2707	8
sseA	b2521	8
sthA	b3962	8
sucA	b0726	8
sucB	b0727	8
sucC	b0728	8
sucD	b0729	8
tnaA	b3708	8
tnaB	b3709	8
tnaC	b3707	8
tpx	b1324	8
treB	b4240	8
treC	b4239	8
tsgA	b3364	8
tsx	b0411	8
ucpA	b2426	8
ugpA	b3452	8
ugpB	b3453	8
ugpE	b3451	8
ugpQ	b3449	8
uidR	b1618	8
uspF	b1376	8
uxaA	b3091	8
uxaC	b3092	8
uxuA	b4322	8
xylF	b3566	8
yacL	b0119	8
yadI	b0129	8
yafM	b0228	8
yagE	b0268	8
yagJ	b0276	8
yaiZ	b0380	8
ybaE	b0445	8
ybcW	b0559	8
ybdD	b4512	8
ybhQ	b0791	8
ybiA	b0798	8
yccA	b0970	8
yceI	b1056	8
yceJ	b1057	8
ycfS	b1113	8
ychH	b1205	8
ydcH	b1426	8
ydcI	b1422	8
ydeN	b1498	8
ydhF	b1647	8
yeaC	b1777	8
yeaT	b1799	8
yebK	b1853	8
yedJ	b1962	8
yedR	b1963	8
yehT	b2125	8
yehU	b2126	8
yeiA	b2147	8
yeiT	b2146	8
yfeC	b2398	8
yfeD	b2399	8
yfiQ	b2584	8
ygdH	b2795	8
ygeV	b2869	8
ygfJ	b2877	8
yggG	b2936	8
yghB	b3009	8
yghZ	b3001	8
ygiB	b3037	8
ygiC	b3038	8
ygjR	b3087	8
yhcH	b3221	8
yijD	b3964	8
yjcB	b4060	8
yjcH	b4068	8
yjfN	b4188	8
yjfO	b4189	8
yjhB	b4279	8
yjhC	b4280	8
yjiT	b4342	8
yjiV	b4486	8
yjjM	b4357	8
ykgE	b0306	8
ykgF	b0307	8
ykgG	b0308	8
ypfM	b4606	8
yqeB	b2875	8
yqeC	b2876	8
yqeF	b2844	8
ytfJ	b4216	8
ytfQ	b4227	8
ytfR	b4485	8
can	b0126	9
ddlB	b0092	9
ftsA	b0094	9
ftsI	b0084	9
ftsL	b0083	9
ftsQ	b0093	9
ftsW	b0089	9
gcvA	b2808	9
hrpB	b0148	9
map	b0168	9
mraW	b0082	9
mraY	b0087	9
mraZ	b0081	9
murC	b0091	9
murD	b0088	9
murE	b0085	9
murF	b0086	9
murG	b0090	9
rne	b1084	9
rng	b3247	9
ybaQ	b0483	9
ybiV	b0822	9
yhdP	b4472	9
ytfN	b4221	9
ytfP	b4222	9
cspA	b3556	10
cspB	b1557	10
cspF	b1558	10
cspG	b0990	10
cspH	b0989	10
cspI	b1552	10
evgA	b2369	10
lpxP	b2378	10
sfsB	b3188	10
yacC	b0122	10
yfiB	b2605	10
yfiN	b2604	10
yfiR	b2603	10
ygjP	b3085	10
yhjX	b3547	10
yjgX	b4575	10
ynfN	b1551	10
ytfL	b4218	10
bfd	b3337	11
cirA	b2155	11
efeB	b1019	11
efeO	b1018	11
efeU	b4490	11
entA	b0596	11
entB	b0595	11
entC	b0593	11
entD	b0583	11
entE	b0594	11
entF	b0586	11
entS	b0591	11
exbB	b3006	11
exbD	b3005	11
fecI	b4293	11
fecR	b4292	11
fepA	b0584	11
fepB	b0592	11
fepC	b0588	11
fepD	b0590	11
fepG	b0589	11
fes	b0585	11
fhuA	b0150	11
fhuB	b0153	11
fhuC	b0151	11
fhuD	b0152	11
fhuE	b1102	11
fhuF	b4367	11
fiu	b0805	11
ftnA	b1905	11
gpmA	b0755	11
hmp	b2552	11
mntH	b2392	11
mqo	b2210	11
nrdE	b2675	11
nrdF	b2676	11
nrdH	b2673	11
nrdI	b2674	11
ryhB	b4451	11
sodB	b1656	11
sufA	b1684	11
sufB	b1683	11
sufC	b1682	11
sufD	b1681	11
sufE	b1679	11
sufS	b1680	11
tonB	b1252	11
ybaN	b0468	11
ybdB	b0597	11
ybdZ	b4511	11
ybiX	b0804	11
ydiE	b1705	11
ydiU	b1706	11
yeaR	b1797	11
yeiR	b2173	11
ygbA	b2732	11
yjjZ	b4567	11
yncD	b1451	11
yncE	b1452	11
yoaG	b1796	11
yojI	b2211	11
yqjH	b3070	11
ytfE	b4209	11
clpB	b2592	12
dnaJ	b0015	12
dnaK	b0014	12
fxsA	b4140	12
groL	b4143	12
groS	b4142	12
grpE	b2614	12
hflX	b4173	12
hslO	b3401	12
hslR	b3400	12
hslU	b3931	12
hslV	b3932	12
hspQ	b0966	12
htpG	b0473	12
ibpA	b3687	12
ibpB	b3686	12
lon	b0439	12
macB	b0879	12
mfd	b1114	12
prlC	b3498	12
ybbN	b0492	12
ybeD	b0631	12
ybeX	b0658	12
ybeY	b0659	12
ybeZ	b0660	12
ycjF	b1322	12
ycjX	b1321	12
yheL	b3343	12
yhiQ	b3497	12
yrfG	b3399	12
dnaB	b4052	13
envC	b3613	13
fmt	b3288	13
gpp	b3779	13
kup	b3747	13
mreB	b3251	13
mreC	b3250	13
mreD	b3249	13
murB	b3972	13
nudC	b3996	13
pitA	b3493	13
pyrG	b2780	13
recF	b3700	13
rfe	b3784	13
rffA	b3791	13
rffC	b3790	13
rffD	b3787	13
rffE	b3786	13
rffG	b3788	13
rffH	b3789	13
rffM	b3794	13
rhlB	b3780	13
rsmB	b3289	13
spoT	b3650	13
trmH	b3651	13
waaA	b3633	13
wzxE	b3792	13
wzyE	b3793	13
wzzE	b3785	13
ygaH	b2683	13
ygaZ	b2682	13
yggW	b2955	13
yhdE	b3248	13
yheT	b3353	13
yhjJ	b3527	13
yibQ	b3614	13
yigB	b3812	13
yniD	b4535	13
yrfF	b3398	13
ampD	b0110	14
ampE	b0111	14
apaG	b0050	14
apaH	b0049	14
aroE	b3281	14
bamA	b0177	14
glk	b2388	14
gloB	b0212	14
imp	b0054	14
kefF	b0046	14
ksgA	b0051	14
manX	b1817	14
manY	b1818	14
manZ	b1819	14
nadC	b0109	14
pdxA	b0052	14
rimN	b3282	14
skp	b0178	14
surA	b0053	14
ybaZ	b0454	14
ybbA	b0495	14
yhhY	b3441	14
yobD	b1820	14
yraM	b3147	14
yraN	b3148	14
yrdB	b3280	14
yrdD	b3283	14
aaeR	b3243	15
ahpF	b0606	15
allC	b0516	15
aroC	b2329	15
cyaA	b3806	15
dapE	b2472	15
fpr	b3924	15
galR	b2837	15
glnD	b0167	15
grxA	b0849	15
gsp	b2988	15
hdfR	b4480	15
hns	b1237	15
iap	b2753	15
intA	b2622	15
intD	b0537	15
intF	b0281	15
matA	b0294	15
mdtI	b1599	15
mdtJ	b1600	15
mepA	b2328	15
mobA	b3857	15
mobB	b3856	15
nfsB	b0578	15
npr	b3206	15
nrdA	b2234	15
nrdB	b2235	15
pagB	b4023	15
prmB	b2330	15
rcsB	b2217	15
rcsD	b2216	15
rhsD	b0497	15
sdiA	b1916	15
sgrR	b0069	15
tag	b3549	15
uspC	b1895	15
uvrC	b1913	15
xseA	b2509	15
yagN	b0280	15
yaiE	b0391	15
ybbC	b0498	15
ybbD	b0501	15
ybbL	b0490	15
ybbM	b0491	15
ybjM	b0848	15
ycgH	b4491	15
ydiV	b1707	15
yedV	b1968	15
yedW	b1969	15
yegW	b2101	15
yegX	b2102	15
yfaE	b2236	15
yfbQ	b2290	15
yfcA	b2327	15
yfcM	b2326	15
yfeS	b2420	15
yffB	b2471	15
yfgO	b2493	15
yfhH	b2561	15
yfhM	b2520	15
yfjH	b2623	15
yfjK	b2627	15
yfjL	b2628	15
ygbF	b2754	15
ygbT	b2755	15
ygcH	b2756	15
ygcI	b2757	15
ygcJ	b2758	15
ygcK	b2759	15
ygcL	b2760	15
yhdY	b3270	15
yhdZ	b3271	15
yiaC	b3550	15
yicH	b3655	15
yifN	b3777	15
yihD	b3858	15
yjgM	b4256	15
ykgI	b0303	15
ylbA	b0515	15
ylbH	b0499	15
yoeG	b4640	15
yohJ	b2141	15
yohK	b2142	15
yrdA	b3279	15
ais	b2252	16
arnA	b2255	16
arnB	b2253	16
arnC	b2254	16
arnD	b2256	16
basR	b4113	16
basS	b4112	16
eptA	b4114	16
yjhG	b4297	16
yjhH	b4298	16
yjhI	b4299	16
yrbL	b3207	16
dsbC	b2893	17
ftsE	b3463	17
ftsX	b3462	17
ftsY	b3464	17
kdsC	b3198	17
kdsD	b3197	17
lptA	b3200	17
lptB	b3201	17
rpoH	b3461	17
xerD	b2894	17
yggC	b2928	17
yggD	b2929	17
yjeE	b4168	17
yjeF	b4167	17
yrbG	b3196	17
yrbK	b3199	17
rfaB	b3628	18
rfaG	b3631	18
rfaI	b3627	18
rfaJ	b3626	18
rfaP	b3630	18
rfaQ	b3632	18
rfaS	b3629	18
rfaY	b3625	18
rfaZ	b3624	18
waaU	b3623	18
yrbB	b3191	18
yrbC	b3192	18
yrbD	b3193	18
yrbE	b3194	18
yrbF	b3195	18
accB	b3255	19
accC	b3256	19
aroB	b3389	19
aroK	b3390	19
dacA	b0632	19
dnaE	b0184	19
folK	b0142	19
glf	b2036	19
glnS	b0680	19
glpG	b3424	19
glyQ	b3560	19
gph	b3385	19
hsdM	b4349	19
hsdS	b4348	19
lgt	b2828	19
prfB	b2891	19
proS	b0194	19
rdgB	b2954	19
rdoA	b3859	19
rfaL	b3622	19
rfbA	b2039	19
rfbB	b2041	19
rfbC	b2038	19
rfbD	b2040	19
rfbX	b2037	19
rfc	b2035	19
rpe	b3386	19
thyA	b2827	19
tolC	b3035	19
wbbI	b2034	19
wbbJ	b2033	19
wbbK	b2032	19
wbbL	b4571	19
yajG	b0434	19
yejL	b2187	19
yfdG	b2350	19
yfdH	b2351	19
yfdI	b2352	19
yggS	b2951	19
yggT	b2952	19
yggU	b2953	19
yhgF	b3407	19
yibN	b3611	19
yjaG	b3999	19
yrbA	b3190	19
cca	b3056	20
cdd	b2143	20
deoA	b4382	20
deoB	b4383	20
deoC	b4381	20
deoD	b4384	20
fadL	b2344	20
fdhE	b3891	20
fdoH	b3893	20
fdoI	b3892	20
gntR	b3438	20
gpsA	b3608	20
grxC	b3610	20
hemC	b3805	20
hemD	b3804	20
hemE	b3997	20
hemG	b3850	20
hemX	b3803	20
hemY	b3802	20
insX	b4505	20
lysU	b4129	20
menF	b2265	20
nfi	b3998	20
nrdR	b0413	20
pepP	b2908	20
pepQ	b3847	20
rfaD	b3619	20
rfaF	b3620	20
ribD	b0414	20
sdaB	b2797	20
sdaC	b2796	20
secB	b3609	20
speC	b2965	20
tdh	b3616	20
trkH	b3849	20
ubiH	b2907	20
udp	b3831	20
visC	b2906	20
ycdZ	b1036	20
ygfB	b2909	20
yheM	b3344	20
yheN	b3345	20
yheO	b3346	20
yieE	b3712	20
yieF	b3713	20
yieP	b3755	20
yigZ	b3848	20
yiiM	b3910	20
yqhD	b3011	20
ampC	b4150	21
birA	b3973	21
cdh	b3918	21
cyaY	b3807	21
pppA	b2972	21
recG	b3652	21
recQ	b3822	21
yghF	b2970	21
yghG	b2971	21
yghJ	b4466	21
yqhC	b3010	21
cdsA	b0175	22
cmk	b0910	22
dnaG	b3066	22
dusB	b3260	22
efp	b4147	22
fis	b3261	22
fusA	b3340	22
gidB	b3740	22
gmk	b3648	22
infB	b3168	22
ispU	b0174	22
lpxB	b0182	22
mnmG	b3741	22
mrdA	b0635	22
murA	b3189	22
nusA	b3169	22
nusG	b3982	22
obgE	b3183	22
parE	b3030	22
ppa	b4226	22
prfC	b4375	22
priB	b4201	22
pyrH	b0171	22
queA	b0405	22
rbfA	b3167	22
rho	b3783	22
rimM	b2608	22
rlmN	b2517	22
rnhB	b0183	22
rnpA	b3704	22
rplA	b3984	22
rplB	b3317	22
rplC	b3320	22
rplD	b3319	22
rplE	b3308	22
rplF	b3305	22
rplI	b4203	22
rplJ	b3985	22
rplK	b3983	22
rplL	b3986	22
rplM	b3231	22
rplN	b3310	22
rplO	b3301	22
rplP	b3313	22
rplQ	b3294	22
rplR	b3304	22
rplS	b2606	22
rplU	b3186	22
rplV	b3315	22
rplW	b3318	22
rplX	b3309	22
rplY	b2185	22
rpmA	b3185	22
rpmB	b3637	22
rpmC	b3312	22
rpmD	b3302	22
rpmE	b3936	22
rpmG	b3636	22
rpmH	b3703	22
rpmJ	b3299	22
rpoA	b3295	22
rpoZ	b3649	22
rpsA	b0911	22
rpsB	b0169	22
rpsC	b3314	22
rpsD	b3296	22
rpsE	b3303	22
rpsF	b4200	22
rpsG	b3341	22
rpsH	b3306	22
rpsI	b3230	22
rpsJ	b3321	22
rpsK	b3297	22
rpsL	b3342	22
rpsM	b3298	22
rpsN	b3307	22
rpsO	b3165	22
rpsP	b2609	22
rpsQ	b3311	22
rpsR	b4202	22
rpsS	b3316	22
rpsT	b0023	22
rpsU	b3065	22
secE	b3981	22
secG	b3175	22
secY	b3300	22
speA	b2938	22
speB	b2937	22
tff	b4414	22
tig	b0436	22
trmA	b3965	22
trmD	b2607	22
trmI	b2960	22
truB	b3166	22
truC	b2791	22
tsf	b0170	22
typA	b3871	22
yadB	b0144	22
yggN	b2958	22
ygiQ	b4469	22
yhbC	b3170	22
yhbE	b3184	22
yhbY	b3180	22
yidC	b3705	22
yidD	b4557	22
yqcC	b2792	22
yqgB	b2939	22
aaaD	b4634	23
aaeB	b3240	23
abgA	b1338	23
acpH	b0404	23
acrD	b2470	23
ada	b2213	23
aegA	b2468	23
afuB	b0263	23
afuC	b0262	23
alkA	b2068	23
allA	b0505	23
anmK	b1640	23
appY	b0564	23
arsB	b3502	23
ascB	b2716	23
baeS	b2078	23
bcsZ	b3531	23
bioA	b0774	23
caiC	b0037	23
caiD	b0036	23
caiE	b0035	23
caiT	b0040	23
chbR	b1735	23
citC	b0618	23
citD	b0617	23
citE	b0616	23
citF	b0615	23
citG	b0613	23
citT	b0612	23
citX	b0614	23
clcB	b1592	23
cmtA	b2933	23
cpsB	b2049	23
cpsG	b2048	23
creC	b4399	23
cutC	b1874	23
dicF	b1574	23
dos	b1489	23
dpiB	b0619	23
ebgA	b3076	23
emrE	b0543	23
envY	b0566	23
etk	b0981	23
etp	b0982	23
eutA	b2451	23
eutE	b2455	23
eutH	b2452	23
eutK	b2438	23
eutM	b2457	23
eutS	b2462	23
fadK	b1701	23
fcl	b2052	23
fdrA	b0518	23
feaB	b1385	23
fhlA	b2731	23
fixA	b0041	23
fixB	b0042	23
fixC	b0043	23
fixX	b0044	23
frlD	b3374	23
frwC	b3949	23
frwD	b3953	23
fryB	b2387	23
fsaA	b0825	23
fsr	b0479	23
gfcD	b0984	23
gfcE	b0983	23
glnG	b3868	23
glxK	b0514	23
glxR	b0509	23
gmd	b2053	23
gmm	b2051	23
hcaB	b2541	23
hcr	b0872	23
hisP	b2306	23
hofB	b0107	23
hofC	b0106	23
hofQ	b3391	23
hokB	b4428	23
hyfA	b2481	23
hyfB	b2482	23
hyfC	b2483	23
hyfF	b2486	23
hyfI	b2489	23
hypF	b2712	23
insD	b1578	23
insN	b4587	23
intQ	b1579	23
intR	b1345	23
kbaZ	b3132	23
kdpA	b0698	23
kdpB	b0697	23
kdpC	b0696	23
kdpF	b4513	23
kefG	b3351	23
kilR	b1352	23
lafU	b0230	23
lar	b1348	23
lfhA	b0229	23
lhr	b1653	23
lysR	b2839	23
maoC	b1387	23
matB	b0293	23
matC	b0292	23
mdoD	b1424	23
mdtH	b1065	23
mdtP	b4080	23
mdtQ	b2139	23
metR	b3828	23
mhpA	b0347	23
mhpB	b0348	23
mmuM	b0261	23
mrcB	b0149	23
murP	b2429	23
mutH	b2831	23
narQ	b2469	23
narU	b1469	23
narW	b1466	23
narY	b1467	23
narZ	b1468	23
nfrA	b0568	23
norV	b2710	23
nudG	b1759	23
nudK	b2467	23
ompG	b1319	23
paaA	b1388	23
paaB	b1389	23
paaC	b1390	23
paaD	b1391	23
paaE	b1392	23
paaF	b1393	23
paaG	b1394	23
paaH	b1395	23
paaI	b1396	23
paaJ	b1397	23
paaK	b1398	23
peaD	b4508	23
pflC	b3952	23
pflD	b3951	23
phnC	b4106	23
phnD	b4105	23
phnM	b4095	23
pinE	b1158	23
ppdA	b2826	23
ppdD	b0108	23
prfH	b0236	23
psuG	b2165	23
psuK	b2166	23
puuE	b1302	23
quuD	b0551	23
quuQ	b1559	23
racC	b1351	23
recE	b1350	23
recT	b1349	23
renD	b0542	23
rhaA	b3903	23
rhaB	b3904	23
rhsC	b0700	23
rihB	b2162	23
rtcA	b4475	23
ryeC	b4436	23
ryeD	b4437	23
setB	b2170	23
sfmD	b0532	23
sgcE	b4301	23
speF	b0693	23
ssuA	b0936	23
ssuB	b0933	23
ssuD	b0935	23
stfR	b1372	23
tauA	b0365	23
tauB	b0366	23
tauC	b0367	23
tauD	b0368	23
thiQ	b0066	23
tilS	b0188	23
torA	b0997	23
torC	b0996	23
torY	b1873	23
torZ	b1872	23
tqsA	b1601	23
tynA	b1386	23
uhpB	b3668	23
uidA	b1617	23
uidB	b1616	23
uidC	b1615	23
ulaA	b4193	23
uxuB	b4323	23
uxuR	b4324	23
wcaB	b2058	23
wcaC	b2057	23
wcaD	b2056	23
wcaE	b2055	23
wcaF	b2054	23
wcaI	b2050	23
wcaJ	b2047	23
wcaK	b2045	23
wcaL	b2044	23
wza	b2062	23
wzb	b2061	23
xapA	b2407	23
xapB	b2406	23
yaaH	b0010	23
yaaI	b0013	23
yaaW	b0011	23
yaaX	b0005	23
yagA	b0267	23
yagF	b0269	23
yagG	b0270	23
yagH	b0271	23
yagI	b0272	23
yagP	b0282	23
yagQ	b0283	23
yagR	b0284	23
yagS	b0285	23
yagV	b0289	23
yagW	b0290	23
yagX	b0291	23
yahB	b0316	23
yahC	b0317	23
yahG	b0321	23
yahJ	b0324	23
ybaM	b0466	23
ybaV	b0442	23
ybbP	b0496	23
ybbW	b0511	23
ybbY	b0513	23
ybcF	b0521	23
ybcH	b0567	23
ybcI	b0527	23
ybcN	b0547	23
ybdR	b0608	23
ybeM	b4581	23
ybfM	b0681	23
ybfN	b0682	23
ybgH	b0709	23
ybgQ	b0718	23
ybhJ	b0771	23
ybiO	b0808	23
ybiW	b0823	23
ybjH	b0843	23
ycaM	b0899	23
ycbF	b0944	23
ycbQ	b0938	23
ycbR	b0939	23
ycbS	b0940	23
ycbT	b0941	23
ycbV	b0943	23
yceO	b1058	23
ycgV	b1202	23
ychE	b1242	23
yciQ	b1268	23
ycjR	b1314	23
ycjT	b1316	23
ycjU	b1317	23
ydaG	b1355	23
ydaQ	b1346	23
ydaT	b1358	23
ydaU	b1359	23
ydaV	b1360	23
ydbD	b1407	23
ydbL	b1383	23
ydcO	b1433	23
ydcR	b1439	23
ydcZ	b1447	23
yddA	b1496	23
yddH	b1462	23
yddW	b1491	23
ydeE	b1534	23
ydeU	b1509	23
ydfN	b1547	23
ydfX	b1568	23
ydhB	b1659	23
ydhK	b1645	23
ydiB	b1692	23
ydiF	b1694	23
ydiM	b1690	23
ydiO	b1695	23
ydiQ	b1697	23
ydiR	b1698	23
ydiS	b1699	23
ydjO	b1730	23
yeaL	b1789	23
yeaN	b1791	23
yeaW	b1802	23
yeaX	b1803	23
yebQ	b1828	23
yebT	b1834	23
yecE	b1868	23
yedA	b1959	23
yeeP	b1999	23
yeeS	b2002	23
yeeT	b2003	23
yeeU	b2004	23
yeeV	b2005	23
yeeW	b2006	23
yegK	b2072	23
yegL	b2073	23
yegT	b2098	23
yegU	b2099	23
yegV	b2100	23
yehL	b2119	23
yehP	b2121	23
yehW	b2128	23
yehY	b2130	23
yeiL	b2163	23
yfaL	b2233	23
yfaP	b2225	23
yfaS	b4500	23
yfaU	b2245	23
yfaV	b2246	23
yfaX	b2248	23
yfaY	b2249	23
yfbK	b2270	23
yfcC	b2298	23
yfcF	b2301	23
yfcJ	b2322	23
yfcP	b2333	23
yfcS	b2336	23
yfdM	b2356	23
yfdN	b2357	23
yfdO	b2358	23
yfdP	b2359	23
yfdR	b2361	23
yfdS	b2362	23
yfdT	b2363	23
yfdV	b2372	23
yfeR	b2409	23
yfeW	b2430	23
yfjR	b2634	23
ygbN	b2740	23
ygcE	b2776	23
ygcN	b2766	23
ygcO	b2767	23
ygcP	b2768	23
ygcQ	b2769	23
ygcR	b2770	23
ygcS	b2771	23
ygcU	b4463	23
ygfF	b2902	23
yggF	b2930	23
yggR	b2950	23
yghQ	b2983	23
yghT	b2986	23
yhgN	b3434	23
yhhQ	b3471	23
yiaY	b3589	23
yicR	b3638	23
yidF	b3674	23
yihQ	b3878	23
yihU	b3882	23
yihV	b3883	23
yjbE	b4026	23
yjbG	b4028	23
yjgZ	b4277	23
ykfA	b0253	23
ykfG	b0247	23
ykfI	b0245	23
ykfJ	b0235	23
ykgJ	b0288	23
ylbE	b4572	23
ylbF	b0520	23
ylcI	b4589	23
yliL	b0816	23
ynbA	b1408	23
ynbC	b1410	23
ynbD	b1411	23
yneJ	b1526	23
ynjC	b1755	23
ynjD	b1756	23
ynjF	b1758	23
ypdE	b2384	23
ypdF	b2385	23
yphB	b2544	23
yphC	b2545	23
yphD	b2546	23
ypjA	b2647	23
ypjI	b4644	23
ypjJ	b4548	23
yqfE	b2915	23
mngA	b0731	24
sfmA	b0530	24
sfmC	b0531	24
yagM	b0279	24
ybcK	b0544	24
yccE	b1001	24
yddJ	b1470	24
yddK	b1471	24
yddL	b1472	24
ypjC	b2650	24
agaC	b3139	25
arsR	b3501	25
bcsA	b3533	25
bcsB	b3532	25
gspE	b3326	25
gspH	b3329	25
hofN	b3394	25
phnF	b4102	25
phnG	b4101	25
phnH	b4100	25
phnI	b4099	25
phnJ	b4098	25
phnL	b4096	25
phnN	b4094	25
pitB	b2987	25
ppdB	b2825	25
rhaM	b3901	25
scpA	b2917	25
scpB	b2919	25
xylB	b3564	25
yggP	b4465	25
yhcC	b3211	25
yjbF	b4027	25
yjgI	b4249	25
yjjN	b4358	25
ykfH	b4504	25
yphE	b2547	25
aat	b0885	26
acpS	b2563	26
amn	b1982	26
baeR	b2079	26
bcp	b2480	26
btuR	b1270	26
clpS	b0881	26
cls	b1249	26
cobB	b1120	26
cobS	b1992	26
cobT	b1991	26
cobU	b1993	26
cvrA	b1191	26
cybB	b1418	26
cysB	b1275	26
dacD	b2010	26
dcp	b1538	26
dld	b2133	26
elaA	b2267	26
exoX	b1844	26
fucU	b2804	26
galU	b1236	26
gapA	b1779	26
gcvR	b2479	26
ghrA	b1033	26
gloA	b1651	26
gnsB	b1550	26
grxD	b1654	26
gshA	b2688	26
hcaE	b2538	26
holE	b1842	26
icdC	b4519	26
kch	b1250	26
ldcA	b1192	26
lolE	b1118	26
luxS	b2687	26
manA	b1613	26
minC	b1176	26
minD	b1175	26
minE	b1174	26
mscS	b2924	26
nadE	b1740	26
nagK	b1119	26
narL	b1221	26
narX	b1222	26
nlpC	b1708	26
pbpG	b2134	26
pdxH	b1638	26
pdxJ	b2564	26
pdxK	b2418	26
pgsA	b1912	26
phoP	b1130	26
[truncated: 848 more rows]
