# Supplementary material for: Robust Detection of Hierarchical Communities from Escherichia coli Gene Expression Data
Source: PLoS Comput Biol. 2012 Feb 23;8(2):e1002391. doi: 10.1371/journal.pcbi.1002391 (PMC3285575; doi:10.1371/journal.pcbi.1002391)
Supplement: Dataset S4 — The hierarchical organization of the E. coli network. The relationship between communities at different values indicates that the structure of the E. coli network is largely hierarchical. A hierarchical structure is revealed when a community breaks up into subcommunities as increases. Thus, if the E. coli regulatory network was completely hierarchical, one would see only block diagonal elements consisting of large blue blocks that break up into purple then white sub-blocks as is increased. The hierarchical organization of genes is given, where the blue, purple, and white module membership of each gene is listed. The blue membership is listed first, numbered 1 through 6. The purple membership is listed next with the format x.y, where x is the blue membership and y is the purple membership. The purple membership is listed in the order a,b,c,d,….,z, aa, ab, …. Finally, the white membership is listed with format x.y.z, where x is the blue membership, y is the purple membership, and z is the white membership. The white membership is listed in numerical order. (XLS) [file pcbi.1002391.s004.xls]

## Sheet: Sheet1
genename	bnumber	blue_level	purple_level	white_level
cdsA	b0175	1	1.a	1.a.1
cmk	b0910	1	1.a	1.a.1
dnaG	b3066	1	1.a	1.a.1
dusB	b3260	1	1.a	1.a.1
efp	b4147	1	1.a	1.a.1
fis	b3261	1	1.a	1.a.1
fusA	b3340	1	1.a	1.a.1
gmk	b3648	1	1.a	1.a.1
infB	b3168	1	1.a	1.a.1
ispU	b0174	1	1.a	1.a.1
lpxB	b0182	1	1.a	1.a.1
mnmG	b3741	1	1.a	1.a.1
mrdA	b0635	1	1.a	1.a.1
murA	b3189	1	1.a	1.a.1
nusA	b3169	1	1.a	1.a.1
nusG	b3982	1	1.a	1.a.1
obgE	b3183	1	1.a	1.a.1
parE	b3030	1	1.a	1.a.1
ppa	b4226	1	1.a	1.a.1
prfC	b4375	1	1.a	1.a.1
priB	b4201	1	1.a	1.a.1
pyrH	b0171	1	1.a	1.a.1
queA	b0405	1	1.a	1.a.1
rbfA	b3167	1	1.a	1.a.1
rho	b3783	1	1.a	1.a.1
rimM	b2608	1	1.a	1.a.1
rlmN	b2517	1	1.a	1.a.1
rnhB	b0183	1	1.a	1.a.1
rnpA	b3704	1	1.a	1.a.1
rplA	b3984	1	1.a	1.a.1
rplB	b3317	1	1.a	1.a.1
rplC	b3320	1	1.a	1.a.1
rplD	b3319	1	1.a	1.a.1
rplE	b3308	1	1.a	1.a.1
rplF	b3305	1	1.a	1.a.1
rplI	b4203	1	1.a	1.a.1
rplJ	b3985	1	1.a	1.a.1
rplK	b3983	1	1.a	1.a.1
rplL	b3986	1	1.a	1.a.1
rplM	b3231	1	1.a	1.a.1
rplN	b3310	1	1.a	1.a.1
rplO	b3301	1	1.a	1.a.1
rplP	b3313	1	1.a	1.a.1
rplQ	b3294	1	1.a	1.a.1
rplR	b3304	1	1.a	1.a.1
rplS	b2606	1	1.a	1.a.1
rplU	b3186	1	1.a	1.a.1
rplV	b3315	1	1.a	1.a.1
rplW	b3318	1	1.a	1.a.1
rplX	b3309	1	1.a	1.a.1
rplY	b2185	1	1.a	1.a.1
rpmA	b3185	1	1.a	1.a.1
rpmB	b3637	1	1.a	1.a.1
rpmC	b3312	1	1.a	1.a.1
rpmD	b3302	1	1.a	1.a.1
rpmE	b3936	1	1.a	1.a.1
rpmG	b3636	1	1.a	1.a.1
rpmH	b3703	1	1.a	1.a.1
rpmJ	b3299	1	1.a	1.a.1
rpoA	b3295	1	1.a	1.a.1
rpoZ	b3649	1	1.a	1.a.1
rpsA	b0911	1	1.a	1.a.1
rpsB	b0169	1	1.a	1.a.1
rpsC	b3314	1	1.a	1.a.1
rpsD	b3296	1	1.a	1.a.1
rpsE	b3303	1	1.a	1.a.1
rpsF	b4200	1	1.a	1.a.1
rpsG	b3341	1	1.a	1.a.1
rpsH	b3306	1	1.a	1.a.1
rpsI	b3230	1	1.a	1.a.1
rpsJ	b3321	1	1.a	1.a.1
rpsK	b3297	1	1.a	1.a.1
rpsL	b3342	1	1.a	1.a.1
rpsM	b3298	1	1.a	1.a.1
rpsN	b3307	1	1.a	1.a.1
rpsO	b3165	1	1.a	1.a.1
rpsP	b2609	1	1.a	1.a.1
rpsQ	b3311	1	1.a	1.a.1
rpsR	b4202	1	1.a	1.a.1
rpsS	b3316	1	1.a	1.a.1
rpsT	b0023	1	1.a	1.a.1
rpsU	b3065	1	1.a	1.a.1
secE	b3981	1	1.a	1.a.1
secG	b3175	1	1.a	1.a.1
secY	b3300	1	1.a	1.a.1
speA	b2938	1	1.a	1.a.1
speB	b2937	1	1.a	1.a.1
tff	b4414	1	1.a	1.a.1
tig	b0436	1	1.a	1.a.1
trmA	b3965	1	1.a	1.a.1
trmD	b2607	1	1.a	1.a.1
trmI	b2960	1	1.a	1.a.1
truB	b3166	1	1.a	1.a.1
truC	b2791	1	1.a	1.a.1
tsf	b0170	1	1.a	1.a.1
typA	b3871	1	1.a	1.a.1
yadB	b0144	1	1.a	1.a.1
yggN	b2958	1	1.a	1.a.1
ygiQ	b4469	1	1.a	1.a.1
yhbC	b3170	1	1.a	1.a.1
yhbE	b3184	1	1.a	1.a.1
yhbY	b3180	1	1.a	1.a.1
yidC	b3705	1	1.a	1.a.1
yidD	b4557	1	1.a	1.a.1
yqcC	b2792	1	1.a	1.a.1
yqgB	b2939	1	1.a	1.a.1
accB	b3255	1	1.a	1.a.2
accC	b3256	1	1.a	1.a.2
aroB	b3389	1	1.a	1.a.2
aroK	b3390	1	1.a	1.a.2
dacA	b0632	1	1.a	1.a.2
dnaE	b0184	1	1.a	1.a.2
folK	b0142	1	1.a	1.a.2
glf	b2036	1	1.a	1.a.2
glpG	b3424	1	1.a	1.a.2
glyQ	b3560	1	1.a	1.a.2
gph	b3385	1	1.a	1.a.2
hsdM	b4349	1	1.a	1.a.2
hsdS	b4348	1	1.a	1.a.2
lgt	b2828	1	1.a	1.a.2
prfB	b2891	1	1.a	1.a.2
rdgB	b2954	1	1.a	1.a.2
rdoA	b3859	1	1.a	1.a.2
rfaL	b3622	1	1.a	1.a.2
rfbA	b2039	1	1.a	1.a.2
rfbB	b2041	1	1.a	1.a.2
rfbC	b2038	1	1.a	1.a.2
rfbD	b2040	1	1.a	1.a.2
rfbX	b2037	1	1.a	1.a.2
rfc	b2035	1	1.a	1.a.2
rpe	b3386	1	1.a	1.a.2
thyA	b2827	1	1.a	1.a.2
tolC	b3035	1	1.a	1.a.2
wbbI	b2034	1	1.a	1.a.2
wbbJ	b2033	1	1.a	1.a.2
wbbK	b2032	1	1.a	1.a.2
wbbL	b4571	1	1.a	1.a.2
yajG	b0434	1	1.a	1.a.2
yejL	b2187	1	1.a	1.a.2
yfdG	b2350	1	1.a	1.a.2
yfdH	b2351	1	1.a	1.a.2
yggS	b2951	1	1.a	1.a.2
yggT	b2952	1	1.a	1.a.2
yggU	b2953	1	1.a	1.a.2
yhgF	b3407	1	1.a	1.a.2
yibN	b3611	1	1.a	1.a.2
yjaG	b3999	1	1.a	1.a.2
yrbA	b3190	1	1.a	1.a.2
dnaB	b4052	1	1.a	1.a.3
envC	b3613	1	1.a	1.a.3
fmt	b3288	1	1.a	1.a.3
gpp	b3779	1	1.a	1.a.3
kup	b3747	1	1.a	1.a.3
mreB	b3251	1	1.a	1.a.3
mreC	b3250	1	1.a	1.a.3
mreD	b3249	1	1.a	1.a.3
murB	b3972	1	1.a	1.a.3
pitA	b3493	1	1.a	1.a.3
recF	b3700	1	1.a	1.a.3
rfe	b3784	1	1.a	1.a.3
rffA	b3791	1	1.a	1.a.3
rffC	b3790	1	1.a	1.a.3
rffD	b3787	1	1.a	1.a.3
rffE	b3786	1	1.a	1.a.3
rffG	b3788	1	1.a	1.a.3
rffH	b3789	1	1.a	1.a.3
rffM	b3794	1	1.a	1.a.3
rhlB	b3780	1	1.a	1.a.3
rsmB	b3289	1	1.a	1.a.3
spoT	b3650	1	1.a	1.a.3
trmH	b3651	1	1.a	1.a.3
waaA	b3633	1	1.a	1.a.3
wzxE	b3792	1	1.a	1.a.3
wzyE	b3793	1	1.a	1.a.3
wzzE	b3785	1	1.a	1.a.3
ygaH	b2683	1	1.a	1.a.3
ygaZ	b2682	1	1.a	1.a.3
yhdE	b3248	1	1.a	1.a.3
yhjJ	b3527	1	1.a	1.a.3
yibQ	b3614	1	1.a	1.a.3
yigB	b3812	1	1.a	1.a.3
cca	b3056	1	1.a	1.a.4
fdhE	b3891	1	1.a	1.a.4
gpsA	b3608	1	1.a	1.a.4
grxC	b3610	1	1.a	1.a.4
hemC	b3805	1	1.a	1.a.4
hemE	b3997	1	1.a	1.a.4
hemG	b3850	1	1.a	1.a.4
hemX	b3803	1	1.a	1.a.4
hemY	b3802	1	1.a	1.a.4
menF	b2265	1	1.a	1.a.4
nfi	b3998	1	1.a	1.a.4
nrdR	b0413	1	1.a	1.a.4
pepP	b2908	1	1.a	1.a.4
pepQ	b3847	1	1.a	1.a.4
rfaD	b3619	1	1.a	1.a.4
rfaF	b3620	1	1.a	1.a.4
ribD	b0414	1	1.a	1.a.4
secB	b3609	1	1.a	1.a.4
trkH	b3849	1	1.a	1.a.4
ubiH	b2907	1	1.a	1.a.4
visC	b2906	1	1.a	1.a.4
ycdZ	b1036	1	1.a	1.a.4
ygfB	b2909	1	1.a	1.a.4
yheM	b3344	1	1.a	1.a.4
yheN	b3345	1	1.a	1.a.4
yheO	b3346	1	1.a	1.a.4
yieP	b3755	1	1.a	1.a.4
yigZ	b3848	1	1.a	1.a.4
yiiM	b3910	1	1.a	1.a.4
yqhD	b3011	1	1.a	1.a.4
ftsA	b0094	1	1.a	1.a.5
ftsI	b0084	1	1.a	1.a.5
ftsL	b0083	1	1.a	1.a.5
ftsW	b0089	1	1.a	1.a.5
gcvA	b2808	1	1.a	1.a.5
hrpB	b0148	1	1.a	1.a.5
map	b0168	1	1.a	1.a.5
mraW	b0082	1	1.a	1.a.5
mraY	b0087	1	1.a	1.a.5
mraZ	b0081	1	1.a	1.a.5
murC	b0091	1	1.a	1.a.5
murD	b0088	1	1.a	1.a.5
murE	b0085	1	1.a	1.a.5
murG	b0090	1	1.a	1.a.5
rng	b3247	1	1.a	1.a.5
ytfN	b4221	1	1.a	1.a.5
ytfP	b4222	1	1.a	1.a.5
rfaB	b3628	1	1.a	1.a.6
rfaG	b3631	1	1.a	1.a.6
rfaI	b3627	1	1.a	1.a.6
rfaJ	b3626	1	1.a	1.a.6
rfaP	b3630	1	1.a	1.a.6
rfaQ	b3632	1	1.a	1.a.6
rfaS	b3629	1	1.a	1.a.6
rfaY	b3625	1	1.a	1.a.6
rfaZ	b3624	1	1.a	1.a.6
waaU	b3623	1	1.a	1.a.6
yrbB	b3191	1	1.a	1.a.6
yrbC	b3192	1	1.a	1.a.6
yrbD	b3193	1	1.a	1.a.6
yrbE	b3194	1	1.a	1.a.6
yrbF	b3195	1	1.a	1.a.6
dsbC	b2893	1	1.a	1.a.7
ftsE	b3463	1	1.a	1.a.7
ftsY	b3464	1	1.a	1.a.7
kdsC	b3198	1	1.a	1.a.7
kdsD	b3197	1	1.a	1.a.7
lptA	b3200	1	1.a	1.a.7
lptB	b3201	1	1.a	1.a.7
rpoH	b3461	1	1.a	1.a.7
xerD	b2894	1	1.a	1.a.7
yggD	b2929	1	1.a	1.a.7
yjeE	b4168	1	1.a	1.a.7
yrbG	b3196	1	1.a	1.a.7
yrbK	b3199	1	1.a	1.a.7
dedA	b2317	1	1.a	1.a.8
guaA	b2507	1	1.a	1.a.8
guaB	b2508	1	1.a	1.a.8
hflD	b1132	1	1.a	1.a.8
miaB	b0661	1	1.a	1.a.8
mipA	b1782	1	1.a	1.a.8
panF	b3258	1	1.a	1.a.8
pheS	b1714	1	1.a	1.a.8
prmA	b3259	1	1.a	1.a.8
prs	b1207	1	1.a	1.a.8
rlmL	b0948	1	1.a	1.a.8
usg	b2319	1	1.a	1.a.8
atpA	b3734	1	1.a	1.a.9
atpB	b3738	1	1.a	1.a.9
atpC	b3731	1	1.a	1.a.9
atpD	b3732	1	1.a	1.a.9
atpE	b3737	1	1.a	1.a.9
atpF	b3736	1	1.a	1.a.9
atpG	b3733	1	1.a	1.a.9
atpH	b3735	1	1.a	1.a.9
atpI	b3739	1	1.a	1.a.9
glmS	b3729	1	1.a	1.a.9
glmU	b3730	1	1.a	1.a.9
eda	b1850	1	1.a	1.a.10
edd	b1851	1	1.a	1.a.10
gor	b3500	1	1.a	1.a.10
kdgK	b3526	1	1.a	1.a.10
rfaH	b3842	1	1.a	1.a.10
sirA	b3470	1	1.a	1.a.10
tatC	b3839	1	1.a	1.a.10
yhiR	b3499	1	1.a	1.a.10
yicN	b3663	1	1.a	1.a.10
acrA	b0463	1	1.a	1.a.11
acrB	b0462	1	1.a	1.a.11
secD	b0408	1	1.a	1.a.11
secF	b0409	1	1.a	1.a.11
spr	b2175	1	1.a	1.a.11
tgt	b0406	1	1.a	1.a.11
yajC	b0407	1	1.a	1.a.11
aroC	b2329	1	1.a	1.a.12
nfsB	b0578	1	1.a	1.a.12
nrdA	b2234	1	1.a	1.a.12
nrdB	b2235	1	1.a	1.a.12
prmB	b2330	1	1.a	1.a.12
yfcA	b2327	1	1.a	1.a.12
yfhM	b2520	1	1.a	1.a.12
fdx	b2525	1	1.a	1.a.13
hscA	b2526	1	1.a	1.a.13
hscB	b2527	1	1.a	1.a.13
iscX	b2524	1	1.a	1.a.13
pepB	b2523	1	1.a	1.a.13
sseB	b2522	1	1.a	1.a.13
ftsP	b3017	1	1.a	1.a.14
mnmE	b3706	1	1.a	1.a.14
mpl	b4233	1	1.a	1.a.14
rep	b3778	1	1.a	1.a.14
yheS	b3352	1	1.a	1.a.14
yhiN	b3492	1	1.a	1.a.14
aceE	b0114	1	1.a	1.a.15
aceF	b0115	1	1.a	1.a.15
ndh	b1109	1	1.a	1.a.15
pdhR	b0113	1	1.a	1.a.15
rpoB	b3987	1	1.a	1.a.15
dfp	b3639	1	1.a	1.a.16
dut	b3640	1	1.a	1.a.16
rph	b3643	1	1.a	1.a.16
rsmC	b4371	1	1.a	1.a.16
slmA	b3641	1	1.a	1.a.16
fecA	b4291	1	1.a	1.a.17
fecB	b4290	1	1.a	1.a.17
fecC	b4289	1	1.a	1.a.17
fecD	b4288	1	1.a	1.a.17
fecE	b4287	1	1.a	1.a.17
ftsB	b2748	1	1.a	1.a.18
ispD	b2747	1	1.a	1.a.18
ispF	b2746	1	1.a	1.a.18
recJ	b2892	1	1.a	1.a.18
rnc	b2567	1	1.a	1.a.18
gntX	b3413	1	1.a	1.a.19
tatB	b3838	1	1.a	1.a.19
ubiB	b3835	1	1.a	1.a.19
ubiE	b3833	1	1.a	1.a.19
yigP	b3834	1	1.a	1.a.19
pepD	b0237	1	1.a	1.a.20
polA	b3863	1	1.a	1.a.20
ptsP	b2829	1	1.a	1.a.20
tldD	b3244	1	1.a	1.a.20
ygiF	b3054	1	1.a	1.a.20
phoU	b3724	1	1.a	1.a.21
pstA	b3726	1	1.a	1.a.21
pstB	b3725	1	1.a	1.a.21
pstC	b3727	1	1.a	1.a.21
pstS	b3728	1	1.a	1.a.21
aroE	b3281	1	1.a	1.a.22
bamA	b0177	1	1.a	1.a.22
pdxA	b0052	1	1.a	1.a.22
rimN	b3282	1	1.a	1.a.22
bamD	b2595	1	1.a	1.a.23
dsbA	b3860	1	1.a	1.a.23
fkpA	b3347	1	1.a	1.a.23
glyS	b3559	1	1.a	1.a.23
cobC	b0638	1	1.a	1.a.24
ispG	b2515	1	1.a	1.a.24
mrdB	b0634	1	1.a	1.a.24
nadD	b0639	1	1.a	1.a.24
dapF	b3809	1	1.a	1.a.25
xerC	b3811	1	1.a	1.a.25
yidA	b3697	1	1.a	1.a.25
yigA	b3810	1	1.a	1.a.25
fkpB	b0028	1	1.a	1.a.26
ileS	b0026	1	1.a	1.a.26
lspA	b0027	1	1.a	1.a.26
ribF	b0025	1	1.a	1.a.26
glyT	b3978	1	1.a	1.a.27
leuW	b0672	1	1.a	1.a.27
thrT	b3979	1	1.a	1.a.27
tyrU	b3977	1	1.a	1.a.27
nagC	b0676	1	1.a	1.a.28
nupC	b2393	1	1.a	1.a.28
tsx	b0411	1	1.a	1.a.28
yijD	b3964	1	1.a	1.a.28
rnpB	b3123	1	1.a	1.a.29
rrfA	b3855	1	1.a	1.a.29
ryfD	b4609	1	1.a	1.a.29
ssrA	b2621	1	1.a	1.a.29
betB	b0312	1	1.a	1.a.30
proW	b2678	1	1.a	1.a.30
proX	b2679	1	1.a	1.a.30
coaD	b3634	1	1.a	1.a.31
mtlD	b3600	1	1.a	1.a.31
yhjK	b3529	1	1.a	1.a.31
coaE	b0103	1	1.a	1.a.32
yacF	b0102	1	1.a	1.a.32
yacG	b0101	1	1.a	1.a.32
def	b3287	1	1.a	1.a.33
yihI	b3866	1	1.a	1.a.33
yjgA	b4234	1	1.a	1.a.33
dgkA	b4042	1	1.a	1.a.34
ubiA	b4040	1	1.a	1.a.34
ubiC	b4039	1	1.a	1.a.34
fabD	b1092	1	1.a	1.a.35
fabH	b1091	1	1.a	1.a.35
plsX	b1090	1	1.a	1.a.35
frmA	b0356	1	1.a	1.a.36
frmB	b0355	1	1.a	1.a.36
frmR	b0357	1	1.a	1.a.36
ftsN	b3933	1	1.a	1.a.37
psd	b4160	1	1.a	1.a.37
rsgA	b4161	1	1.a	1.a.37
hepA	b0059	1	1.a	1.a.38
rluA	b0058	1	1.a	1.a.38
rpoD	b3067	1	1.a	1.a.38
hflX	b4173	1	1.a	1.a.39
yheL	b3343	1	1.a	1.a.39
yrfG	b3399	1	1.a	1.a.39
holD	b4372	1	1.a	1.a.40
rimI	b4373	1	1.a	1.a.40
yjjG	b4374	1	1.a	1.a.40
infC	b1718	1	1.a	1.a.41
rplT	b1716	1	1.a	1.a.41
rpmI	b1717	1	1.a	1.a.41
mukE	b0923	1	1.a	1.a.42
mukF	b0922	1	1.a	1.a.42
smtA	b0921	1	1.a	1.a.42
murI	b3967	1	1.a	1.a.43
pldB	b3825	1	1.a	1.a.43
yigL	b3826	1	1.a	1.a.43
pcm	b2743	1	1.a	1.a.44
surE	b2744	1	1.a	1.a.44
truD	b2745	1	1.a	1.a.44
psrD	b4418	1	1.a	1.a.45
rpmF	b1089	1	1.a	1.a.45
yceD	b1088	1	1.a	1.a.45
rluD	b2594	1	1.a	1.a.46
yjgP	b4261	1	1.a	1.a.46
yjgQ	b4262	1	1.a	1.a.46
rsmD	b3465	1	1.a	1.a.47
yhhL	b3466	1	1.a	1.a.47
yibL	b3602	1	1.a	1.a.47
tolQ	b0737	1	1.a	1.a.48
tolR	b0738	1	1.a	1.a.48
ybgC	b0736	1	1.a	1.a.48
ackA	b2296	1	1.a	1.a.49
pta	b2297	1	1.a	1.a.49
apt	b0469	1	1.a	1.a.50
lepA	b2569	1	1.a	1.a.50
bcp	b2480	1	1.a	1.a.51
gnsB	b1550	1	1.a	1.a.51
bglA	b2901	1	1.a	1.a.52
yqfB	b2900	1	1.a	1.a.52
clcA	b0155	1	1.a	1.a.53
yaeQ	b0190	1	1.a	1.a.53
cpdA	b3032	1	1.a	1.a.54
yqiA	b3031	1	1.a	1.a.54
creA	b4397	1	1.a	1.a.55
creB	b4398	1	1.a	1.a.55
cspA	b3556	1	1.a	1.a.56
yacC	b0122	1	1.a	1.a.56
csrB	b4408	1	1.a	1.a.57
csrC	b4457	1	1.a	1.a.57
cyaY	b3807	1	1.a	1.a.58
yqhC	b3010	1	1.a	1.a.58
dcrB	b3472	1	1.a	1.a.59
ppiC	b3775	1	1.a	1.a.59
diaA	b3149	1	1.a	1.a.60
yraP	b3150	1	1.a	1.a.60
dnaA	b3702	1	1.a	1.a.61
dnaN	b3701	1	1.a	1.a.61
elbB	b3209	1	1.a	1.a.62
mtgA	b3208	1	1.a	1.a.62
fabZ	b0180	1	1.a	1.a.63
lpxA	b0181	1	1.a	1.a.63
folP	b3177	1	1.a	1.a.64
glmM	b3176	1	1.a	1.a.64
fre	b3844	1	1.a	1.a.65
ubiD	b3843	1	1.a	1.a.65
ftsK	b0890	1	1.a	1.a.66
lolA	b0891	1	1.a	1.a.66
glnA	b3870	1	1.a	1.a.67
glnL	b3869	1	1.a	1.a.67
glpE	b3425	1	1.a	1.a.68
nudE	b3397	1	1.a	1.a.68
gnd	b2029	1	1.a	1.a.69
mrp	b2113	1	1.a	1.a.69
hflC	b4175	1	1.a	1.a.70
hflK	b4174	1	1.a	1.a.70
hisS	b2514	1	1.a	1.a.71
yfgM	b2513	1	1.a	1.a.71
holC	b4259	1	1.a	1.a.72
pepA	b4260	1	1.a	1.a.72
hupA	b4000	1	1.a	1.a.73
hupB	b0440	1	1.a	1.a.73
kefB	b3350	1	1.a	1.a.74
yheV	b4551	1	1.a	1.a.74
marA	b1531	1	1.a	1.a.75
marR	b1530	1	1.a	1.a.75
nfsA	b0851	1	1.a	1.a.76
ybjC	b0850	1	1.a	1.a.76
nusB	b0416	1	1.a	1.a.77
ribE	b0415	1	1.a	1.a.77
radA	b4389	1	1.a	1.a.78
serB	b4388	1	1.a	1.a.78
recR	b0472	1	1.a	1.a.79
ybaB	b0471	1	1.a	1.a.79
speD	b0120	1	1.a	1.a.80
speE	b0121	1	1.a	1.a.80
sspA	b3229	1	1.a	1.a.81
sspB	b3228	1	1.a	1.a.81
uxuR	b4324	1	1.a	1.a.82
yicR	b3638	1	1.a	1.a.82
ybeA	b0636	1	1.a	1.a.83
ybeB	b0637	1	1.a	1.a.83
yfcD	b2299	1	1.a	1.a.84
yfcE	b2300	1	1.a	1.a.84
yfjD	b4461	1	1.a	1.a.85
ypjD	b2611	1	1.a	1.a.85
yfjF	b2618	1	1.a	1.a.86
yfjG	b2619	1	1.a	1.a.86
ygfX	b2896	1	1.a	1.a.87
ygfY	b2897	1	1.a	1.a.87
yqaA	b2689	1	1.a	1.a.88
yqaB	b2690	1	1.a	1.a.88
yqgE	b2948	1	1.a	1.a.89
yqgF	b2949	1	1.a	1.a.89
yqjA	b3095	1	1.a	1.a.90
yqjB	b3096	1	1.a	1.a.90
accA	b0185	1	1.a	1.a.91
accD	b2316	1	1.a	1.a.92
acpP	b1094	1	1.a	1.a.93
acpT	b3475	1	1.a	1.a.94
adk	b0474	1	1.a	1.a.95
alaS	b2697	1	1.a	1.a.96
alkB	b2212	1	1.a	1.a.97
amiC	b2817	1	1.a	1.a.98
argR	b3237	1	1.a	1.a.99
arnT	b2257	1	1.a	1.a.100
asnC	b3743	1	1.a	1.a.101
avtA	b3572	1	1.a	1.a.102
bamB	b2512	1	1.a	1.a.103
bamC	b2477	1	1.a	1.a.104
borD	b0557	1	1.a	1.a.105
btuB	b3966	1	1.a	1.a.106
coaA	b3974	1	1.a	1.a.107
corA	b3816	1	1.a	1.a.108
cpxA	b3911	1	1.a	1.a.109
crp	b3357	1	1.a	1.a.110
csdA	b2810	1	1.a	1.a.111
csiR	b2664	1	1.a	1.a.112
cysE	b3607	1	1.a	1.a.113
dacB	b3182	1	1.a	1.a.114
dam	b3387	1	1.a	1.a.115
damX	b3388	1	1.a	1.a.116
dapA	b2478	1	1.a	1.a.117
ddlA	b0381	1	1.a	1.a.118
degS	b3235	1	1.a	1.a.119
djlA	b0055	1	1.a	1.a.120
dksA	b0145	1	1.a	1.a.121
dnaC	b4361	1	1.a	1.a.122
dnaX	b0470	1	1.a	1.a.123
dusA	b4049	1	1.a	1.a.124
dxr	b0173	1	1.a	1.a.125
dxs	b0420	1	1.a	1.a.126
ecnA	b4410	1	1.a	1.a.127
emrA	b2685	1	1.a	1.a.128
epd	b2927	1	1.a	1.a.129
era	b2566	1	1.a	1.a.130
fabB	b2323	1	1.a	1.a.131
fabG	b1093	1	1.a	1.a.132
fbp	b4232	1	1.a	1.a.133
ffh	b2610	1	1.a	1.a.134
fieF	b3915	1	1.a	1.a.135
fklB	b4207	1	1.a	1.a.136
fldA	b0684	1	1.a	1.a.137
folA	b0048	1	1.a	1.a.138
folB	b3058	1	1.a	1.a.139
folD	b0529	1	1.a	1.a.140
frr	b0172	1	1.a	1.a.141
frsA	b0239	1	1.a	1.a.142
ghrB	b3553	1	1.a	1.a.143
glpR	b3423	1	1.a	1.a.144
gltP	b4077	1	1.a	1.a.145
greA	b3181	1	1.a	1.a.146
greB	b3406	1	1.a	1.a.147
gshB	b2947	1	1.a	1.a.148
guaC	b0104	1	1.a	1.a.149
gyrB	b3699	1	1.a	1.a.150
hda	b2496	1	1.a	1.a.151
hemA	b1210	1	1.a	1.a.152
hemB	b0369	1	1.a	1.a.153
hemL	b0154	1	1.a	1.a.154
hemN	b3867	1	1.a	1.a.155
hflB	b3178	1	1.a	1.a.156
hpt	b0125	1	1.a	1.a.157
hsdR	b4350	1	1.a	1.a.158
htrG	b3055	1	1.a	1.a.159
htrL	b3618	1	1.a	1.a.160
iclR	b4018	1	1.a	1.a.161
infA	b0884	1	1.a	1.a.162
ispA	b0421	1	1.a	1.a.163
ispB	b3187	1	1.a	1.a.164
kptA	b4331	1	1.a	1.a.165
lipB	b0630	1	1.a	1.a.166
lpd	b0116	1	1.a	1.a.167
lplA	b4386	1	1.a	1.a.168
lpxD	b0179	1	1.a	1.a.169
lysS	b2890	1	1.a	1.a.170
mcrB	b4346	1	1.a	1.a.171
mdaB	b3028	1	1.a	1.a.172
menA	b3930	1	1.a	1.a.173
metG	b2114	1	1.a	1.a.174
metJ	b3938	1	1.a	1.a.175
metL	b3940	1	1.a	1.a.176
mgtA	b4242	1	1.a	1.a.177
micA	b4442	1	1.a	1.a.178
micC	b4427	1	1.a	1.a.179
mioC	b3742	1	1.a	1.a.180
mltA	b2813	1	1.a	1.a.181
mltD	b0211	1	1.a	1.a.182
mog	b0009	1	1.a	1.a.183
mprA	b2684	1	1.a	1.a.184
mrcA	b3396	1	1.a	1.a.185
mtn	b0159	1	1.a	1.a.186
mutL	b4170	1	1.a	1.a.187
mutY	b2961	1	1.a	1.a.188
nagD	b0675	1	1.a	1.a.189
nlpI	b3163	1	1.a	1.a.190
nsrR	b4178	1	1.a	1.a.191
nudB	b1865	1	1.a	1.a.192
nudF	b3034	1	1.a	1.a.193
ompC	b2215	1	1.a	1.a.194
ompR	b3405	1	1.a	1.a.195
ompT	b0565	1	1.a	1.a.196
orn	b4162	1	1.a	1.a.197
oxyR	b3961	1	1.a	1.a.198
pabA	b3360	1	1.a	1.a.199
parC	b3019	1	1.a	1.a.200
pcnB	b0143	1	1.a	1.a.201
pldA	b3821	1	1.a	1.a.202
plsB	b4041	1	1.a	1.a.203
plsC	b3018	1	1.a	1.a.204
pnp	b3164	1	1.a	1.a.205
ppiA	b3363	1	1.a	1.a.206
ppiB	b0525	1	1.a	1.a.207
prfA	b1211	1	1.a	1.a.208
proQ	b1831	1	1.a	1.a.209
ptrA	b2821	1	1.a	1.a.210
purA	b4177	1	1.a	1.a.211
queF	b2794	1	1.a	1.a.212
rarA	b0892	1	1.a	1.a.213
rbbA	b3486	1	1.a	1.a.214
rcsF	b0196	1	1.a	1.a.215
recB	b2820	1	1.a	1.a.216
recC	b2822	1	1.a	1.a.217
recO	b2565	1	1.a	1.a.218
rfaC	b3621	1	1.a	1.a.219
rfaE	b3052	1	1.a	1.a.220
ribA	b1277	1	1.a	1.a.221
rlmB	b4180	1	1.a	1.a.222
rlpB	b0641	1	1.a	1.a.223
rluF	b4022	1	1.a	1.a.224
rnr	b4179	1	1.a	1.a.225
rpiA	b2914	1	1.a	1.a.226
rpoC	b3988	1	1.a	1.a.227
rppH	b2830	1	1.a	1.a.228
rraB	b4255	1	1.a	1.a.229
rseB	b2571	1	1.a	1.a.230
rseC	b2570	1	1.a	1.a.231
rseP	b0176	1	1.a	1.a.232
rsmE	b2946	1	1.a	1.a.233
ruvC	b1863	1	1.a	1.a.234
rydC	b4597	1	1.a	1.a.235
ryeB	b4433	1	1.a	1.a.236
secA	b0098	1	1.a	1.a.237
secM	b0097	1	1.a	1.a.238
selB	b3590	1	1.a	1.a.239
seqA	b0687	1	1.a	1.a.240
slyD	b3349	1	1.a	1.a.241
slyX	b3348	1	1.a	1.a.242
smpB	b2620	1	1.a	1.a.243
srmB	b2576	1	1.a	1.a.244
stpA	b2669	1	1.a	1.a.245
suhB	b2533	1	1.a	1.a.246
syd	b2793	1	1.a	1.a.247
talB	b0008	1	1.a	1.a.248
tatA	b3836	1	1.a	1.a.249
thiP	b0067	1	1.a	1.a.250
tktA	b2935	1	1.a	1.a.251
trkA	b3290	1	1.a	1.a.252
trmJ	b2532	1	1.a	1.a.253
trpR	b4393	1	1.a	1.a.254
trpS	b3384	1	1.a	1.a.255
trxA	b3781	1	1.a	1.a.256
trxB	b0888	1	1.a	1.a.257
uhpA	b3669	1	1.a	1.a.258
uof	b4637	1	1.a	1.a.259
upp	b2498	1	1.a	1.a.260
valS	b4258	1	1.a	1.a.261
xseB	b0422	1	1.a	1.a.262
yaiO	b0358	1	1.a	1.a.263
ybaL	b0478	1	1.a	1.a.264
ybbB	b0503	1	1.a	1.a.265
ybbJ	b0488	1	1.a	1.a.266
ybfE	b0685	1	1.a	1.a.267
ybjN	b0853	1	1.a	1.a.268
yccT	b0964	1	1.a	1.a.269
ycgY	b1196	1	1.a	1.a.270
ycjM	b1309	1	1.a	1.a.271
yeaI	b1785	1	1.a	1.a.272
yeeN	b1983	1	1.a	1.a.273
yeeO	b1985	1	1.a	1.a.274
yeeY	b2015	1	1.a	1.a.275
yegE	b2067	1	1.a	1.a.276
yejM	b2188	1	1.a	1.a.277
yfeN	b2408	1	1.a	1.a.278
yfeO	b2389	1	1.a	1.a.279
yfgA	b2516	1	1.a	1.a.280
yfhA	b2554	1	1.a	1.a.281
ygaD	b2700	1	1.a	1.a.282
ygcF	b2777	1	1.a	1.a.283
ygdD	b2807	1	1.a	1.a.284
ygdQ	b2832	1	1.a	1.a.285
ygfZ	b2898	1	1.a	1.a.286
yggL	b2959	1	1.a	1.a.287
yggX	b2962	1	1.a	1.a.288
ygjD	b3064	1	1.a	1.a.289
yhcB	b3233	1	1.a	1.a.290
yhhM	b3467	1	1.a	1.a.291
yiaF	b3554	1	1.a	1.a.292
yicC	b3644	1	1.a	1.a.293
yidB	b3698	1	1.a	1.a.294
yieG	b3714	1	1.a	1.a.295
yifE	b3764	1	1.a	1.a.296
yifK	b3795	1	1.a	1.a.297
yifL	b4558	1	1.a	1.a.298
yihA	b3865	1	1.a	1.a.299
yihL	b3872	1	1.a	1.a.300
yiiQ	b3920	1	1.a	1.a.301
yiiU	b3928	1	1.a	1.a.302
yijP	b3955	1	1.a	1.a.303
yjdM	b4108	1	1.a	1.a.304
yjeK	b4146	1	1.a	1.a.305
yjgF	b4243	1	1.a	1.a.306
yjgJ	b4251	1	1.a	1.a.307
yjiD	b4326	1	1.a	1.a.308
yjjA	b4360	1	1.a	1.a.309
yjjK	b4391	1	1.a	1.a.310
yjjX	b4394	1	1.a	1.a.311
yjtD	b4403	1	1.a	1.a.312
ylcG	b4509	1	1.a	1.a.313
ymjC	b4525	1	1.a	1.a.314
ynfO	b4533	1	1.a	1.a.315
yoaI	b1788	1	1.a	1.a.316
ypfN	b4547	1	1.a	1.a.317
ypjF	b2646	1	1.a	1.a.318
yqhA	b3002	1	1.a	1.a.319
yqiB	b3033	1	1.a	1.a.320
yqiC	b3042	1	1.a	1.a.321
yqjI	b3071	1	1.a	1.a.322
yraL	b3146	1	1.a	1.a.323
ytjB	b4387	1	1.a	1.a.324
zipA	b2412	1	1.a	1.a.325
dnaJ	b0015	1	1.b	1.b.1
fxsA	b4140	1	1.b	1.b.1
groL	b4143	1	1.b	1.b.1
groS	b4142	1	1.b	1.b.1
grpE	b2614	1	1.b	1.b.1
hslO	b3401	1	1.b	1.b.1
hslR	b3400	1	1.b	1.b.1
hslU	b3931	1	1.b	1.b.1
hslV	b3932	1	1.b	1.b.1
htpG	b0473	1	1.b	1.b.1
ibpA	b3687	1	1.b	1.b.1
lon	b0439	1	1.b	1.b.1
macB	b0879	1	1.b	1.b.1
prlC	b3498	1	1.b	1.b.1
ybbN	b0492	1	1.b	1.b.1
ybeD	b0631	1	1.b	1.b.1
ybeX	b0658	1	1.b	1.b.1
ybeY	b0659	1	1.b	1.b.1
arcB	b3210	1	1.b	1.b.2
dtd	b3887	1	1.b	1.b.2
eno	b2779	1	1.b	1.b.2
fbaA	b2925	1	1.b	1.b.2
glnE	b3053	1	1.b	1.b.2
hpf	b3203	1	1.b	1.b.2
nadR	b4390	1	1.b	1.b.2
pgi	b4025	1	1.b	1.b.2
pgk	b2926	1	1.b	1.b.2
pmbA	b4235	1	1.b	1.b.2
ptsH	b2415	1	1.b	1.b.2
ptsN	b3204	1	1.b	1.b.2
rpoN	b3202	1	1.b	1.b.2
tpiA	b3919	1	1.b	1.b.2
yhbJ	b3205	1	1.b	1.b.2
yhfA	b3356	1	1.b	1.b.2
zwf	b1852	1	1.b	1.b.2
hdfR	b4480	1	1.b	1.b.3
hns	b1237	1	1.b	1.b.3
mobA	b3857	1	1.b	1.b.3
pagB	b4023	1	1.b	1.b.3
sgrR	b0069	1	1.b	1.b.3
yagN	b0280	1	1.b	1.b.3
ybbL	b0490	1	1.b	1.b.3
yfaE	b2236	1	1.b	1.b.3
yffB	b2471	1	1.b	1.b.3
yihD	b3858	1	1.b	1.b.3
acpS	b2563	1	1.b	1.b.4
gapA	b1779	1	1.b	1.b.4
gcvR	b2479	1	1.b	1.b.4
gshA	b2688	1	1.b	1.b.4
yaiL	b0354	1	1.b	1.b.4
yeeX	b2007	1	1.b	1.b.4
yjeI	b4144	1	1.b	1.b.4
chpB	b4225	1	1.b	1.b.5
mltB	b2701	1	1.b	1.b.5
mqsR	b3022	1	1.b	1.b.5
yejG	b2181	1	1.b	1.b.5
ksgA	b0051	1	1.b	1.b.6
skp	b0178	1	1.b	1.b.6
yraM	b3147	1	1.b	1.b.6
yraN	b3148	1	1.b	1.b.6
chpA	b2782	1	1.b	1.b.7
chpR	b2783	1	1.b	1.b.7
relA	b2784	1	1.b	1.b.7
rrmJ	b3179	1	1.b	1.b.8
ryfA	b4440	1	1.b	1.b.8
ryfB	b4607	1	1.b	1.b.8
cutA	b4137	1	1.b	1.b.9
dipZ	b4136	1	1.b	1.b.9
fimA	b4314	1	1.b	1.b.10
fimC	b4316	1	1.b	1.b.10
gmhB	b0200	1	1.b	1.b.11
ybaP	b0482	1	1.b	1.b.11
nlpE	b0192	1	1.b	1.b.12
yaeJ	b0191	1	1.b	1.b.12
panB	b0134	1	1.b	1.b.13
panC	b0133	1	1.b	1.b.13
pyrG	b2780	1	1.b	1.b.14
yheT	b3353	1	1.b	1.b.14
yhhJ	b3485	1	1.b	1.b.15
yhiI	b3487	1	1.b	1.b.15
asr	b1597	1	1.b	1.b.16
clpP	b0437	1	1.b	1.b.17
dgt	b0160	1	1.b	1.b.18
fimB	b4312	1	1.b	1.b.19
ftsZ	b0095	1	1.b	1.b.20
hfq	b4172	1	1.b	1.b.21
hha	b0460	1	1.b	1.b.22
holA	b0640	1	1.b	1.b.23
ldhA	b1380	1	1.b	1.b.24
lpxC	b0096	1	1.b	1.b.25
mdtG	b1053	1	1.b	1.b.26
nagA	b0677	1	1.b	1.b.27
ogrK	b2082	1	1.b	1.b.28
panD	b0131	1	1.b	1.b.29
panE	b0425	1	1.b	1.b.30
pgaC	b1022	1	1.b	1.b.31
rnhA	b0214	1	1.b	1.b.32
ruvA	b1861	1	1.b	1.b.33
rygC	b4446	1	1.b	1.b.34
yaaA	b0006	1	1.b	1.b.35
yabP	b4659	1	1.b	1.b.36
yaiW	b0378	1	1.b	1.b.37
yajQ	b0426	1	1.b	1.b.38
ybaK	b0481	1	1.b	1.b.39
ybcY	b0562	1	1.b	1.b.40
ybfO	b0703	1	1.b	1.b.41
ybiU	b0821	1	1.b	1.b.42
ycaR	b0917	1	1.b	1.b.43
yciX	b4523	1	1.b	1.b.44
ydgU	b4601	1	1.b	1.b.45
yebE	b1846	1	1.b	1.b.46
yegZ	b2083	1	1.b	1.b.47
yfcN	b2331	1	1.b	1.b.48
yfiB	b2605	1	1.b	1.b.49
ygaW	b2670	1	1.b	1.b.50
ygeR	b2865	1	1.b	1.b.51
yhaJ	b3105	1	1.b	1.b.52
yhjR	b3535	1	1.b	1.b.53
yiiR	b3921	1	1.b	1.b.54
yjcO	b4078	1	1.b	1.b.55
yneM	b4599	1	1.b	1.b.56
ynfB	b1583	1	1.b	1.b.57
ansA	b1767	1	1.c	1.c.1
argS	b1876	1	1.c	1.c.1
gpt	b0238	1	1.c	1.c.1
gsk	b0477	1	1.c	1.c.1
lolD	b1117	1	1.c	1.c.1
mdoG	b1048	1	1.c	1.c.1
mnmA	b1133	1	1.c	1.c.1
msbA	b0914	1	1.c	1.c.1
potA	b1126	1	1.c	1.c.1
potB	b1125	1	1.c	1.c.1
potC	b1124	1	1.c	1.c.1
pth	b1204	1	1.c	1.c.1
purB	b1131	1	1.c	1.c.1
rluC	b1086	1	1.c	1.c.1
rsxC	b1629	1	1.c	1.c.1
thiI	b0423	1	1.c	1.c.1
truA	b2318	1	1.c	1.c.1
ybhC	b0772	1	1.c	1.c.1
ycaO	b0905	1	1.c	1.c.1
yccW	b0967	1	1.c	1.c.1
ychF	b1203	1	1.c	1.c.1
yeiP	b2171	1	1.c	1.c.1
yejK	b2186	1	1.c	1.c.1
lpxH	b0524	1	1.c	1.c.2
mgrB	b1826	1	1.c	1.c.2
prmC	b1212	1	1.c	1.c.2
ybjG	b0841	1	1.c	1.c.2
ybjX	b0877	1	1.c	1.c.2
ychA	b1214	1	1.c	1.c.2
yebO	b1825	1	1.c	1.c.2
ahpF	b0606	1	1.c	1.c.3
mepA	b2328	1	1.c	1.c.3
yfbQ	b2290	1	1.c	1.c.3
yfcM	b2326	1	1.c	1.c.3
cydC	b0886	1	1.c	1.c.4
cydD	b0887	1	1.c	1.c.4
thiL	b0417	1	1.c	1.c.4
pal	b0741	1	1.c	1.c.5
tolB	b0740	1	1.c	1.c.5
ybgF	b0742	1	1.c	1.c.5
aspS	b1866	1	1.c	1.c.6
yebC	b1864	1	1.c	1.c.6
glnS	b0680	1	1.c	1.c.7
proS	b0194	1	1.c	1.c.7
ahpC	b0605	1	1.c	1.c.8
amiA	b2435	1	1.c	1.c.9
blr	b4409	1	1.c	1.c.10
brnQ	b0401	1	1.c	1.c.11
cysS	b0526	1	1.c	1.c.12
cysZ	b2413	1	1.c	1.c.13
folC	b2315	1	1.c	1.c.14
fruB	b2169	1	1.c	1.c.15
gltX	b2400	1	1.c	1.c.16
gyrA	b2231	1	1.c	1.c.17
ispE	b1208	1	1.c	1.c.18
ispH	b0029	1	1.c	1.c.19
kdsB	b0918	1	1.c	1.c.20
lepB	b2568	1	1.c	1.c.21
leuS	b0642	1	1.c	1.c.22
murF	b0086	1	1.c	1.c.23
ndk	b2518	1	1.c	1.c.24
ompA	b0957	1	1.c	1.c.25
pgm	b0688	1	1.c	1.c.26
ppiD	b0441	1	1.c	1.c.27
pssA	b2585	1	1.c	1.c.28
rdgC	b0393	1	1.c	1.c.29
rimK	b0852	1	1.c	1.c.30
rsuA	b2183	1	1.c	1.c.31
rsxB	b1628	1	1.c	1.c.32
serS	b0893	1	1.c	1.c.33
thrS	b1719	1	1.c	1.c.34
tolA	b0739	1	1.c	1.c.35
tppB	b1634	1	1.c	1.c.36
vacJ	b2346	1	1.c	1.c.37
ybiS	b0819	1	1.c	1.c.38
ychQ	b1213	1	1.c	1.c.39
yfiH	b2593	1	1.c	1.c.40
yoaB	b1809	1	1.c	1.c.41
gcvP	b2903	1	1.d	1.d.1
nuoA	b2288	1	1.d	1.d.1
nuoB	b2287	1	1.d	1.d.1
nuoC	b2286	1	1.d	1.d.1
nuoE	b2285	1	1.d	1.d.1
nuoF	b2284	1	1.d	1.d.1
nuoH	b2282	1	1.d	1.d.1
nuoI	b2281	1	1.d	1.d.1
nuoK	b2279	1	1.d	1.d.1
nuoN	b2276	1	1.d	1.d.1
cyaR	b4438	1	1.d	1.d.2
dcuS	b4125	1	1.d	1.d.2
fabR	b3963	1	1.d	1.d.2
fadH	b3081	1	1.d	1.d.2
malQ	b3416	1	1.d	1.d.2
ygiC	b3038	1	1.d	1.d.2
ytfR	b4485	1	1.d	1.d.2
cyoA	b0432	1	1.d	1.d.3
cyoB	b0431	1	1.d	1.d.3
cyoC	b0430	1	1.d	1.d.3
cyoD	b0429	1	1.d	1.d.3
cyoE	b0428	1	1.d	1.d.3
dhaK	b1200	1	1.d	1.d.4
dhaL	b1199	1	1.d	1.d.4
dhaM	b1198	1	1.d	1.d.4
galE	b0759	1	1.d	1.d.5
galK	b0757	1	1.d	1.d.5
galM	b0756	1	1.d	1.d.5
guaD	b2883	1	1.d	1.d.6
hyuA	b2873	1	1.d	1.d.6
xdhA	b2866	1	1.d	1.d.6
sgcB	b4565	1	1.d	1.d.7
sgcC	b4304	1	1.d	1.d.7
sgcX	b4305	1	1.d	1.d.7
yjfF	b4231	1	1.d	1.d.8
ytfT	b4230	1	1.d	1.d.8
dcuR	b4124	1	1.d	1.d.9
exuT	b3093	1	1.d	1.d.10
glcD	b2979	1	1.d	1.d.11
glpX	b3925	1	1.d	1.d.12
hlyE	b1182	1	1.d	1.d.13
mdlA	b0448	1	1.d	1.d.14
ompX	b0814	1	1.d	1.d.15
rne	b1084	1	1.d	1.d.16
rumA	b2785	1	1.d	1.d.17
sdaB	b2797	1	1.d	1.d.18
sgcA	b4302	1	1.d	1.d.19
yaiY	b0379	1	1.d	1.d.20
ygfQ	b4464	1	1.d	1.d.21
yhaL	b3107	1	1.d	1.d.22
yjiA	b4352	1	1.d	1.d.23
ylaC	b0458	1	1.d	1.d.24
yqcA	b2790	1	1.d	1.d.25
kefG	b3351	1	1.e	1.e.1
paaD	b1391	1	1.e	1.e.1
wcaD	b2056	1	1.e	1.e.1
wcaA	b2059	1	1.e	1.e.2
wzc	b2060	1	1.e	1.e.2
atoD	b2221	1	1.e	1.e.3
atoE	b2223	1	1.e	1.e.4
dicB	b1575	1	1.e	1.e.5
hcaT	b2536	1	1.e	1.e.6
hipA	b1507	1	1.e	1.e.7
lacA	b0342	1	1.e	1.e.8
mdtD	b2077	1	1.e	1.e.9
sieB	b1353	1	1.e	1.e.10
torS	b0993	1	1.e	1.e.11
ybcO	b0549	1	1.e	1.e.12
ybdO	b0603	1	1.e	1.e.13
ybhM	b0787	1	1.e	1.e.14
ycgG	b1168	1	1.e	1.e.15
yddK	b1471	1	1.e	1.e.16
ydfW	b1567	1	1.e	1.e.17
ydiL	b1689	1	1.e	1.e.18
yehI	b2118	1	1.e	1.e.19
yfjT	b2637	1	1.e	1.e.20
ygaP	b2668	1	1.e	1.e.21
yjhU	b4295	1	1.e	1.e.22
ykgD	b0305	1	1.e	1.e.23
yncK	b4578	1	1.e	1.e.24
yneK	b1527	1	1.e	1.e.25
yodB	b1974	1	1.e	1.e.26
yoeF	b4538	1	1.e	1.e.27
yphH	b2550	1	1.e	1.e.28
argW	b2348	1	1.f	1.f.1
argX	b3796	1	1.f	1.f.1
cysT	b1910	1	1.f	1.f.1
ffs	b0455	1	1.f	1.f.1
hisR	b3797	1	1.f	1.f.1
leuP	b4369	1	1.f	1.f.1
leuX	b4270	1	1.f	1.f.1
leuZ	b1909	1	1.f	1.f.1
metY	b3171	1	1.f	1.f.1
proM	b3799	1	1.f	1.f.1
serV	b2695	1	1.f	1.f.1
thrU	b3976	1	1.f	1.f.1
thrV	b3273	1	1.f	1.f.1
thrW	b0244	1	1.f	1.f.1
trpT	b3761	1	1.f	1.f.1
bax	b3570	1	1.f	1.f.2
psrN	b4448	1	1.f	1.f.3
bisC	b3551	1	1.g	1.g.1
eamB	b2578	1	1.g	1.g.2
glcA	b2975	1	1.g	1.g.3
gspO	b3335	1	1.g	1.g.4
kduD	b2842	1	1.g	1.g.5
pgaA	b1024	1	1.g	1.g.6
ppdC	b2823	1	1.g	1.g.7
ybhD	b0768	1	1.g	1.g.8
ybiY	b0824	1	1.g	1.g.9
ycgI	b4521	1	1.g	1.g.10
yfbL	b2271	1	1.g	1.g.11
ygcG	b2778	1	1.g	1.g.12
yhdW	b3268	1	1.g	1.g.13
yjfP	b4190	1	1.g	1.g.14
iadA	b4328	1	1.h	1.h.1
yjjV	b4378	1	1.h	1.h.1
yedX	b1970	1	1.h	1.h.2
yedZ	b1972	1	1.h	1.h.2
rybB	b4417	1	1.h	1.h.3
rygD	b4447	1	1.h	1.h.4
yeaU	b1800	1	1.h	1.h.5
yedS	b4496	1	1.h	1.h.6
ygdR	b2833	1	1.h	1.h.7
yjfY	b4199	1	1.h	1.h.8
ykgC	b0304	1	1.h	1.h.9
yraR	b3152	1	1.h	1.h.10
aroL	b0388	1	1.i	1.i.1
metK	b2942	1	1.i	1.i.1
arnA	b2255	1	1.i	1.i.2
glyA	b2551	1	1.i	1.i.3
metB	b3939	1	1.i	1.i.4
pncB	b0931	1	1.i	1.i.5
udp	b3831	1	1.i	1.i.6
yafK	b0224	1	1.i	1.i.7
fhuB	b0153	1	1.j	1.j.1
fhuC	b0151	1	1.j	1.j.1
fhuD	b0152	1	1.j	1.j.1
ftnA	b1905	1	1.j	1.j.1
sodB	b1656	1	1.j	1.j.1
can	b0126	1	1.j	1.j.2
feoA	b3408	1	1.j	1.j.3
yoeA	b4582	1	1.j	1.j.4
cydA	b0733	1	1.k	1.k.1
ybgE	b0735	1	1.k	1.k.1
ybgT	b4515	1	1.k	1.k.1
gpmM	b3612	1	1.k	1.k.2
pfkA	b3916	1	1.k	1.k.2
nikR	b3481	1	1.k	1.k.3
yjjP	b4364	1	1.k	1.k.3
menD	b2264	1	1.k	1.k.4
acrR	b0464	1	1.l	1.l.1
cpxR	b3912	1	1.l	1.l.2
maa	b0459	1	1.l	1.l.3
yhhW	b3439	1	1.l	1.l.4
yieF	b3713	1	1.l	1.l.5
btuF	b0158	1	1.m	1.m.1
yaeB	b0195	1	1.m	1.m.1
ligT	b0147	1	1.m	1.m.2
rhlE	b0797	1	1.m	1.m.3
ybbO	b0493	1	1.m	1.m.4
pspA	b1304	1	1.n	1.n.1
pspB	b1305	1	1.n	1.n.1
pspC	b1306	1	1.n	1.n.1
pspD	b1307	1	1.n	1.n.1
pspG	b4050	1	1.n	1.n.1
menB	b2262	1	1.o	1.o.1
menC	b2261	1	1.o	1.o.1
yfbB	b2263	1	1.o	1.o.1
prpB	b0331	1	1.p	1.p.1
prpC	b0333	1	1.p	1.p.1
prpD	b0334	1	1.p	1.p.2
smf	b4473	1	1.q	1.q.1
yccA	b0970	1	1.q	1.q.2
yehS	b2124	1	1.q	1.q.3
fur	b0683	1	1.r	1.r.1
smpA	b2617	1	1.r	1.r.2
hcaF	b2539	1	1.s	1.s.1
ybgO	b0716	1	1.s	1.s.2
iscS	b2530	1	1.t	1.t.1
nfuA	b3414	1	1.t	1.t.1
pagP	b0622	1	1.u	1.u.1
yccE	b1001	1	1.u	1.u.2
rrsC	b3756	1	1.v	1.v.1
rrsG	b2591	1	1.v	1.v.2
rutF	b1007	1	1.w	1.w.1
rutG	b1006	1	1.w	1.w.1
sokB	b4429	1	1.x	1.x.1
yihW	b3884	1	1.x	1.x.2
yffO	b2446	1	1.y	1.y.1
yffQ	b2448	1	1.y	1.y.1
allB	b0512	1	1.z	1.z.1
cspC	b1823	1	1.aa	1.aa.1
cspE	b0623	1	1.ab	1.ab.1
dapD	b0166	1	1.ac	1.ac.1
lpp	b1677	1	1.ad	1.ad.1
lsrK	b1511	1	1.ae	1.ae.1
moeA	b0827	1	1.af	1.af.1
rbn	b2268	1	1.ag	1.ag.1
ribB	b3041	1	1.ah	1.ah.1
rprA	b4431	1	1.ai	1.ai.1
sbcD	b0398	1	1.aj	1.aj.1
selC	b3658	1	1.ak	1.ak.1
ssrS	b2911	1	1.al	1.al.1
treR	b4241	1	1.am	1.am.1
uvrY	b1914	1	1.an	1.an.1
yaiX	b4579	1	1.ao	1.ao.1
yajI	b0412	1	1.ap	1.ap.1
yehK	b4541	1	1.aq	1.aq.1
yfjP	b2632	1	1.ar	1.ar.1
yhcM	b3232	1	1.as	1.as.1
yobF	b1824	1	1.at	1.at.1
yojO	b4604	1	1.au	1.au.1
ytjC	b4395	1	1.av	1.av.1
aaaD	b4634	2	2.a	2.a.1
aaeB	b3240	2	2.a	2.a.1
abgA	b1338	2	2.a	2.a.1
acpH	b0404	2	2.a	2.a.1
acrD	b2470	2	2.a	2.a.1
ada	b2213	2	2.a	2.a.1
aegA	b2468	2	2.a	2.a.1
afuB	b0263	2	2.a	2.a.1
afuC	b0262	2	2.a	2.a.1
alkA	b2068	2	2.a	2.a.1
allA	b0505	2	2.a	2.a.1
anmK	b1640	2	2.a	2.a.1
ascB	b2716	2	2.a	2.a.1
baeS	b2078	2	2.a	2.a.1
bioA	b0774	2	2.a	2.a.1
caiC	b0037	2	2.a	2.a.1
caiD	b0036	2	2.a	2.a.1
caiE	b0035	2	2.a	2.a.1
caiT	b0040	2	2.a	2.a.1
chbR	b1735	2	2.a	2.a.1
citD	b0617	2	2.a	2.a.1
citE	b0616	2	2.a	2.a.1
citF	b0615	2	2.a	2.a.1
citG	b0613	2	2.a	2.a.1
citT	b0612	2	2.a	2.a.1
citX	b0614	2	2.a	2.a.1
clcB	b1592	2	2.a	2.a.1
cmtA	b2933	2	2.a	2.a.1
cpsB	b2049	2	2.a	2.a.1
cpsG	b2048	2	2.a	2.a.1
dicF	b1574	2	2.a	2.a.1
dos	b1489	2	2.a	2.a.1
dpiB	b0619	2	2.a	2.a.1
ebgA	b3076	2	2.a	2.a.1
envY	b0566	2	2.a	2.a.1
etk	b0981	2	2.a	2.a.1
etp	b0982	2	2.a	2.a.1
eutA	b2451	2	2.a	2.a.1
eutE	b2455	2	2.a	2.a.1
eutH	b2452	2	2.a	2.a.1
eutK	b2438	2	2.a	2.a.1
eutM	b2457	2	2.a	2.a.1
eutS	b2462	2	2.a	2.a.1
fadK	b1701	2	2.a	2.a.1
fcl	b2052	2	2.a	2.a.1
fdrA	b0518	2	2.a	2.a.1
feaB	b1385	2	2.a	2.a.1
fhlA	b2731	2	2.a	2.a.1
fixA	b0041	2	2.a	2.a.1
fixB	b0042	2	2.a	2.a.1
fixX	b0044	2	2.a	2.a.1
frlD	b3374	2	2.a	2.a.1
frwC	b3949	2	2.a	2.a.1
frwD	b3953	2	2.a	2.a.1
fryB	b2387	2	2.a	2.a.1
fsaA	b0825	2	2.a	2.a.1
fsr	b0479	2	2.a	2.a.1
gfcD	b0984	2	2.a	2.a.1
gfcE	b0983	2	2.a	2.a.1
glnG	b3868	2	2.a	2.a.1
glxK	b0514	2	2.a	2.a.1
glxR	b0509	2	2.a	2.a.1
gmd	b2053	2	2.a	2.a.1
gmm	b2051	2	2.a	2.a.1
hcaB	b2541	2	2.a	2.a.1
hcr	b0872	2	2.a	2.a.1
hisP	b2306	2	2.a	2.a.1
hofB	b0107	2	2.a	2.a.1
hofC	b0106	2	2.a	2.a.1
hyfA	b2481	2	2.a	2.a.1
hyfB	b2482	2	2.a	2.a.1
hyfC	b2483	2	2.a	2.a.1
hyfF	b2486	2	2.a	2.a.1
hyfI	b2489	2	2.a	2.a.1
hypF	b2712	2	2.a	2.a.1
insN	b4587	2	2.a	2.a.1
intQ	b1579	2	2.a	2.a.1
intR	b1345	2	2.a	2.a.1
kdpA	b0698	2	2.a	2.a.1
kdpB	b0697	2	2.a	2.a.1
kdpF	b4513	2	2.a	2.a.1
kilR	b1352	2	2.a	2.a.1
lafU	b0230	2	2.a	2.a.1
lar	b1348	2	2.a	2.a.1
lfhA	b0229	2	2.a	2.a.1
lhr	b1653	2	2.a	2.a.1
lysR	b2839	2	2.a	2.a.1
maoC	b1387	2	2.a	2.a.1
matB	b0293	2	2.a	2.a.1
matC	b0292	2	2.a	2.a.1
mdtH	b1065	2	2.a	2.a.1
mdtQ	b2139	2	2.a	2.a.1
metR	b3828	2	2.a	2.a.1
mhpA	b0347	2	2.a	2.a.1
mhpB	b0348	2	2.a	2.a.1
mrcB	b0149	2	2.a	2.a.1
narU	b1469	2	2.a	2.a.1
narW	b1466	2	2.a	2.a.1
narY	b1467	2	2.a	2.a.1
narZ	b1468	2	2.a	2.a.1
nfrA	b0568	2	2.a	2.a.1
norV	b2710	2	2.a	2.a.1
nudG	b1759	2	2.a	2.a.1
nudK	b2467	2	2.a	2.a.1
ompG	b1319	2	2.a	2.a.1
paaA	b1388	2	2.a	2.a.1
paaB	b1389	2	2.a	2.a.1
paaC	b1390	2	2.a	2.a.1
paaE	b1392	2	2.a	2.a.1
paaF	b1393	2	2.a	2.a.1
paaG	b1394	2	2.a	2.a.1
paaH	b1395	2	2.a	2.a.1
paaI	b1396	2	2.a	2.a.1
paaJ	b1397	2	2.a	2.a.1
paaK	b1398	2	2.a	2.a.1
peaD	b4508	2	2.a	2.a.1
pflC	b3952	2	2.a	2.a.1
pflD	b3951	2	2.a	2.a.1
phnD	b4105	2	2.a	2.a.1
phnM	b4095	2	2.a	2.a.1
pinE	b1158	2	2.a	2.a.1
ppdA	b2826	2	2.a	2.a.1
ppdD	b0108	2	2.a	2.a.1
prfH	b0236	2	2.a	2.a.1
psuG	b2165	2	2.a	2.a.1
psuK	b2166	2	2.a	2.a.1
puuE	b1302	2	2.a	2.a.1
quuD	b0551	2	2.a	2.a.1
quuQ	b1559	2	2.a	2.a.1
racC	b1351	2	2.a	2.a.1
recE	b1350	2	2.a	2.a.1
recT	b1349	2	2.a	2.a.1
renD	b0542	2	2.a	2.a.1
rhaA	b3903	2	2.a	2.a.1
rhsC	b0700	2	2.a	2.a.1
rihB	b2162	2	2.a	2.a.1
rtcA	b4475	2	2.a	2.a.1
ryeC	b4436	2	2.a	2.a.1
ryeD	b4437	2	2.a	2.a.1
setB	b2170	2	2.a	2.a.1
sfmD	b0532	2	2.a	2.a.1
sgcE	b4301	2	2.a	2.a.1
speF	b0693	2	2.a	2.a.1
ssuA	b0936	2	2.a	2.a.1
ssuB	b0933	2	2.a	2.a.1
ssuD	b0935	2	2.a	2.a.1
stfR	b1372	2	2.a	2.a.1
tauA	b0365	2	2.a	2.a.1
tauB	b0366	2	2.a	2.a.1
tauC	b0367	2	2.a	2.a.1
tauD	b0368	2	2.a	2.a.1
thiQ	b0066	2	2.a	2.a.1
tilS	b0188	2	2.a	2.a.1
torA	b0997	2	2.a	2.a.1
torC	b0996	2	2.a	2.a.1
torY	b1873	2	2.a	2.a.1
torZ	b1872	2	2.a	2.a.1
tqsA	b1601	2	2.a	2.a.1
tynA	b1386	2	2.a	2.a.1
uhpB	b3668	2	2.a	2.a.1
uidA	b1617	2	2.a	2.a.1
uidB	b1616	2	2.a	2.a.1
uidC	b1615	2	2.a	2.a.1
ulaA	b4193	2	2.a	2.a.1
wcaB	b2058	2	2.a	2.a.1
wcaC	b2057	2	2.a	2.a.1
wcaE	b2055	2	2.a	2.a.1
wcaF	b2054	2	2.a	2.a.1
wcaI	b2050	2	2.a	2.a.1
wcaJ	b2047	2	2.a	2.a.1
wcaK	b2045	2	2.a	2.a.1
wcaL	b2044	2	2.a	2.a.1
wza	b2062	2	2.a	2.a.1
wzb	b2061	2	2.a	2.a.1
xapA	b2407	2	2.a	2.a.1
xapB	b2406	2	2.a	2.a.1
yaaW	b0011	2	2.a	2.a.1
yagA	b0267	2	2.a	2.a.1
yagF	b0269	2	2.a	2.a.1
yagG	b0270	2	2.a	2.a.1
yagH	b0271	2	2.a	2.a.1
yagP	b0282	2	2.a	2.a.1
yagQ	b0283	2	2.a	2.a.1
yagR	b0284	2	2.a	2.a.1
yagS	b0285	2	2.a	2.a.1
yagV	b0289	2	2.a	2.a.1
yagW	b0290	2	2.a	2.a.1
yagX	b0291	2	2.a	2.a.1
yahC	b0317	2	2.a	2.a.1
yahG	b0321	2	2.a	2.a.1
yahJ	b0324	2	2.a	2.a.1
ybaV	b0442	2	2.a	2.a.1
ybbP	b0496	2	2.a	2.a.1
ybbW	b0511	2	2.a	2.a.1
ybbY	b0513	2	2.a	2.a.1
ybcF	b0521	2	2.a	2.a.1
ybcH	b0567	2	2.a	2.a.1
ybcI	b0527	2	2.a	2.a.1
ybcN	b0547	2	2.a	2.a.1
ybfM	b0681	2	2.a	2.a.1
ybfN	b0682	2	2.a	2.a.1
ybgH	b0709	2	2.a	2.a.1
ybgQ	b0718	2	2.a	2.a.1
ybhJ	b0771	2	2.a	2.a.1
ybiO	b0808	2	2.a	2.a.1
ybiW	b0823	2	2.a	2.a.1
ycaM	b0899	2	2.a	2.a.1
ycbF	b0944	2	2.a	2.a.1
ycbQ	b0938	2	2.a	2.a.1
ycbR	b0939	2	2.a	2.a.1
ycbS	b0940	2	2.a	2.a.1
ycbT	b0941	2	2.a	2.a.1
ycbV	b0943	2	2.a	2.a.1
yceO	b1058	2	2.a	2.a.1
ycgV	b1202	2	2.a	2.a.1
ycjR	b1314	2	2.a	2.a.1
ycjT	b1316	2	2.a	2.a.1
ycjU	b1317	2	2.a	2.a.1
ydaG	b1355	2	2.a	2.a.1
ydaQ	b1346	2	2.a	2.a.1
ydaT	b1358	2	2.a	2.a.1
ydaU	b1359	2	2.a	2.a.1
ydaV	b1360	2	2.a	2.a.1
ydbD	b1407	2	2.a	2.a.1
ydcO	b1433	2	2.a	2.a.1
ydcR	b1439	2	2.a	2.a.1
ydcZ	b1447	2	2.a	2.a.1
yddA	b1496	2	2.a	2.a.1
yddW	b1491	2	2.a	2.a.1
ydeE	b1534	2	2.a	2.a.1
ydeU	b1509	2	2.a	2.a.1
ydfN	b1547	2	2.a	2.a.1
ydfX	b1568	2	2.a	2.a.1
ydhB	b1659	2	2.a	2.a.1
ydhK	b1645	2	2.a	2.a.1
ydiB	b1692	2	2.a	2.a.1
ydiF	b1694	2	2.a	2.a.1
ydiM	b1690	2	2.a	2.a.1
ydiO	b1695	2	2.a	2.a.1
ydiQ	b1697	2	2.a	2.a.1
ydiR	b1698	2	2.a	2.a.1
ydiS	b1699	2	2.a	2.a.1
ydjO	b1730	2	2.a	2.a.1
yeaL	b1789	2	2.a	2.a.1
yeaN	b1791	2	2.a	2.a.1
yeaW	b1802	2	2.a	2.a.1
yeaX	b1803	2	2.a	2.a.1
yebQ	b1828	2	2.a	2.a.1
yebT	b1834	2	2.a	2.a.1
yecE	b1868	2	2.a	2.a.1
yedA	b1959	2	2.a	2.a.1
yeeP	b1999	2	2.a	2.a.1
yeeS	b2002	2	2.a	2.a.1
yeeT	b2003	2	2.a	2.a.1
yeeU	b2004	2	2.a	2.a.1
yeeV	b2005	2	2.a	2.a.1
yeeW	b2006	2	2.a	2.a.1
yegK	b2072	2	2.a	2.a.1
yegL	b2073	2	2.a	2.a.1
yegT	b2098	2	2.a	2.a.1
yegU	b2099	2	2.a	2.a.1
yegV	b2100	2	2.a	2.a.1
yehL	b2119	2	2.a	2.a.1
yehP	b2121	2	2.a	2.a.1
yehW	b2128	2	2.a	2.a.1
yehY	b2130	2	2.a	2.a.1
yeiL	b2163	2	2.a	2.a.1
yfaL	b2233	2	2.a	2.a.1
yfaP	b2225	2	2.a	2.a.1
yfaS	b4500	2	2.a	2.a.1
yfaU	b2245	2	2.a	2.a.1
yfaV	b2246	2	2.a	2.a.1
yfaX	b2248	2	2.a	2.a.1
yfbK	b2270	2	2.a	2.a.1
yfcC	b2298	2	2.a	2.a.1
yfcJ	b2322	2	2.a	2.a.1
yfcP	b2333	2	2.a	2.a.1
yfcS	b2336	2	2.a	2.a.1
yfdM	b2356	2	2.a	2.a.1
yfdN	b2357	2	2.a	2.a.1
yfdO	b2358	2	2.a	2.a.1
yfdP	b2359	2	2.a	2.a.1
yfdR	b2361	2	2.a	2.a.1
yfdS	b2362	2	2.a	2.a.1
yfdT	b2363	2	2.a	2.a.1
yfdV	b2372	2	2.a	2.a.1
yfeR	b2409	2	2.a	2.a.1
yfeW	b2430	2	2.a	2.a.1
yfjR	b2634	2	2.a	2.a.1
ygbN	b2740	2	2.a	2.a.1
ygcE	b2776	2	2.a	2.a.1
ygcP	b2768	2	2.a	2.a.1
ygcQ	b2769	2	2.a	2.a.1
ygcR	b2770	2	2.a	2.a.1
ygcS	b2771	2	2.a	2.a.1
ygcU	b4463	2	2.a	2.a.1
ygfF	b2902	2	2.a	2.a.1
yggF	b2930	2	2.a	2.a.1
yggR	b2950	2	2.a	2.a.1
yiaY	b3589	2	2.a	2.a.1
yihQ	b3878	2	2.a	2.a.1
yihU	b3882	2	2.a	2.a.1
yihV	b3883	2	2.a	2.a.1
yjbE	b4026	2	2.a	2.a.1
yjbG	b4028	2	2.a	2.a.1
yjgZ	b4277	2	2.a	2.a.1
ykfA	b0253	2	2.a	2.a.1
ykfG	b0247	2	2.a	2.a.1
ykfI	b0245	2	2.a	2.a.1
ykgJ	b0288	2	2.a	2.a.1
ylbE	b4572	2	2.a	2.a.1
ylbF	b0520	2	2.a	2.a.1
ylcI	b4589	2	2.a	2.a.1
yliL	b0816	2	2.a	2.a.1
ynbA	b1408	2	2.a	2.a.1
ynbC	b1410	2	2.a	2.a.1
ynbD	b1411	2	2.a	2.a.1
yneJ	b1526	2	2.a	2.a.1
ynjC	b1755	2	2.a	2.a.1
ynjD	b1756	2	2.a	2.a.1
ynjF	b1758	2	2.a	2.a.1
ypdE	b2384	2	2.a	2.a.1
ypdF	b2385	2	2.a	2.a.1
yphB	b2544	2	2.a	2.a.1
yphC	b2545	2	2.a	2.a.1
yphD	b2546	2	2.a	2.a.1
ypjA	b2647	2	2.a	2.a.1
ypjI	b4644	2	2.a	2.a.1
ypjJ	b4548	2	2.a	2.a.1
yqfE	b2915	2	2.a	2.a.1
arrQ	b1554	2	2.a	2.a.2
chbC	b1737	2	2.a	2.a.2
ydfP	b1553	2	2.a	2.a.2
ydfR	b1555	2	2.a	2.a.2
ydjG	b1771	2	2.a	2.a.2
ydjH	b1772	2	2.a	2.a.2
ydjI	b1773	2	2.a	2.a.2
ydjJ	b1774	2	2.a	2.a.2
ydjK	b1775	2	2.a	2.a.2
ydjL	b1776	2	2.a	2.a.2
ynaA	b1368	2	2.a	2.a.2
cdaR	b0162	2	2.a	2.a.3
fdnH	b1475	2	2.a	2.a.3
gudD	b2787	2	2.a	2.a.3
gudP	b2789	2	2.a	2.a.3
gudX	b2788	2	2.a	2.a.3
ydhU	b1670	2	2.a	2.a.3
ydhX	b1671	2	2.a	2.a.3
ydjZ	b1752	2	2.a	2.a.3
ynjA	b1753	2	2.a	2.a.3
ynjB	b1754	2	2.a	2.a.3
chbA	b1736	2	2.a	2.a.4
chbF	b1734	2	2.a	2.a.4
chbG	b1733	2	2.a	2.a.4
ycbC	b0920	2	2.a	2.a.4
ydbA	b4492	2	2.a	2.a.4
ydeH	b1535	2	2.a	2.a.4
ydfI	b1542	2	2.a	2.a.4
abgB	b1337	2	2.a	2.a.5
abgR	b1339	2	2.a	2.a.5
abgT	b1336	2	2.a	2.a.5
dbpA	b1343	2	2.a	2.a.5
ycjY	b1327	2	2.a	2.a.5
ydaL	b1340	2	2.a	2.a.5
astE	b1744	2	2.a	2.a.6
ddpA	b1487	2	2.a	2.a.6
ddpB	b1486	2	2.a	2.a.6
ddpC	b1485	2	2.a	2.a.6
ddpD	b1484	2	2.a	2.a.6
ddpF	b1483	2	2.a	2.a.6
rspB	b1580	2	2.a	2.a.7
rzpR	b1362	2	2.a	2.a.7
ydaW	b1361	2	2.a	2.a.7
ydeM	b1497	2	2.a	2.a.7
ydeO	b1499	2	2.a	2.a.7
yneN	b1500	2	2.a	2.a.7
mngA	b0731	2	2.a	2.a.8
sfmA	b0530	2	2.a	2.a.8
sfmC	b0531	2	2.a	2.a.8
yddJ	b1470	2	2.a	2.a.8
yddL	b1472	2	2.a	2.a.8
eaeH	b0297	2	2.a	2.a.9
yadL	b0137	2	2.a	2.a.9
yadM	b0138	2	2.a	2.a.9
ykgB	b0301	2	2.a	2.a.9
fryC	b2386	2	2.a	2.a.10
nupX	b2161	2	2.a	2.a.10
ycfZ	b1121	2	2.a	2.a.10
ymfA	b1122	2	2.a	2.a.10
cedA	b1731	2	2.a	2.a.11
ycaK	b0901	2	2.a	2.a.11
ynfA	b1582	2	2.a	2.a.11
eutG	b2453	2	2.a	2.a.12
eutJ	b2454	2	2.a	2.a.12
eutN	b2456	2	2.a	2.a.12
lsrC	b1514	2	2.a	2.a.13
lsrD	b1515	2	2.a	2.a.13
lsrF	b1517	2	2.a	2.a.13
mhpD	b0350	2	2.a	2.a.14
mhpE	b0352	2	2.a	2.a.14
mhpF	b0351	2	2.a	2.a.14
scpC	b2920	2	2.a	2.a.15
ygiZ	b3027	2	2.a	2.a.15
ygjH	b3074	2	2.a	2.a.15
vsr	b1960	2	2.a	2.a.16
yliE	b0833	2	2.a	2.a.16
yliF	b0834	2	2.a	2.a.16
ybcL	b0545	2	2.a	2.a.17
ybfB	b0702	2	2.a	2.a.17
ybfC	b0704	2	2.a	2.a.17
ascF	b2715	2	2.a	2.a.18
frlA	b3370	2	2.a	2.a.18
ccmF	b2196	2	2.a	2.a.19
ccmH	b2194	2	2.a	2.a.19
cusA	b0575	2	2.a	2.a.20
yddG	b1473	2	2.a	2.a.20
dsdC	b2364	2	2.a	2.a.21
gltJ	b0654	2	2.a	2.a.21
eutD	b2458	2	2.a	2.a.22
eutT	b2459	2	2.a	2.a.22
eutP	b2461	2	2.a	2.a.23
eutQ	b2460	2	2.a	2.a.23
hycE	b2721	2	2.a	2.a.24
hycH	b2718	2	2.a	2.a.24
mdtB	b2075	2	2.a	2.a.25
mdtC	b2076	2	2.a	2.a.25
mngB	b0732	2	2.a	2.a.26
torT	b0994	2	2.a	2.a.26
ompN	b1377	2	2.a	2.a.27
ydfU	b1560	2	2.a	2.a.27
ppdB	b2825	2	2.a	2.a.28
yphE	b2547	2	2.a	2.a.28
pqqL	b1494	2	2.a	2.a.29
yddB	b1495	2	2.a	2.a.29
ptrB	b1845	2	2.a	2.a.30
ydgJ	b1624	2	2.a	2.a.30
rem	b1561	2	2.a	2.a.31
rhsE	b1456	2	2.a	2.a.31
rutD	b1009	2	2.a	2.a.32
rutE	b1008	2	2.a	2.a.32
setA	b0070	2	2.a	2.a.33
yadE	b0130	2	2.a	2.a.33
yahD	b0318	2	2.a	2.a.34
yahE	b0319	2	2.a	2.a.34
yajR	b0427	2	2.a	2.a.35
yfeT	b2427	2	2.a	2.a.35
ybdM	b0601	2	2.a	2.a.36
ybdN	b0602	2	2.a	2.a.36
ycaQ	b0916	2	2.a	2.a.37
ydhP	b1657	2	2.a	2.a.37
ydcF	b1414	2	2.a	2.a.38
yeaE	b1781	2	2.a	2.a.38
ygbA	b2732	2	2.a	2.a.39
yoaG	b1796	2	2.a	2.a.39
ygbK	b2737	2	2.a	2.a.40
ygbL	b2738	2	2.a	2.a.40
yneF	b1522	2	2.a	2.a.41
znuB	b1859	2	2.a	2.a.41
abrB	b0715	2	2.a	2.a.42
adrA	b0385	2	2.a	2.a.43
aes	b0476	2	2.a	2.a.44
aqpZ	b0875	2	2.a	2.a.45
arnD	b2256	2	2.a	2.a.46
arnE	b4544	2	2.a	2.a.47
arnF	b2258	2	2.a	2.a.48
arpB	b4494	2	2.a	2.a.49
atoB	b2224	2	2.a	2.a.50
csgA	b1042	2	2.a	2.a.51
csgB	b1041	2	2.a	2.a.52
csgC	b1043	2	2.a	2.a.53
csgG	b1037	2	2.a	2.a.54
cynS	b0340	2	2.a	2.a.55
dhaR	b1201	2	2.a	2.a.56
dicC	b1569	2	2.a	2.a.57
djlB	b0646	2	2.a	2.a.58
essQ	b1556	2	2.a	2.a.59
eutR	b2437	2	2.a	2.a.60
gfcB	b0986	2	2.a	2.a.61
gfcC	b0985	2	2.a	2.a.62
hcaC	b2540	2	2.a	2.a.63
hemH	b0475	2	2.a	2.a.64
hokE	b4415	2	2.a	2.a.65
hscC	b0650	2	2.a	2.a.66
hyi	b0508	2	2.a	2.a.67
insZ	b4573	2	2.a	2.a.68
lomR	b4570	2	2.a	2.a.69
malI	b1620	2	2.a	2.a.70
malZ	b0403	2	2.a	2.a.71
marC	b1529	2	2.a	2.a.72
mdtA	b2074	2	2.a	2.a.73
mhpT	b0353	2	2.a	2.a.74
mnmC	b2324	2	2.a	2.a.75
nanR	b3226	2	2.a	2.a.76
narV	b1465	2	2.a	2.a.77
nhoA	b1463	2	2.a	2.a.78
omrA	b4444	2	2.a	2.a.79
oxc	b2373	2	2.a	2.a.80
phoE	b0241	2	2.a	2.a.81
phoR	b0400	2	2.a	2.a.82
potE	b0692	2	2.a	2.a.83
pphA	b1838	2	2.a	2.a.84
prpE	b0335	2	2.a	2.a.85
prpR	b0330	2	2.a	2.a.86
puuC	b1300	2	2.a	2.a.87
rcnA	b2106	2	2.a	2.a.88
recD	b2819	2	2.a	2.a.89
rspA	b1581	2	2.a	2.a.90
rtn	b2176	2	2.a	2.a.91
rusA	b0550	2	2.a	2.a.92
rzpQ	b1573	2	2.a	2.a.93
sad	b1525	2	2.a	2.a.94
serU	b1975	2	2.a	2.a.95
ssuC	b0934	2	2.a	2.a.96
ssuE	b0937	2	2.a	2.a.97
tfaS	b2353	2	2.a	2.a.98
torD	b0998	2	2.a	2.a.99
trkG	b1363	2	2.a	2.a.100
uxaB	b1521	2	2.a	2.a.101
wcaM	b2043	2	2.a	2.a.102
wzxC	b2046	2	2.a	2.a.103
yaaU	b0045	2	2.a	2.a.104
yadS	b0157	2	2.a	2.a.105
yafL	b0227	2	2.a	2.a.106
yafX	b0248	2	2.a	2.a.107
yafZ	b0252	2	2.a	2.a.108
ybcJ	b0528	2	2.a	2.a.109
ybeQ	b0644	2	2.a	2.a.110
ybeR	b0645	2	2.a	2.a.111
ybeT	b0647	2	2.a	2.a.112
ybeU	b0648	2	2.a	2.a.113
ybfP	b0689	2	2.a	2.a.114
ybhH	b0769	2	2.a	2.a.115
ybhI	b0770	2	2.a	2.a.116
ybjD	b0876	2	2.a	2.a.117
ycaD	b0898	2	2.a	2.a.118
ycaI	b0913	2	2.a	2.a.119
ycaL	b0909	2	2.a	2.a.120
ycaN	b0900	2	2.a	2.a.121
ycbU	b0942	2	2.a	2.a.122
ycdU	b1029	2	2.a	2.a.123
yceB	b1063	2	2.a	2.a.124
yceQ	b1085	2	2.a	2.a.125
yciM	b1280	2	2.a	2.a.126
ycjD	b1289	2	2.a	2.a.127
ycjG	b1325	2	2.a	2.a.128
ycjN	b1310	2	2.a	2.a.129
ycjO	b1311	2	2.a	2.a.130
ycjP	b1312	2	2.a	2.a.131
ycjQ	b1313	2	2.a	2.a.132
ycjS	b1315	2	2.a	2.a.133
ycjV	b4524	2	2.a	2.a.134
ycjW	b1320	2	2.a	2.a.135
ydaS	b1357	2	2.a	2.a.136
ydaY	b1366	2	2.a	2.a.137
ydcM	b1432	2	2.a	2.a.138
yddE	b1464	2	2.a	2.a.139
ydeP	b1501	2	2.a	2.a.140
ydeQ	b1502	2	2.a	2.a.141
ydfE	b1577	2	2.a	2.a.142
ydfJ	b4600	2	2.a	2.a.143
ydfV	b1565	2	2.a	2.a.144
ydhT	b1669	2	2.a	2.a.145
ydiN	b1691	2	2.a	2.a.146
ydiP	b1696	2	2.a	2.a.147
ydiT	b1700	2	2.a	2.a.148
ydjE	b1769	2	2.a	2.a.149
yeaV	b1801	2	2.a	2.a.150
yebB	b1862	2	2.a	2.a.151
yebN	b1821	2	2.a	2.a.152
yecT	b1877	2	2.a	2.a.153
yeeJ	b1978	2	2.a	2.a.154
yeeL	b4497	2	2.a	2.a.155
yegD	b2069	2	2.a	2.a.156
yegI	b2070	2	2.a	2.a.157
yegR	b2085	2	2.a	2.a.158
yehM	b2120	2	2.a	2.a.159
yehQ	b2122	2	2.a	2.a.160
yeiQ	b2172	2	2.a	2.a.161
yejH	b2184	2	2.a	2.a.162
yfaD	b2244	2	2.a	2.a.163
yfaQ	b2226	2	2.a	2.a.164
yfaT	b2229	2	2.a	2.a.165
yfcR	b2335	2	2.a	2.a.166
yfcU	b4661	2	2.a	2.a.167
yfdL	b2355	2	2.a	2.a.168
yfdQ	b2360	2	2.a	2.a.169
yfiE	b2577	2	2.a	2.a.170
yfjS	b2636	2	2.a	2.a.171
ygbI	b2735	2	2.a	2.a.172
ygcB	b2761	2	2.a	2.a.173
ygfS	b2886	2	2.a	2.a.174
ygfT	b2887	2	2.a	2.a.175
ygiD	b3039	2	2.a	2.a.176
yhdV	b3267	2	2.a	2.a.177
ylbI	b4632	2	2.a	2.a.178
ymdE	b1028	2	2.a	2.a.179
ynbB	b1409	2	2.a	2.a.180
yncH	b1455	2	2.a	2.a.181
yncJ	b1436	2	2.a	2.a.182
ynfL	b1595	2	2.a	2.a.183
ynfM	b1596	2	2.a	2.a.184
ynjI	b1762	2	2.a	2.a.185
yoaE	b1816	2	2.a	2.a.186
yoaF	b1793	2	2.a	2.a.187
ypaB	b4605	2	2.a	2.a.188
ypdC	b2382	2	2.a	2.a.189
ypfG	b2466	2	2.a	2.a.190
ypfH	b2473	2	2.a	2.a.191
yphG	b2549	2	2.a	2.a.192
ytfH	b4212	2	2.a	2.a.193
cho	b1741	2	2.b	2.b.1
dinB	b0231	2	2.b	2.b.1
dinD	b3645	2	2.b	2.b.1
dinF	b4044	2	2.b	2.b.1
dinG	b0799	2	2.b	2.b.1
dinI	b1061	2	2.b	2.b.1
dinQ	b4613	2	2.b	2.b.1
intE	b1140	2	2.b	2.b.1
lexA	b4043	2	2.b	2.b.1
mcrA	b1159	2	2.b	2.b.1
polB	b0060	2	2.b	2.b.1
recA	b2699	2	2.b	2.b.1
recN	b2616	2	2.b	2.b.1
recX	b2698	2	2.b	2.b.1
soxS	b4062	2	2.b	2.b.1
ssb	b4059	2	2.b	2.b.1
sulA	b0958	2	2.b	2.b.1
tfaE	b1156	2	2.b	2.b.1
tisB	b4618	2	2.b	2.b.1
umuC	b1184	2	2.b	2.b.1
umuD	b1183	2	2.b	2.b.1
uvrA	b4058	2	2.b	2.b.1
uvrB	b0779	2	2.b	2.b.1
xisE	b1141	2	2.b	2.b.1
yafN	b0232	2	2.b	2.b.1
yafO	b0233	2	2.b	2.b.1
yafP	b0234	2	2.b	2.b.1
ybhU	b4591	2	2.b	2.b.1
ycfK	b1154	2	2.b	2.b.1
ydcD	b1457	2	2.b	2.b.1
yebF	b1847	2	2.b	2.b.1
yebG	b1848	2	2.b	2.b.1
yjeS	b4166	2	2.b	2.b.1
ymfJ	b1144	2	2.b	2.b.1
ymfL	b1147	2	2.b	2.b.1
ymfM	b1148	2	2.b	2.b.1
ymfN	b1149	2	2.b	2.b.1
ymfO	b1151	2	2.b	2.b.1
ymfP	b1152	2	2.b	2.b.1
ymfQ	b1153	2	2.b	2.b.1
ymfR	b1150	2	2.b	2.b.1
ymfS	b1155	2	2.b	2.b.1
ymfT	b1146	2	2.b	2.b.1
aaeR	b3243	2	2.b	2.b.2
cyaA	b3806	2	2.b	2.b.2
fpr	b3924	2	2.b	2.b.2
galR	b2837	2	2.b	2.b.2
grxA	b0849	2	2.b	2.b.2
tag	b3549	2	2.b	2.b.2
yaiE	b0391	2	2.b	2.b.2
yiaC	b3550	2	2.b	2.b.2
yifN	b3777	2	2.b	2.b.2
yrdA	b3279	2	2.b	2.b.2
btuR	b1270	2	2.b	2.b.3
kch	b1250	2	2.b	2.b.3
ldcA	b1192	2	2.b	2.b.3
ycgK	b1178	2	2.b	2.b.3
ycgN	b1181	2	2.b	2.b.3
yciK	b1271	2	2.b	2.b.3
yciT	b1284	2	2.b	2.b.3
yciU	b1248	2	2.b	2.b.3
ycjZ	b1328	2	2.b	2.b.3
yoaH	b1811	2	2.b	2.b.3
araA	b0062	2	2.b	2.b.4
araB	b0063	2	2.b	2.b.4
araC	b0064	2	2.b	2.b.4
araD	b0061	2	2.b	2.b.4
araE	b2841	2	2.b	2.b.4
araF	b1901	2	2.b	2.b.4
araJ	b0396	2	2.b	2.b.4
galP	b2943	2	2.b	2.b.4
ygeA	b2840	2	2.b	2.b.4
cspB	b1557	2	2.b	2.b.5
cspG	b0990	2	2.b	2.b.5
lpxP	b2378	2	2.b	2.b.5
yfiN	b2604	2	2.b	2.b.5
yfiR	b2603	2	2.b	2.b.5
yhjX	b3547	2	2.b	2.b.5
fnr	b1334	2	2.b	2.b.6
isrA	b4426	2	2.b	2.b.6
ogt	b1335	2	2.b	2.b.6
ydaN	b1342	2	2.b	2.b.6
ynaJ	b1332	2	2.b	2.b.6
bcsE	b3536	2	2.b	2.b.7
bcsF	b3537	2	2.b	2.b.7
bcsG	b3538	2	2.b	2.b.7
exuR	b3094	2	2.b	2.b.8
rob	b4396	2	2.b	2.b.8
zur	b4046	2	2.b	2.b.8
gfcA	b0987	2	2.b	2.b.9
nadK	b2615	2	2.b	2.b.9
yhhN	b3468	2	2.b	2.b.9
torR	b0995	2	2.b	2.b.10
ychO	b1220	2	2.b	2.b.10
ydjF	b1770	2	2.b	2.b.10
agaR	b3131	2	2.b	2.b.11
mrr	b4351	2	2.b	2.b.11
cadA	b4131	2	2.b	2.b.12
cadB	b4132	2	2.b	2.b.12
racR	b1356	2	2.b	2.b.13
tomB	b0461	2	2.b	2.b.13
ryjB	b4624	2	2.b	2.b.14
yhjQ	b3534	2	2.b	2.b.14
ydgC	b1607	2	2.b	2.b.15
ydiK	b1688	2	2.b	2.b.15
yegH	b2063	2	2.b	2.b.16
yejB	b2178	2	2.b	2.b.16
yrdB	b3280	2	2.b	2.b.17
yrdD	b3283	2	2.b	2.b.17
aroM	b0390	2	2.b	2.b.18
azoR	b1412	2	2.b	2.b.19
cybC	b4236	2	2.b	2.b.20
folM	b1606	2	2.b	2.b.21
frlR	b3375	2	2.b	2.b.22
glmZ	b4456	2	2.b	2.b.23
hslJ	b1379	2	2.b	2.b.24
lrhA	b2289	2	2.b	2.b.25
mdtK	b1663	2	2.b	2.b.26
nhaR	b0020	2	2.b	2.b.27
recG	b3652	2	2.b	2.b.28
torI	b4501	2	2.b	2.b.29
uvrD	b3813	2	2.b	2.b.30
ydeA	b1528	2	2.b	2.b.31
ydeK	b1510	2	2.b	2.b.32
ydeS	b1504	2	2.b	2.b.33
ydiA	b1703	2	2.b	2.b.34
yeaM	b1790	2	2.b	2.b.35
yejF	b2180	2	2.b	2.b.36
yfhB	b2560	2	2.b	2.b.37
yicL	b3660	2	2.b	2.b.38
yieE	b3712	2	2.b	2.b.39
yjcE	b4065	2	2.b	2.b.40
yjhG	b4297	2	2.b	2.b.41
yjjL	b4356	2	2.b	2.b.42
ylaB	b0457	2	2.b	2.b.43
ynaI	b1330	2	2.b	2.b.44
yniD	b4535	2	2.b	2.b.45
yobB	b1843	2	2.b	2.b.46
yobH	b4536	2	2.b	2.b.47
yqeI	b2847	2	2.b	2.b.48
aer	b3072	2	2.c	2.c.1
cheA	b1888	2	2.c	2.c.1
cheB	b1883	2	2.c	2.c.1
cheR	b1884	2	2.c	2.c.1
cheW	b1887	2	2.c	2.c.1
cheY	b1882	2	2.c	2.c.1
cheZ	b1881	2	2.c	2.c.1
flgA	b1072	2	2.c	2.c.1
flgB	b1073	2	2.c	2.c.1
flgC	b1074	2	2.c	2.c.1
flgD	b1075	2	2.c	2.c.1
flgE	b1076	2	2.c	2.c.1
flgF	b1077	2	2.c	2.c.1
flgG	b1078	2	2.c	2.c.1
flgH	b1079	2	2.c	2.c.1
flgI	b1080	2	2.c	2.c.1
flgJ	b1081	2	2.c	2.c.1
flgK	b1082	2	2.c	2.c.1
flgL	b1083	2	2.c	2.c.1
flgM	b1071	2	2.c	2.c.1
flgN	b1070	2	2.c	2.c.1
flhA	b1879	2	2.c	2.c.1
flhB	b1880	2	2.c	2.c.1
flhC	b1891	2	2.c	2.c.1
flhD	b1892	2	2.c	2.c.1
flhE	b1878	2	2.c	2.c.1
fliA	b1922	2	2.c	2.c.1
fliC	b1923	2	2.c	2.c.1
fliD	b1924	2	2.c	2.c.1
fliE	b1937	2	2.c	2.c.1
fliF	b1938	2	2.c	2.c.1
fliG	b1939	2	2.c	2.c.1
fliH	b1940	2	2.c	2.c.1
fliI	b1941	2	2.c	2.c.1
fliJ	b1942	2	2.c	2.c.1
fliK	b1943	2	2.c	2.c.1
fliL	b1944	2	2.c	2.c.1
fliM	b1945	2	2.c	2.c.1
fliN	b1946	2	2.c	2.c.1
fliO	b1947	2	2.c	2.c.1
fliP	b1948	2	2.c	2.c.1
fliQ	b1949	2	2.c	2.c.1
fliR	b1950	2	2.c	2.c.1
fliS	b1925	2	2.c	2.c.1
fliT	b1926	2	2.c	2.c.1
fliZ	b1921	2	2.c	2.c.1
flxA	b1566	2	2.c	2.c.1
intG	b1936	2	2.c	2.c.1
modA	b0763	2	2.c	2.c.1
modB	b0764	2	2.c	2.c.1
modC	b0765	2	2.c	2.c.1
motA	b1890	2	2.c	2.c.1
motB	b1889	2	2.c	2.c.1
rcsA	b1951	2	2.c	2.c.1
tap	b1885	2	2.c	2.c.1
tar	b1886	2	2.c	2.c.1
trg	b1421	2	2.c	2.c.1
tsr	b4355	2	2.c	2.c.1
uhpT	b3666	2	2.c	2.c.1
ves	b1742	2	2.c	2.c.1
ycgR	b1194	2	2.c	2.c.1
yecR	b1904	2	2.c	2.c.1
yhjH	b3525	2	2.c	2.c.1
yjcZ	b4110	2	2.c	2.c.1
yjdA	b4109	2	2.c	2.c.1
ykfB	b0250	2	2.c	2.c.1
ymdA	b1044	2	2.c	2.c.1
ynjH	b1760	2	2.c	2.c.1
qseB	b3025	2	2.c	2.c.2
ybjM	b0848	2	2.c	2.c.3
ansP	b1453	2	2.d	2.d.1
cmoB	b1871	2	2.d	2.d.1
pabB	b1812	2	2.d	2.d.1
rsmF	b1835	2	2.d	2.d.1
ugd	b2028	2	2.d	2.d.1
yccS	b0960	2	2.d	2.d.1
yceN	b1069	2	2.d	2.d.1
ychM	b1206	2	2.d	2.d.1
[truncated: 2,298 more rows]
