# Supplementary material for: Robust Detection of Hierarchical Communities from Escherichia coli Gene Expression Data
Source: PLoS Comput Biol. 2012 Feb 23;8(2):e1002391. doi: 10.1371/journal.pcbi.1002391 (PMC3285575; doi:10.1371/journal.pcbi.1002391)
Supplement: Dataset S5 — List of the order of genes in each noise correlation matrix plot. The gray scale plots of Figure 3 are the matrix correlation plots for the statistical ensemble analysis of the 200 partitionings constructed from the artificial noisy data for each noise value c. The grey scale of each matrix element in the plots corresponds to the fraction of pairs of partitionings in which the corresponding pairs of genes are found to be in the same community. For each noise value , each ordered gene name and Blattner number is listed. (XLS) [file pcbi.1002391.s005.xls]

## Sheet: c=0
genename	bnumber
aaaD	b4634
aas	b2836
accA	b0185
accB	b3255
accC	b3256
accD	b2316
aceE	b0114
aceF	b0115
ackA	b2296
acpH	b0404
acpP	b1094
acpS	b2563
acrA	b0463
acrB	b0462
acrD	b2470
acrR	b0464
adk	b0474
aes	b0476
afuB	b0263
agaC	b3139
agaR	b3131
ahpC	b0605
ahpF	b0606
alaS	b2697
alr	b4053
amiA	b2435
amiC	b2817
ampC	b4150
ampD	b0110
apaG	b0050
apt	b0469
arcA	b4401
arcB	b3210
argO	b2923
argU	b0536
argW	b2348
argX	b3796
arnE	b4544
aroB	b3389
aroC	b2329
aroE	b3281
aroK	b3390
aroL	b0388
artP	b0864
asr	b1597
atoB	b2224
atoD	b2221
atoE	b2223
atpA	b3734
atpB	b3738
atpC	b3731
atpD	b3732
atpE	b3737
atpF	b3736
atpG	b3733
atpH	b3735
atpI	b3739
avtA	b3572
bamA	b0177
bamB	b2512
bamC	b2477
bamD	b2595
barA	b2786
bax	b3570
bcp	b2480
bglA	b2901
birA	b3973
bolA	b0435
borD	b0557
btuB	b3966
btuF	b0158
can	b0126
cdsA	b0175
chpA	b2782
chpB	b4225
chpR	b2783
chpS	b4224
citC	b0618
clcA	b0155
clpB	b2592
clpP	b0437
clpX	b0438
cmk	b0910
coaA	b3974
coaE	b0103
cobC	b0638
cof	b0446
corA	b3816
cpdA	b3032
cpxA	b3911
cpxR	b3912
creA	b4397
creB	b4398
creD	b4400
crl	b0240
crp	b3357
csdA	b2810
csdE	b2811
csiR	b2664
cspE	b0623
csrA	b2696
csrB	b4408
csrC	b4457
csrD	b3252
cutA	b4137
cyaR	b4438
cyaY	b3807
cydA	b0733
cydB	b0734
cydD	b0887
cynT	b0339
cyoA	b0432
cyoB	b0431
cyoC	b0430
cyoD	b0429
cysG	b3368
cysT	b1910
dacA	b0632
dacB	b3182
dam	b3387
damX	b3388
dapA	b2478
dapD	b0166
dapF	b3809
dcuA	b4138
dcuR	b4124
dcuS	b4125
ddlA	b0381
ddlB	b0092
dedA	b2317
def	b3287
degP	b0161
degS	b3235
dfp	b3639
dgkA	b4042
dgt	b0160
dhaK	b1200
dhaL	b1199
diaA	b3149
dinI	b1061
dinJ	b0226
dipZ	b4136
djlA	b0055
dksA	b0145
dnaB	b4052
dnaC	b4361
dnaE	b0184
dnaJ	b0015
dnaK	b0014
dnaQ	b0215
dnaX	b0470
dsbA	b3860
dsbC	b2893
dusA	b4049
dusB	b3260
dut	b3640
dxr	b0173
dxs	b0420
eamB	b2578
ecnA	b4410
eda	b1850
edd	b1851
efp	b4147
elbB	b3209
emrA	b2685
emrY	b2367
eno	b2779
envC	b3613
epd	b2927
eutE	b2455
evgA	b2369
exbB	b3006
exuT	b3093
fabB	b2323
fabD	b1092
fabG	b1093
fabH	b1091
fabR	b3963
fabZ	b0180
fbaA	b2925
fbp	b4232
fdx	b2525
feoA	b3408
ffh	b2610
fhlA	b2731
fhuB	b0153
fhuD	b0152
fieF	b3915
fimA	b4314
fimB	b4312
fimC	b4316
fimD	b4317
fimG	b4319
fimI	b4315
fis	b3261
fklB	b4207
fkpA	b3347
fkpB	b0028
fldA	b0684
flk	b2321
focA	b0904
focB	b2492
folA	b0048
folB	b3058
folD	b0529
folK	b0142
folP	b3177
folX	b2303
frc	b2374
fre	b3844
frmA	b0356
frmB	b0355
frr	b0172
frsA	b0239
fruB	b2169
fruR	b0080
ftnA	b1905
ftsA	b0094
ftsB	b2748
ftsI	b0084
ftsK	b0890
ftsL	b0083
ftsP	b3017
ftsW	b0089
ftsY	b3464
ftsZ	b0095
fucR	b2805
fur	b0683
fusA	b3340
fxsA	b4140
galM	b0756
galR	b2837
gapA	b1779
gatA	b2094
gatB	b2093
gatC	b2092
gatR	b4498
gatY	b2096
gatZ	b2095
gcvA	b2808
gcvH	b2904
gcvP	b2903
gcvR	b2479
gcvT	b2905
gfcA	b0987
ghrB	b3553
gidB	b3740
glcA	b2975
glf	b2036
glmM	b3176
glnD	b0167
glnS	b0680
glpE	b3425
glpG	b3424
glpR	b3423
glpX	b3925
gltP	b4077
gltX	b2400
glyQ	b3560
glyS	b3559
glyT	b3978
gmhB	b0200
gmk	b3648
gnd	b2029
gnsA	b4517
gntR	b3438
gntX	b3413
gor	b3500
gph	b3385
gpmM	b3612
gpsA	b3608
gpt	b0238
greA	b3181
greB	b3406
groL	b4143
groS	b4142
grpE	b2614
grxC	b3610
gshA	b2688
gshB	b2947
guaA	b2507
guaB	b2508
guaC	b0104
gudD	b2787
gudX	b2788
gyrB	b3699
hcaC	b2540
hcaT	b2536
hda	b2496
hdfR	b4480
hemA	b1210
hemB	b0369
hemE	b3997
hemG	b3850
hemL	b0154
hemN	b3867
hflB	b3178
hflC	b4175
hflD	b1132
hflK	b4174
hflX	b4173
hfq	b4172
hha	b0460
hisS	b2514
hlyE	b1182
hns	b1237
hofB	b0107
holA	b0640
holC	b4259
holD	b4372
hpf	b3203
hpt	b0125
hrpB	b0148
hscA	b2526
hscB	b2527
hsdM	b4349
hsdR	b4350
hsdS	b4348
hslO	b3401
hslU	b3931
hslV	b3932
hspQ	b0966
htpG	b0473
htrG	b3055
htrL	b3618
hupA	b4000
hupB	b0440
hybC	b2994
hyfB	b2482
hyfC	b2483
hyfD	b2484
hyfF	b2486
hypD	b2729
iadA	b4328
ileS	b0026
ileX	b3069
ileY	b2652
imp	b0054
inaA	b2237
infA	b0884
infB	b3168
infC	b1718
insA	b4294
insG	b4278
intB	b4271
intF	b0281
iscA	b2528
iscS	b2530
iscU	b2529
iscX	b2524
ispA	b0421
ispB	b3187
ispD	b2747
ispF	b2746
ispG	b2515
ispH	b0029
ispU	b0174
istR	b4616
kdpA	b0698
kdsD	b3197
kefG	b3351
ksgA	b0051
kup	b3747
lacI	b0345
lacY	b0343
ldhA	b1380
ldrD	b4453
lepA	b2569
lepB	b2568
leuO	b0076
leuS	b0642
leuW	b0672
leuX	b4270
leuZ	b1909
lgt	b2828
ligT	b0147
lipA	b0628
lolA	b0891
lolC	b1116
lon	b0439
lpcA	b0222
lpd	b0116
lpp	b1677
lptA	b3200
lptB	b3201
lpxA	b0181
lpxB	b0182
lpxC	b0096
lpxD	b0179
lpxT	b2174
lspA	b0027
lysS	b2890
maa	b0459
malP	b3417
malQ	b3416
map	b0168
marA	b1531
marR	b1530
matA	b0294
mazG	b2781
mcrB	b4346
mdaB	b3028
mdtD	b2077
mdtG	b1053
menA	b3930
menD	b2264
menF	b2265
metB	b3939
metG	b2114
metJ	b3938
mgrB	b1826
mgsA	b0963
miaA	b4171
miaB	b0661
micA	b4442
micC	b4427
mioC	b3742
mipA	b1782
mltA	b2813
mltB	b2701
mltD	b0211
mltF	b2558
mnmA	b1133
mnmG	b3741
moaA	b0781
modA	b0763
modB	b0764
moeA	b0827
mprA	b2684
mqsR	b3022
mraW	b0082
mraY	b0087
mraZ	b0081
mrdA	b0635
mrdB	b0634
mreB	b3251
mreC	b3250
mreD	b3249
mrp	b2113
mrr	b4351
mscL	b3291
mtgA	b3208
mtlD	b3600
mug	b3068
mukE	b0923
mukF	b0922
murA	b3189
murB	b3972
murC	b0091
murD	b0088
murE	b0085
murF	b0086
murI	b3967
mutL	b4170
mutY	b2961
nadC	b0109
nadD	b0639
nadR	b4390
nagA	b0677
nagB	b0678
nagC	b0676
nagD	b0675
ndh	b1109
ndk	b2518
nfo	b2159
nfsA	b0851
nfsB	b0578
nfuA	b3414
nhaA	b0019
nlpE	b0192
nrdA	b2234
nrdB	b2235
nrdR	b0413
nudB	b1865
nudE	b3397
nudF	b3034
nuoA	b2288
nuoB	b2287
nuoC	b2286
nuoE	b2285
nuoF	b2284
nuoG	b2283
nuoH	b2282
nuoI	b2281
nuoK	b2279
nupC	b2393
nusA	b3169
nusB	b0416
nusG	b3982
obgE	b3183
ogrK	b2082
ompC	b2215
ompR	b3405
ompT	b0565
ompX	b0814
omrA	b4444
orn	b4162
oxyR	b3961
pagB	b4023
pagP	b0622
panB	b0134
panC	b0133
panD	b0131
panE	b0425
panF	b3258
parC	b3019
parE	b3030
pauD	b4635
pcm	b2743
pcnB	b0143
pdhR	b0113
pdxA	b0052
pepA	b4260
pepB	b2523
pepD	b0237
pepP	b2908
pepQ	b3847
pflA	b0902
pgi	b4025
pgk	b2926
pheS	b1714
phnL	b4096
phoA	b0383
phoU	b3724
pitA	b3493
pldA	b3821
plsC	b3018
plsX	b1090
pmbA	b4235
pmrD	b2259
pnp	b3164
polA	b3863
ppa	b4226
ppdA	b2826
ppdC	b2823
ppiA	b3363
ppiB	b0525
ppk	b2501
pppA	b2972
prfA	b1211
prfB	b2891
prfC	b4375
priB	b4201
priC	b0467
prlC	b3498
prmA	b3259
prmB	b2330
prmC	b1212
proB	b0242
proQ	b1831
prpB	b0331
psd	b4160
pspG	b4050
psrD	b4418
psrN	b4448
pssA	b2585
pstA	b3726
pstB	b3725
pstS	b3728
pta	b2297
ptrA	b2821
ptsH	b2415
ptsN	b3204
ptsP	b2829
purA	b4177
pyrG	b2780
pyrH	b0171
qmcA	b0489
queF	b2794
radA	b4389
rarA	b0892
rbbA	b3486
rbfA	b3167
rcsB	b2217
rcsD	b2216
rcsF	b0196
rdgB	b2954
rdoA	b3859
recA	b2699
recB	b2820
recC	b2822
recF	b3700
recJ	b2892
recO	b2565
recR	b0472
rfaB	b3628
rfaC	b3621
rfaD	b3619
rfaE	b3052
rfaF	b3620
rfaG	b3631
rfaI	b3627
rfaJ	b3626
rfaL	b3622
rfaP	b3630
rfaQ	b3632
rfaS	b3629
rfaY	b3625
rfaZ	b3624
rfbA	b2039
rfbB	b2041
rfbC	b2038
rfbD	b2040
rfbX	b2037
rfc	b2035
rfe	b3784
rffA	b3791
rffD	b3787
rffE	b3786
rffG	b3788
rhlE	b0797
rho	b3783
rhsD	b0497
ribA	b1277
ribB	b3041
ribD	b0414
ribE	b0415
ribF	b0025
rimI	b4373
rimM	b2608
rimN	b3282
rlmB	b4180
rlmL	b0948
rlmN	b2517
rlpA	b0633
rlpB	b0641
rluD	b2594
rluF	b4022
rna	b0611
rnc	b2567
rne	b1084
rng	b3247
rnhA	b0214
rnhB	b0183
rnlA	b2630
rnpA	b3704
rpe	b3386
rph	b3643
rpiA	b2914
rpiR	b4089
rplA	b3984
rplB	b3317
rplC	b3320
rplD	b3319
rplE	b3308
rplF	b3305
rplI	b4203
rplJ	b3985
rplK	b3983
rplL	b3986
rplM	b3231
rplN	b3310
rplO	b3301
rplP	b3313
rplQ	b3294
rplR	b3304
rplS	b2606
rplU	b3186
rplV	b3315
rplW	b3318
rplX	b3309
rplY	b2185
rpmA	b3185
rpmB	b3637
rpmC	b3312
rpmD	b3302
rpmE	b3936
rpmF	b1089
rpmG	b3636
rpmH	b3703
rpmJ	b3299
rpoA	b3295
rpoB	b3987
rpoC	b3988
rpoD	b3067
rpoE	b2573
rpoH	b3461
rpoN	b3202
rpoZ	b3649
rppH	b2830
rprA	b4431
rpsA	b0911
rpsB	b0169
rpsC	b3314
rpsD	b3296
rpsE	b3303
rpsF	b4200
rpsG	b3341
rpsH	b3306
rpsI	b3230
rpsJ	b3321
rpsK	b3297
rpsL	b3342
rpsM	b3298
rpsN	b3307
rpsO	b3165
rpsP	b2609
rpsQ	b3311
rpsR	b4202
rpsS	b3316
rpsT	b0023
rpsU	b3065
rraA	b3929
rraB	b4255
rrfA	b3855
rrmJ	b3179
rseA	b2572
rseP	b0176
rsgA	b4161
rsmB	b3289
rsmC	b4371
rsmE	b2946
rsuA	b2183
rumA	b2785
rutF	b1007
ruvA	b1861
rydC	b4597
ryeB	b4433
ryfA	b4440
ryfD	b4609
rygC	b4446
ryjA	b4459
sbcC	b0397
sbcD	b0398
sdhC	b0721
sdiA	b1916
secA	b0098
secB	b3609
secD	b0408
secE	b3981
secF	b0409
secG	b3175
secM	b0097
secY	b3300
selB	b3590
selC	b3658
seqA	b0687
serB	b4388
serV	b2695
sfsA	b0146
sgcA	b4302
sgcB	b4565
sgcC	b4304
sgcX	b4305
sgrR	b0069
skp	b0178
slmA	b3641
slt	b4392
slyD	b3349
smg	b3284
smpA	b2617
smpB	b2620
smtA	b0921
sodB	b1656
sokB	b4429
speA	b2938
speB	b2937
speD	b0120
speE	b0121
spr	b2175
srlR	b2707
srmB	b2576
sroB	b4585
sseB	b2522
sspA	b3229
sspB	b3228
ssrA	b2621
sthA	b3962
stpA	b2669
sucA	b0726
sucB	b0727
sugE	b4148
suhB	b2533
surE	b2744
syd	b2793
tadA	b2559
talB	b0008
tatA	b3836
tatB	b3838
tatC	b3839
tesB	b0452
tfaE	b1156
tfaX	b0563
tff	b4414
tgt	b0406
thiI	b0423
thiP	b0067
thrS	b1719
thrT	b3979
thrU	b3976
thrW	b0244
thyA	b2827
tig	b0436
tktA	b2935
tldD	b3244
tolA	b0739
tolC	b3035
tolQ	b0737
tolR	b0738
tomB	b0461
torD	b0998
trkA	b3290
trkH	b3849
trmA	b3965
trmD	b2607
trmI	b2960
trmJ	b2532
trpR	b4393
trpS	b3384
truA	b2318
truB	b3166
truC	b2791
truD	b2745
trxA	b3781
trxB	b0888
trxC	b2582
tsf	b0170
tsx	b0411
typA	b3871
tyrU	b3977
ubiA	b4040
ubiB	b3835
ubiC	b4039
ubiD	b3843
ubiE	b3833
ubiH	b2907
ugpC	b3450
ugpQ	b3449
uof	b4637
upp	b2498
usg	b2319
uspA	b3495
uspG	b0607
uup	b0949
uvrY	b1914
vacJ	b2346
valS	b4258
visC	b2906
waaA	b3633
waaU	b3623
wbbI	b2034
wbbJ	b2033
wbbK	b2032
wbbL	b4571
wcaA	b2059
wcaD	b2056
wzxE	b3792
wzyE	b3793
wzzE	b3785
xapR	b2405
xseB	b0422
xylB	b3564
yaaA	b0006
yaaU	b0045
yabI	b0065
yabP	b4659
yacC	b0122
yacF	b0102
yacG	b0101
yadB	b0144
yadD	b0132
yadG	b0127
yadL	b0137
yaeB	b0195
yaeH	b0163
yaeP	b4406
yaeQ	b0190
yaeR	b0187
yafC	b0208
yafD	b0209
yafE	b0210
yafK	b0224
yafN	b0232
yafX	b0248
yafY	b0251
yafZ	b0252
yagK	b0277
yagM	b0279
yagN	b0280
yagQ	b0283
yahA	b0315
yahB	b0316
yahM	b0327
yaiL	b0354
yaiO	b0358
yaiW	b0378
yaiY	b0379
yajC	b0407
yajD	b0410
yajG	b0434
yajI	b0412
yajQ	b0426
ybaB	b0471
ybaN	b0468
ybaP	b0482
ybaQ	b0483
ybaW	b0443
ybbJ	b0488
ybbL	b0490
ybbM	b0491
ybbN	b0492
ybbO	b0493
ybcK	b0544
ybdO	b0603
ybeA	b0636
ybeB	b0637
ybeD	b0631
ybeQ	b0644
ybeR	b0645
ybeX	b0658
ybeY	b0659
ybeZ	b0660
ybfA	b0699
ybfE	b0685
ybfO	b0703
ybgC	b0736
ybgF	b0742
ybgO	b0716
ybgS	b0753
ybgT	b4515
ybhD	b0768
ybhQ	b0791
ybhR	b0792
ybhS	b0793
ybiB	b0800
ybiJ	b0802
ybiU	b0821
ybiV	b0822
ybjC	b0850
ybjG	b0841
ybjN	b0853
ybjQ	b0866
ybjX	b0877
ycaR	b0917
yccE	b1001
yccT	b0964
ycdZ	b1036
yceD	b1088
ycfK	b1154
ycfP	b1108
ycfT	b1115
ycgH	b4491
ycgI	b4521
ycgY	b1196
ychA	b1214
ychH	b1205
yciX	b4523
ycjM	b1309
ydaE	b4526
ydbK	b1378
yddK	b1471
ydeT	b1505
ydgU	b4601
yeaI	b1785
yebE	b1846
yebO	b1825
yebR	b1832
yecF	b1915
yedW	b1969
yeeH	b4639
yeeN	b1983
yeeO	b1985
yeeX	b2007
yeeY	b2015
yefM	b2017
yegZ	b2083
yehC	b2110
yehI	b2118
yehK	b4541
yeiA	b2147
yejG	b2181
yejL	b2187
yejM	b2188
yfaQ	b2226
yfaW	b2247
yfbL	b2271
yfbO	b2274
yfbP	b2275
yfbU	b2294
yfbV	b2295
yfcA	b2327
yfcC	b2298
yfcD	b2299
yfcE	b2300
yfcM	b2326
yfcU	b4661
yfcZ	b2343
yfdG	b2350
yfdH	b2351
yfdX	b2375
yfeC	b2398
yfeN	b2408
yfeO	b2389
yfeY	b2432
yffB	b2471
yffL	b2443
yffS	b2450
yfgA	b2516
yfgG	b2504
yfgM	b2513
yfhA	b2554
yfhH	b2561
yfhL	b2562
yfhM	b2520
yfiB	b2605
yfiH	b2593
yfjD	b4461
yfjF	b2618
yfjG	b2619
yfjI	b2625
yfjL	b2628
yfjP	b2632
yfjQ	b2633
yfjS	b2636
yfjT	b2637
yfjU	b2638
yfjX	b2643
yfjY	b2644
ygaD	b2700
ygaH	b2683
ygaZ	b2682
ygbF	b2754
ygcG	b2778
ygcJ	b2758
ygcK	b2759
ygdD	b2807
ygeO	b2859
ygeR	b2865
ygfB	b2909
ygfX	b2896
ygfY	b2897
ygfZ	b2898
yggD	b2929
yggE	b2922
yggG	b2936
yggL	b2959
yggN	b2958
yggS	b2951
yggT	b2952
yggU	b2953
yggX	b2962
ygiB	b3037
ygiC	b3038
ygiF	b3054
ygiQ	b4469
ygiT	b3021
ygjD	b3064
ygjJ	b3079
ygjN	b3083
ygjR	b3087
ygjV	b3090
yhaH	b3103
yhaJ	b3105
yhaL	b3107
yhbC	b3170
yhbE	b3184
yhbJ	b3205
yhbT	b3157
yhbY	b3180
yhcB	b3233
yhcM	b3232
yhdE	b3248
yhdL	b4550
yhdN	b3293
yhdT	b3257
yhdW	b3268
yheN	b3345
yheO	b3346
yheV	b4551
yhfA	b3356
yhgF	b3407
yhhA	b3448
yhhQ	b3471
yhhW	b3439
yhhY	b3441
yhiL	b4660
yiaF	b3554
yibN	b3611
yicC	b3644
yidA	b3697
yidB	b3698
yidC	b3705
yidD	b4557
yieG	b3714
yifE	b3764
yifL	b4558
yigA	b3810
yigL	b3826
yihA	b3865
yihD	b3858
yihI	b3866
yihW	b3884
yihY	b3886
yiiQ	b3920
yiiS	b3922
yiiU	b3928
yijD	b3964
yjaG	b3999
yjcO	b4078
yjdM	b4108
yjeI	b4144
yjeK	b4146
yjfF	b4231
yjfP	b4190
yjfY	b4199
yjgA	b4234
yjgF	b4243
yjgJ	b4251
yjgK	b4252
yjgM	b4256
yjgP	b4261
yjhU	b4295
yjiA	b4352
yjiD	b4326
yjiT	b4342
yjiX	b4353
yjjA	b4360
yjjG	b4374
yjjK	b4391
yjjP	b4364
yjjX	b4394
yjtD	b4403
ykfA	b0253
ykfB	b0250
ykgD	b0305
ylaC	b0458
ylbH	b0499
ylbI	b4632
yliI	b0837
ymdF	b4518
ymfD	b1137
ymfE	b1138
ymgJ	b4594
ymjC	b4525
yneM	b4599
ynfN	b1551
ynhF	b4602
yobA	b1841
yobF	b1824
yoeA	b4582
yoeB	b4539
yohO	b4542
yojO	b4604
ypdA	b2380
ypdB	b2381
ypdC	b2382
ypeA	b2434
ypfG	b2466
ypfN	b4547
yphH	b2550
ypjC	b2650
ypjD	b2611
ypjF	b2646
yqaA	b2689
yqaB	b2690
yqcA	b2790
yqcC	b2792
yqfB	b2900
yqgB	b2939
yqgE	b2948
yqgF	b2949
yqhA	b3002
yqhH	b3014
yqiA	b3031
yqiB	b3033
yqiC	b3042
yqjI	b3071
yraL	b3146
yraM	b3147
yraN	b3148
yraP	b3150
yrbA	b3190
yrbB	b3191
yrbC	b3192
yrbD	b3193
yrbE	b3194
yrbF	b3195
yrbG	b3196
yrbK	b3199
ytfB	b4206
ytfH	b4212
ytfN	b4221
ytfP	b4222
ytfR	b4485
ytfT	b4230
ytjB	b4387
ytjC	b4395
yzgL	b3427
zipA	b2412
zntR	b3292
zwf	b1852
aaeB	b3240
aaeR	b3243
abgA	b1338
abgB	b1337
abgR	b1339
abgT	b1336
abrB	b0715
acpT	b3475
ada	b2213
adiY	b4116
aegA	b2468
agp	b1002
alkA	b2068
alkB	b2212
allA	b0505
amiB	b4169
amtB	b0451
anmK	b1640
ansP	b1453
aqpZ	b0875
araA	b0062
araB	b0063
araC	b0064
araD	b0061
araE	b2841
araJ	b0396
arnD	b2256
arnF	b2258
aroM	b0390
arpB	b4494
arrD	b0555
arrQ	b1554
ascB	b2716
asnC	b3743
astD	b1746
astE	b1744
atoC	b2220
azoR	b1412
baeS	b2078
basR	b4113
basS	b4112
bcsE	b3536
bcsF	b3537
bcsG	b3538
bdm	b1481
betB	b0312
betI	b0313
betT	b0314
bhsA	b1112
bioA	b0774
bioC	b0777
blc	b4149
bssS	b1060
btuR	b1270
cadA	b4131
cadB	b4132
cbrC	b3717
cca	b3056
ccmA	b2201
ccmB	b2200
ccmE	b2197
ccmF	b2196
ccmG	b2195
ccmH	b2194
cedA	b1731
chbA	b1736
chbC	b1737
chbF	b1734
chbG	b1733
chbR	b1735
cheA	b1888
cheB	b1883
cheR	b1884
cheW	b1887
cheY	b1882
cheZ	b1881
chiA	b3338
cirA	b2155
citD	b0617
citE	b0616
citF	b0615
citG	b0613
citT	b0612
citX	b0614
clcB	b1592
cmoB	b1871
cpsB	b2049
cpsG	b2048
csgA	b1042
csgB	b1041
csgC	b1043
cspA	b3556
cspB	b1557
cspG	b0990
cusA	b0575
cyaA	b3806
cybC	b4236
cysE	b3607
dadA	b1189
dadX	b1190
dbpA	b1343
ddpA	b1487
ddpB	b1486
ddpC	b1485
ddpD	b1484
ddpF	b1483
ddpX	b1488
deaD	b3162
deoB	b4383
dgsA	b1594
dhaR	b1201
dicF	b1574
dinB	b0231
dinD	b3645
dinQ	b4613
djlB	b0646
dmsA	b0894
dmsC	b0896
dnaA	b3702
dnaN	b3701
dos	b1489
dpiA	b0620
dsdA	b2366
dsdC	b2364
dsdX	b2365
dtd	b3887
ebgA	b3076
ebgR	b3075
efeB	b1019
entE	b0594
entF	b0586
entS	b0591
envR	b3264
envY	b0566
essD	b0554
essQ	b1556
etk	b0981
eutA	b2451
eutC	b2440
eutK	b2438
eutM	b2457
eutN	b2456
eutR	b2437
eutS	b2462
exoX	b1844
exuR	b3094
fadD	b1805
fadI	b2342
fadJ	b2341
fadK	b1701
fcl	b2052
fdhD	b3895
fdnG	b1474
fdnH	b1475
fdnI	b1476
fdrA	b0518
feaB	b1385
feaR	b1384
fepB	b0592
fepC	b0588
fepD	b0590
fepG	b0589
fes	b0585
ffs	b0455
fhuE	b1102
fimF	b4318
fiu	b0805
fixX	b0044
flgA	b1072
flgB	b1073
flgC	b1074
flgD	b1075
flgE	b1076
flgF	b1077
flgG	b1078
flgH	b1079
flgI	b1080
flgJ	b1081
flgK	b1082
flgL	b1083
flgM	b1071
flgN	b1070
flhA	b1879
flhB	b1880
flhC	b1891
flhD	b1892
flhE	b1878
fliA	b1922
fliC	b1923
fliD	b1924
fliE	b1937
fliF	b1938
fliG	b1939
fliH	b1940
fliI	b1941
fliJ	b1942
fliK	b1943
fliL	b1944
fliM	b1945
fliN	b1946
fliO	b1947
fliP	b1948
fliQ	b1949
fliR	b1950
fliS	b1925
fliZ	b1921
flu	b2000
flxA	b1566
fmt	b3288
fnr	b1334
folM	b1606
fpr	b3924
frlR	b3375
fryB	b2387
fryC	b2386
fsaA	b0825
ftsE	b3463
ftsN	b3933
ftsQ	b0093
ftsX	b3462
fucO	b2799
fucU	b2804
fumA	b1612
fumC	b1611
gadW	b3515
gadX	b3516
gadY	b4452
galP	b2943
galS	b2151
garD	b3128
garP	b3127
gatD	b2091
gfcB	b0986
gfcC	b0985
gfcD	b0984
gfcE	b0983
glmS	b3729
glmU	b3730
glmZ	b4456
glnL	b3869
glpB	b2242
glpC	b2243
gltJ	b0654
gltS	b3653
glxK	b0514
glxR	b0509
gmd	b2053
gpp	b3779
grxA	b0849
gudP	b2789
gutM	b2706
hcaB	b2541
hcaE	b2538
hcaR	b2537
hcp	b0873
hcr	b0872
helD	b0962
hemC	b3805
hemD	b3804
hemX	b3803
hemY	b3802
hipA	b1507
hisP	b2306
hisR	b3797
hmp	b2552
hokB	b4428
hokE	b4415
hscC	b0650
hslJ	b1379
hslR	b3400
hsrA	b3754
hyfI	b2489
hypE	b2730
hypF	b2712
iap	b2753
ibpA	b3687
ibpB	b3686
iclR	b4018
ilvB	b3671
ilvN	b3670
ilvY	b3773
insX	b4505
insZ	b4573
intE	b1140
intG	b1936
intQ	b1579
intR	b1345
isrA	b4426
isrB	b4434
ivbL	b3672
kbaZ	b3132
kdgK	b3526
kdpB	b0697
kdpE	b0694
kdpF	b4513
kdsC	b3198
kilR	b1352
lacA	b0342
lafU	b0230
lar	b1348
lfhA	b0229
lhr	b1653
lomR	b4570
lpxP	b2378
lsrA	b1513
lsrB	b1516
lsrC	b1514
lsrD	b1515
lsrF	b1517
lsrG	b1518
lsrK	b1511
lsrR	b1512
macB	b0879
malI	b1620
malT	b3418
malX	b1621
malY	b1622
malZ	b0403
maoC	b1387
marB	b1532
marC	b1529
matB	b0293
matC	b0292
mcrA	b1159
mdtB	b2075
mdtC	b2076
mdtH	b1065
mdtK	b1663
mdtQ	b2139
melR	b4118
metY	b3171
mglA	b2149
mglC	b2148
mgtA	b4242
mhpC	b0349
mhpD	b0350
mhpE	b0352
micF	b4439
mltC	b2963
mmuM	b0261
mngA	b0731
mngB	b0732
mobA	b3857
mobB	b3856
modC	b0765
mokB	b1420
motA	b1890
motB	b1889
mrcB	b0149
mtlR	b3601
murG	b0090
murP	b2429
nadK	b2615
nagE	b0679
nanK	b3222
nanR	b3226
nanT	b3224
napA	b2206
napB	b2203
napC	b2202
napD	b2207
napF	b2208
napG	b2205
napH	b2204
narG	b1224
narH	b1225
narI	b1227
narJ	b1226
narK	b1223
narU	b1469
narV	b1465
narW	b1466
narY	b1467
narZ	b1468
nei	b0714
nemR	b1649
nfi	b3998
nfrA	b0568
nfrB	b0569
nhaR	b0020
nhoA	b1463
nlpI	b3163
npr	b3206
nrdG	b4237
nsrR	b4178
nudC	b3996
nudG	b1759
nupX	b2161
ogt	b1335
ompG	b1319
ompN	b1377
ompW	b1256
paaA	b1388
paaB	b1389
paaC	b1390
paaD	b1391
paaE	b1392
paaF	b1393
paaG	b1394
paaH	b1395
paaI	b1396
paaJ	b1397
paaK	b1398
paaY	b1400
pabA	b3360
pabB	b1812
pbpG	b2134
pdxY	b1636
pgaB	b1023
pgaC	b1022
pgaD	b1021
phoH	b1020
phoR	b0400
pinE	b1158
pldB	b3825
plsB	b4041
polB	b0060
potE	b0692
pphA	b1838
ppiC	b3775
pps	b1702
pqqL	b1494
proP	b4111
proV	b2677
proW	b2678
proX	b2679
pspA	b1304
pspB	b1305
pspC	b1306
pspD	b1307
pspF	b1303
psuG	b2165
psuK	b2166
ptrB	b1845
putA	b1014
puuB	b1301
puuC	b1300
puuE	b1302
puuP	b1296
quuD	b0551
racC	b1351
ravA	b3746
rbn	b2268
rcnA	b2106
rcsA	b1951
rdlD	b4454
recE	b1350
recG	b3652
recN	b2616
recQ	b3822
recT	b1349
recX	b2698
relA	b2784
rem	b1561
rfaH	b3842
rffC	b3790
rhlB	b3780
rhsC	b0700
rhsE	b1456
rhtA	b0813
rhtC	b3823
rihB	b2162
rnr	b4179
rob	b4396
rseB	b2571
rsmF	b1835
rspA	b1581
rspB	b1580
rstB	b1609
rtn	b2176
rttR	b4425
rumB	b0859
rutB	b1011
rutD	b1009
rutE	b1008
rutG	b1006
rutR	b1013
rybA	b4416
ryeD	b4437
ryhA	b4450
ryhB	b4451
ryjB	b4624
rzpQ	b1573
rzpR	b1362
sad	b1525
sapC	b1292
sapF	b1290
sbmA	b0377
sdaA	b1814
selA	b3591
setA	b0070
setB	b2170
sfmA	b0530
sfmC	b0531
sieB	b1353
slyX	b3348
smf	b4473
soxS	b4062
speF	b0693
spf	b3864
spoT	b3650
spy	b1743
ssrS	b2911
ssuA	b0936
ssuB	b0933
ssuC	b0934
ssuD	b0935
ssuE	b0937
stfR	b1372
sulA	b0958
surA	b0053
tag	b3549
tap	b1885
tar	b1886
tatD	b4483
tauA	b0365
tauB	b0366
tauC	b0367
tauD	b0368
thiQ	b0066
thrV	b3273
tisB	b4618
tonB	b1252
torA	b0997
torC	b0996
torI	b4501
torR	b0995
torS	b0993
torT	b0994
torY	b1873
torZ	b1872
tqsA	b1601
treR	b4241
trg	b1421
trmH	b3651
trpT	b3761
tsgA	b3364
ttcA	b1344
ttcC	b4638
tus	b1610
tynA	b1386
tyrP	b1907
ubiX	b2311
ugd	b2028
uhpA	b3669
uidA	b1617
uidB	b1616
uidC	b1615
uidR	b1618
ulaR	b4191
umuC	b1184
umuD	b1183
uspC	b1895
uvrA	b4058
uvrB	b0779
uvrD	b3813
uxaB	b1521
ves	b1742
viaA	b3745
vsr	b1960
wcaB	b2058
wcaC	b2057
wcaE	b2055
wcaF	b2054
wcaI	b2050
wcaJ	b2047
wcaK	b2045
wcaM	b2043
wecH	b3561
wza	b2062
wzb	b2061
wzc	b2060
wzxC	b2046
xapA	b2407
xapB	b2406
xerC	b3811
xerD	b2894
xisE	b1141
yaaY	b0024
yacL	b0119
yadM	b0138
yadS	b0157
yaeJ	b0191
yafO	b0233
yafP	b0234
yagA	b0267
yagG	b0270
yagH	b0271
yagR	b0284
yagS	b0285
yagT	b0286
yagV	b0289
yahC	b0317
yahD	b0318
yahG	b0321
yahJ	b0324
yaiE	b0391
yajR	b0427
ybaM	b0466
ybaO	b0447
ybaV	b0442
ybbP	b0496
ybbW	b0511
ybbY	b0513
ybcF	b0521
ybcH	b0567
ybcI	b0527
ybcL	b0545
ybcN	b0547
ybcW	b0559
ybcY	b0562
ybdD	b4512
ybdN	b0602
ybeM	b4581
ybeT	b0647
ybeU	b0648
ybfB	b0702
ybfC	b0704
ybfM	b0681
ybfP	b0689
ybgH	b0709
ybgQ	b0718
ybhF	b0794
ybhH	b0769
ybhJ	b0771
ybhM	b0787
ybhN	b0788
ybhU	b4591
ybiA	b0798
ybiO	b0808
ybiP	b0815
ybiR	b0818
ybiW	b0823
ybjD	b0876
ybjH	b0843
ybjK	b0846
ybjL	b0847
ybjM	b0848
ybjO	b0858
ycaD	b0898
ycaI	b0913
ycaK	b0901
ycaL	b0909
ycaM	b0899
ycaN	b0900
ycaQ	b0916
ycbC	b0920
ycbF	b0944
ycbQ	b0938
ycbR	b0939
ycbS	b0940
ycbT	b0941
ycbU	b0942
ycbV	b0943
yccM	b0992
yccS	b0960
yccX	b0968
ycdU	b1029
yceB	b1063
yceJ	b1057
yceN	b1069
yceQ	b1085
ycfD	b1128
ycfS	b1113
ycfZ	b1121
ycgF	b1163
ycgG	b1168
ycgK	b1178
ycgN	b1181
ycgR	b1194
ycgV	b1202
ycgX	b1161
ychO	b1220
yciK	b1271
yciM	b1280
yciT	b1284
ycjD	b1289
ycjG	b1325
ycjN	b1310
ycjO	b1311
ycjP	b1312
ycjQ	b1313
ycjR	b1314
ycjS	b1315
ycjT	b1316
ycjU	b1317
ycjW	b1320
ycjX	b1321
ycjY	b1327
ycjZ	b1328
ydaC	b1347
ydaG	b1355
ydaL	b1340
ydaM	b1341
ydaN	b1342
ydaQ	b1346
ydaS	b1357
ydaT	b1358
ydaU	b1359
ydaV	b1360
ydaW	b1361
ydaY	b1366
ydbA	b4492
ydbC	b1406
ydbD	b1407
ydbH	b1381
ydcF	b1414
ydcI	b1422
ydcJ	b1423
ydcM	b1432
ydcO	b1433
ydcR	b1439
ydcT	b1441
ydcU	b1442
ydcV	b1443
ydcW	b1444
ydcZ	b1447
yddA	b1496
yddB	b1495
yddE	b1464
yddG	b1473
yddH	b1462
yddJ	b1470
yddL	b1472
yddV	b1490
yddW	b1491
ydeA	b1528
ydeE	b1534
ydeH	b1535
ydeJ	b1537
ydeK	b1510
ydeM	b1497
ydeN	b1498
ydeO	b1499
ydeP	b1501
ydeQ	b1502
ydeS	b1504
ydeU	b1509
ydfE	b1577
ydfI	b1542
ydfJ	b4600
ydfN	b1547
ydfO	b1549
ydfP	b1553
ydfR	b1555
ydfU	b1560
ydfV	b1565
ydfW	b1567
ydfX	b1568
ydgC	b1607
ydgD	b1598
ydgI	b1605
ydgJ	b1624
ydhB	b1659
ydhK	b1645
ydhL	b1648
ydhP	b1657
ydhT	b1669
ydhU	b1670
ydhV	b1673
ydhW	b1672
ydhX	b1671
ydhY	b1674
ydiA	b1703
ydiE	b1705
ydiF	b1694
ydiK	b1688
ydiL	b1689
ydiM	b1690
ydiN	b1691
ydiO	b1695
ydiP	b1696
ydiQ	b1697
ydiR	b1698
ydiS	b1699
ydiT	b1700
ydiU	b1706
ydjE	b1769
ydjG	b1771
ydjH	b1772
ydjI	b1773
ydjJ	b1774
ydjK	b1775
ydjL	b1776
ydjO	b1730
ydjX	b1750
ydjY	b1751
ydjZ	b1752
yeaE	b1781
yeaJ	b1786
yeaL	b1789
yeaM	b1790
yeaN	b1791
yeaO	b1792
yeaT	b1799
yeaU	b1800
yeaV	b1801
yeaW	b1802
yeaX	b1803
yeaY	b1806
yebB	b1862
yebF	b1847
yebG	b1848
yebN	b1821
yebQ	b1828
yebT	b1834
yecE	b1868
yecH	b1906
[truncated: 2,298 more rows]

## Sheet: c=0.5
genename	bnumber
aaaD	b4634
accA	b0185
accB	b3255
accC	b3256
accD	b2316
aceE	b0114
aceF	b0115
ackA	b2296
acpP	b1094
acrA	b0463
acrB	b0462
acrD	b2470
acrR	b0464
adk	b0474
afuB	b0263
agaR	b3131
ahpC	b0605
alaS	b2697
amiA	b2435
amiC	b2817
ampD	b0110
apt	b0469
arcA	b4401
arcB	b3210
argU	b0536
argW	b2348
argX	b3796
arnE	b4544
aroB	b3389
aroC	b2329
aroE	b3281
aroK	b3390
aroL	b0388
asr	b1597
atoD	b2221
atoE	b2223
atpA	b3734
atpB	b3738
atpC	b3731
atpD	b3732
atpE	b3737
atpF	b3736
atpG	b3733
atpH	b3735
atpI	b3739
avtA	b3572
bamA	b0177
bamB	b2512
bamC	b2477
bamD	b2595
barA	b2786
bax	b3570
bcp	b2480
bglA	b2901
borD	b0557
btuB	b3966
btuF	b0158
can	b0126
cdsA	b0175
chpA	b2782
chpB	b4225
chpR	b2783
chpS	b4224
citC	b0618
clcA	b0155
clpB	b2592
clpP	b0437
clpX	b0438
cmk	b0910
coaA	b3974
coaE	b0103
cobC	b0638
corA	b3816
cpxR	b3912
creA	b4397
creB	b4398
creD	b4400
crl	b0240
crp	b3357
csdA	b2810
csdE	b2811
csiR	b2664
cspE	b0623
csrA	b2696
csrD	b3252
cutA	b4137
cydA	b0733
cydB	b0734
cynT	b0339
cyoA	b0432
cyoB	b0431
cyoC	b0430
cyoD	b0429
cysG	b3368
cysT	b1910
dacA	b0632
dacB	b3182
dam	b3387
damX	b3388
dapA	b2478
dapD	b0166
dcuA	b4138
dcuR	b4124
dcuS	b4125
ddlA	b0381
dedA	b2317
def	b3287
degP	b0161
degS	b3235
dfp	b3639
dgkA	b4042
dgt	b0160
dhaK	b1200
dhaL	b1199
diaA	b3149
dinI	b1061
dinJ	b0226
dipZ	b4136
djlA	b0055
dksA	b0145
dnaB	b4052
dnaC	b4361
dnaE	b0184
dnaJ	b0015
dnaK	b0014
dnaQ	b0215
dnaX	b0470
dsbA	b3860
dsbC	b2893
dusA	b4049
dusB	b3260
dut	b3640
dxr	b0173
dxs	b0420
eamB	b2578
ecnA	b4410
eda	b1850
edd	b1851
efp	b4147
elbB	b3209
emrA	b2685
emrY	b2367
eno	b2779
epd	b2927
evgA	b2369
exuT	b3093
fabB	b2323
fabD	b1092
fabH	b1091
fabZ	b0180
fbaA	b2925
fbp	b4232
fdx	b2525
feoA	b3408
ffh	b2610
fhlA	b2731
fieF	b3915
fimA	b4314
fimB	b4312
fimC	b4316
fimG	b4319
fimI	b4315
fis	b3261
fklB	b4207
fkpA	b3347
fkpB	b0028
fldA	b0684
focB	b2492
folA	b0048
folB	b3058
folD	b0529
folP	b3177
folX	b2303
frc	b2374
fre	b3844
frr	b0172
frsA	b0239
fruB	b2169
fruR	b0080
ftnA	b1905
ftsA	b0094
ftsB	b2748
ftsI	b0084
ftsK	b0890
ftsW	b0089
ftsZ	b0095
fur	b0683
fusA	b3340
fxsA	b4140
galM	b0756
galR	b2837
gatA	b2094
gatB	b2093
gatC	b2092
gatR	b4498
gatY	b2096
gatZ	b2095
gcvA	b2808
gcvP	b2903
gcvR	b2479
gfcA	b0987
ghrB	b3553
glcA	b2975
glf	b2036
glmM	b3176
glnS	b0680
glpE	b3425
glpG	b3424
glpR	b3423
glpX	b3925
gltX	b2400
glyQ	b3560
glyS	b3559
glyT	b3978
gmhB	b0200
gmk	b3648
gnd	b2029
gnsA	b4517
gntR	b3438
gntX	b3413
gor	b3500
gph	b3385
gpmM	b3612
gpsA	b3608
gpt	b0238
greA	b3181
greB	b3406
groL	b4143
groS	b4142
grxC	b3610
gshA	b2688
gshB	b2947
guaA	b2507
guaB	b2508
guaC	b0104
gudX	b2788
hcaC	b2540
hda	b2496
hdfR	b4480
hemA	b1210
hemB	b0369
hemL	b0154
hemN	b3867
hflB	b3178
hflC	b4175
hflD	b1132
hflK	b4174
hflX	b4173
hfq	b4172
hha	b0460
hisS	b2514
hns	b1237
hofB	b0107
holA	b0640
holC	b4259
holD	b4372
hpf	b3203
hpt	b0125
hscA	b2526
hscB	b2527
hsdM	b4349
hsdR	b4350
hsdS	b4348
hspQ	b0966
htpG	b0473
htrG	b3055
htrL	b3618
hupA	b4000
hupB	b0440
hyfD	b2484
hyfF	b2486
iadA	b4328
ileS	b0026
ileX	b3069
ileY	b2652
imp	b0054
inaA	b2237
infA	b0884
infB	b3168
infC	b1718
insA	b4294
insG	b4278
intF	b0281
iscA	b2528
iscS	b2530
iscU	b2529
iscX	b2524
ispA	b0421
ispB	b3187
ispD	b2747
ispF	b2746
ispG	b2515
ispH	b0029
ispU	b0174
kdpA	b0698
kdsD	b3197
ksgA	b0051
lacI	b0345
lacY	b0343
ldhA	b1380
ldrD	b4453
lepA	b2569
lepB	b2568
leuO	b0076
leuS	b0642
leuW	b0672
leuX	b4270
leuZ	b1909
lgt	b2828
ligT	b0147
lipA	b0628
lolA	b0891
lon	b0439
lpcA	b0222
lpd	b0116
lpp	b1677
lptA	b3200
lptB	b3201
lpxA	b0181
lpxB	b0182
lpxC	b0096
lpxD	b0179
lpxT	b2174
lspA	b0027
lysS	b2890
malP	b3417
map	b0168
marA	b1531
marR	b1530
mazG	b2781
mdaB	b3028
mdtD	b2077
mdtG	b1053
menA	b3930
menF	b2265
metB	b3939
metG	b2114
metJ	b3938
mgrB	b1826
miaA	b4171
miaB	b0661
micA	b4442
micC	b4427
mioC	b3742
mipA	b1782
mltA	b2813
mltB	b2701
mltD	b0211
mltF	b2558
mnmA	b1133
mnmG	b3741
moeA	b0827
mprA	b2684
mqsR	b3022
mraW	b0082
mraY	b0087
mraZ	b0081
mrdA	b0635
mrdB	b0634
mreB	b3251
mreD	b3249
mrp	b2113
mrr	b4351
mscL	b3291
mtgA	b3208
mug	b3068
mukE	b0923
mukF	b0922
murA	b3189
murB	b3972
murC	b0091
murD	b0088
murE	b0085
murF	b0086
murI	b3967
mutL	b4170
mutY	b2961
nadD	b0639
nagA	b0677
nagB	b0678
nagC	b0676
nagD	b0675
nfo	b2159
nfsA	b0851
nfsB	b0578
nfuA	b3414
nhaA	b0019
nlpE	b0192
nrdA	b2234
nrdB	b2235
nrdR	b0413
nudE	b3397
nudF	b3034
nuoA	b2288
nuoB	b2287
nuoC	b2286
nuoE	b2285
nuoF	b2284
nuoG	b2283
nuoH	b2282
nuoI	b2281
nupC	b2393
nusA	b3169
nusB	b0416
nusG	b3982
ogrK	b2082
ompC	b2215
ompR	b3405
ompT	b0565
ompX	b0814
orn	b4162
oxyR	b3961
pagB	b4023
pagP	b0622
panB	b0134
panC	b0133
panD	b0131
panE	b0425
panF	b3258
parC	b3019
parE	b3030
pauD	b4635
pcm	b2743
pcnB	b0143
pdhR	b0113
pdxA	b0052
pepA	b4260
pepB	b2523
pepD	b0237
pepP	b2908
pepQ	b3847
pflA	b0902
pgi	b4025
pgk	b2926
phnL	b4096
phoA	b0383
pitA	b3493
pldA	b3821
plsC	b3018
plsX	b1090
pmbA	b4235
pmrD	b2259
pnp	b3164
polA	b3863
ppa	b4226
ppdA	b2826
ppdC	b2823
ppiA	b3363
ppiB	b0525
ppk	b2501
prfA	b1211
prfB	b2891
prfC	b4375
priB	b4201
priC	b0467
prmA	b3259
prmB	b2330
proB	b0242
proQ	b1831
prpB	b0331
psd	b4160
pspG	b4050
psrD	b4418
psrN	b4448
pssA	b2585
pstB	b3725
pstS	b3728
pta	b2297
ptsH	b2415
ptsN	b3204
ptsP	b2829
purA	b4177
pyrG	b2780
pyrH	b0171
qmcA	b0489
queF	b2794
radA	b4389
rarA	b0892
rbbA	b3486
rbfA	b3167
rcsB	b2217
rcsD	b2216
rcsF	b0196
rdgB	b2954
rdoA	b3859
recB	b2820
recO	b2565
recR	b0472
rfaB	b3628
rfaC	b3621
rfaE	b3052
rfaF	b3620
rfaG	b3631
rfaI	b3627
rfaJ	b3626
rfaL	b3622
rfaP	b3630
rfaS	b3629
rfaY	b3625
rfaZ	b3624
rfbA	b2039
rfbB	b2041
rfbC	b2038
rfbD	b2040
rfbX	b2037
rfc	b2035
rfe	b3784
rffA	b3791
rhlE	b0797
rho	b3783
ribB	b3041
ribD	b0414
ribE	b0415
ribF	b0025
rimI	b4373
rimM	b2608
rlmL	b0948
rlmN	b2517
rlpB	b0641
rluD	b2594
rluF	b4022
rnc	b2567
rne	b1084
rnhA	b0214
rnhB	b0183
rnlA	b2630
rnpA	b3704
rpe	b3386
rph	b3643
rpiA	b2914
rplA	b3984
rplB	b3317
rplC	b3320
rplD	b3319
rplE	b3308
rplF	b3305
rplI	b4203
rplJ	b3985
rplK	b3983
rplL	b3986
rplM	b3231
rplN	b3310
rplO	b3301
rplP	b3313
rplQ	b3294
rplR	b3304
rplS	b2606
rplU	b3186
rplV	b3315
rplW	b3318
rplX	b3309
rplY	b2185
rpmA	b3185
rpmB	b3637
rpmC	b3312
rpmD	b3302
rpmE	b3936
rpmF	b1089
rpmG	b3636
rpmH	b3703
rpmJ	b3299
rpoA	b3295
rpoB	b3987
rpoC	b3988
rpoD	b3067
rpoE	b2573
rpoN	b3202
rpoZ	b3649
rppH	b2830
rprA	b4431
rpsA	b0911
rpsB	b0169
rpsC	b3314
rpsD	b3296
rpsE	b3303
rpsF	b4200
rpsG	b3341
rpsH	b3306
rpsI	b3230
rpsJ	b3321
rpsK	b3297
rpsL	b3342
rpsM	b3298
rpsN	b3307
rpsO	b3165
rpsP	b2609
rpsQ	b3311
rpsR	b4202
rpsS	b3316
rpsT	b0023
rpsU	b3065
rraA	b3929
rraB	b4255
rrfA	b3855
rrmJ	b3179
rseA	b2572
rseP	b0176
rsmC	b4371
rsmE	b2946
rumA	b2785
rutF	b1007
ruvA	b1861
rydC	b4597
ryeB	b4433
ryfD	b4609
rygC	b4446
ryjA	b4459
sbcC	b0397
sdiA	b1916
secA	b0098
secB	b3609
secD	b0408
secE	b3981
secF	b0409
secG	b3175
secM	b0097
secY	b3300
selB	b3590
selC	b3658
seqA	b0687
serB	b4388
serV	b2695
sfsA	b0146
sgcA	b4302
sgcX	b4305
sgrR	b0069
skp	b0178
slmA	b3641
slt	b4392
slyD	b3349
smg	b3284
smpA	b2617
smpB	b2620
smtA	b0921
sodB	b1656
sokB	b4429
speA	b2938
speB	b2937
speD	b0120
speE	b0121
spr	b2175
srmB	b2576
sspA	b3229
sspB	b3228
ssrA	b2621
sthA	b3962
stpA	b2669
sucA	b0726
sucB	b0727
sugE	b4148
suhB	b2533
surE	b2744
syd	b2793
tadA	b2559
talB	b0008
tatA	b3836
tatB	b3838
tatC	b3839
tfaE	b1156
tfaX	b0563
tff	b4414
tgt	b0406
thiI	b0423
thiP	b0067
thrS	b1719
thrT	b3979
thrU	b3976
thrW	b0244
thyA	b2827
tig	b0436
tktA	b2935
tldD	b3244
tolA	b0739
tolC	b3035
tolQ	b0737
tolR	b0738
tomB	b0461
torD	b0998
trkH	b3849
trmA	b3965
trmD	b2607
trmI	b2960
trmJ	b2532
trpR	b4393
trpS	b3384
truA	b2318
truC	b2791
truD	b2745
trxA	b3781
trxB	b0888
trxC	b2582
tsf	b0170
tsx	b0411
typA	b3871
tyrU	b3977
ubiA	b4040
ubiC	b4039
ubiE	b3833
ubiH	b2907
ugpC	b3450
uof	b4637
upp	b2498
usg	b2319
uspA	b3495
uup	b0949
uvrY	b1914
vacJ	b2346
valS	b4258
visC	b2906
waaU	b3623
wbbI	b2034
wbbJ	b2033
wbbK	b2032
wbbL	b4571
wcaA	b2059
wcaD	b2056
wzxE	b3792
wzyE	b3793
xapR	b2405
xseB	b0422
xylB	b3564
yaaA	b0006
yaaU	b0045
yabI	b0065
yabP	b4659
yacC	b0122
yacF	b0102
yacG	b0101
yadG	b0127
yadL	b0137
yaeB	b0195
yaeH	b0163
yaeP	b4406
yaeQ	b0190
yaeR	b0187
yafC	b0208
yafD	b0209
yafE	b0210
yafN	b0232
yafX	b0248
yafY	b0251
yafZ	b0252
yagK	b0277
yagM	b0279
yagN	b0280
yagQ	b0283
yahB	b0316
yahM	b0327
yaiL	b0354
yaiO	b0358
yaiW	b0378
yaiY	b0379
yajC	b0407
yajD	b0410
yajG	b0434
yajI	b0412
yajQ	b0426
ybaB	b0471
ybaP	b0482
ybaQ	b0483
ybaW	b0443
ybbJ	b0488
ybbL	b0490
ybbM	b0491
ybbN	b0492
ybbO	b0493
ybdO	b0603
ybeA	b0636
ybeB	b0637
ybeD	b0631
ybeR	b0645
ybeX	b0658
ybeY	b0659
ybeZ	b0660
ybfE	b0685
ybfO	b0703
ybgC	b0736
ybgO	b0716
ybgT	b4515
ybhD	b0768
ybhR	b0792
ybhS	b0793
ybiJ	b0802
ybiU	b0821
ybiV	b0822
ybjC	b0850
ybjX	b0877
ycaR	b0917
yccE	b1001
yccT	b0964
ycdZ	b1036
yceD	b1088
ycfT	b1115
ycgH	b4491
ycgI	b4521
ycgY	b1196
ychA	b1214
yciX	b4523
ycjM	b1309
ydaE	b4526
ydbK	b1378
yddK	b1471
ydeT	b1505
ydgU	b4601
yebO	b1825
yebR	b1832
yecF	b1915
yedW	b1969
yeeH	b4639
yeeN	b1983
yeeX	b2007
yeeY	b2015
yefM	b2017
yegZ	b2083
yehC	b2110
yehI	b2118
yejL	b2187
yejM	b2188
yfaQ	b2226
yfbL	b2271
yfbO	b2274
yfbP	b2275
yfbU	b2294
yfbV	b2295
yfcA	b2327
yfcC	b2298
yfcE	b2300
yfcU	b4661
yfcZ	b2343
yfdG	b2350
yfdH	b2351
yfdX	b2375
yfeC	b2398
yfeN	b2408
yfeO	b2389
yfeY	b2432
yffB	b2471
yffS	b2450
yfgA	b2516
yfgG	b2504
yfgM	b2513
yfhH	b2561
yfhL	b2562
yfhM	b2520
yfiB	b2605
yfjD	b4461
yfjF	b2618
yfjG	b2619
yfjP	b2632
yfjQ	b2633
yfjS	b2636
yfjT	b2637
yfjX	b2643
yfjY	b2644
ygaD	b2700
ygbF	b2754
ygcG	b2778
ygcJ	b2758
ygeO	b2859
ygeR	b2865
ygfB	b2909
ygfY	b2897
ygfZ	b2898
yggD	b2929
yggL	b2959
yggN	b2958
yggS	b2951
yggT	b2952
yggU	b2953
yggX	b2962
ygiC	b3038
ygiF	b3054
ygiQ	b4469
ygiT	b3021
ygjJ	b3079
ygjR	b3087
yhaL	b3107
yhbC	b3170
yhbJ	b3205
yhbT	b3157
yhbY	b3180
yhcB	b3233
yhcM	b3232
yhdE	b3248
yhdL	b4550
yhdN	b3293
yhdW	b3268
yheN	b3345
yheO	b3346
yheV	b4551
yhfA	b3356
yhgF	b3407
yhhW	b3439
yhhY	b3441
yibN	b3611
yidA	b3697
yidB	b3698
yidC	b3705
yidD	b4557
yieG	b3714
yifE	b3764
yifL	b4558
yigA	b3810
yigL	b3826
yihA	b3865
yihD	b3858
yihI	b3866
yihW	b3884
yihY	b3886
yiiQ	b3920
yiiS	b3922
yiiU	b3928
yijD	b3964
yjaG	b3999
yjcO	b4078
yjdM	b4108
yjeI	b4144
yjeK	b4146
yjfF	b4231
yjfP	b4190
yjfY	b4199
yjgA	b4234
yjgF	b4243
yjgJ	b4251
yjgK	b4252
yjgM	b4256
yjgP	b4261
yjhU	b4295
yjiA	b4352
yjiD	b4326
yjiT	b4342
yjjA	b4360
yjjG	b4374
yjjK	b4391
yjjX	b4394
yjtD	b4403
ykfA	b0253
ykfB	b0250
ykgD	b0305
ylaC	b0458
ylbH	b0499
ylbI	b4632
yliI	b0837
ymfD	b1137
ymgJ	b4594
ymjC	b4525
yneM	b4599
ynfN	b1551
yobA	b1841
yobF	b1824
yoeA	b4582
yoeB	b4539
yojO	b4604
ypdA	b2380
ypdB	b2381
ypdC	b2382
ypeA	b2434
ypfN	b4547
yphH	b2550
ypjC	b2650
ypjD	b2611
ypjF	b2646
yqaA	b2689
yqaB	b2690
yqcA	b2790
yqcC	b2792
yqfB	b2900
yqgB	b2939
yqgE	b2948
yqgF	b2949
yqhA	b3002
yqhH	b3014
yqiA	b3031
yqiB	b3033
yqiC	b3042
yqjI	b3071
yraL	b3146
yraM	b3147
yraN	b3148
yraP	b3150
yrbA	b3190
yrbB	b3191
yrbC	b3192
yrbD	b3193
yrbE	b3194
yrbF	b3195
yrbG	b3196
yrbK	b3199
ytfB	b4206
ytfH	b4212
ytfN	b4221
ytfP	b4222
ytfT	b4230
ytjC	b4395
yzgL	b3427
zipA	b2412
zntR	b3292
apaG	b0050
gudD	b2787
yffL	b2443
birA	b3973
ftsY	b3464
ytjB	b4387
cof	b0446
hlyE	b1182
trkA	b3290
aas	b2836
agaC	b3139
fabG	b1093
nuoK	b2279
focA	b0904
ubiB	b3835
frmA	b0356
rfaQ	b3632
hcaT	b2536
ybjQ	b0866
istR	b4616
yhaJ	b3105
pstA	b3726
ryfA	b4440
ybfA	b0699
ychH	b1205
ybiB	b0800
ygiB	b3037
ygcK	b2759
ypfG	b2466
acpH	b0404
acpS	b2563
aes	b0476
ahpF	b0606
alr	b4053
ampC	b4150
argO	b2923
artP	b0864
atoB	b2224
bolA	b0435
cpdA	b3032
cpxA	b3911
csrB	b4408
csrC	b4457
cyaR	b4438
cyaY	b3807
cydD	b0887
dapF	b3809
ddlB	b0092
envC	b3613
eutE	b2455
exbB	b3006
fabR	b3963
fhuB	b0153
fhuD	b0152
fimD	b4317
flk	b2321
folK	b0142
frmB	b0355
ftsL	b0083
ftsP	b3017
fucR	b2805
gapA	b1779
gcvH	b2904
gcvT	b2905
gidB	b3740
glnD	b0167
gltP	b4077
grpE	b2614
gyrB	b3699
hemE	b3997
hemG	b3850
hrpB	b0148
hslO	b3401
hslU	b3931
hslV	b3932
hybC	b2994
hyfB	b2482
hyfC	b2483
hypD	b2729
intB	b4271
kefG	b3351
kup	b3747
lolC	b1116
maa	b0459
malQ	b3416
matA	b0294
mcrB	b4346
menD	b2264
mgsA	b0963
moaA	b0781
modA	b0763
modB	b0764
mreC	b3250
mtlD	b3600
nadC	b0109
nadR	b4390
ndh	b1109
ndk	b2518
nudB	b1865
obgE	b3183
omrA	b4444
pheS	b1714
phoU	b3724
pppA	b2972
prlC	b3498
prmC	b1212
ptrA	b2821
recA	b2699
recC	b2822
recF	b3700
recJ	b2892
rfaD	b3619
rffD	b3787
rffE	b3786
rffG	b3788
rhsD	b0497
ribA	b1277
rimN	b3282
rlmB	b4180
rlpA	b0633
rna	b0611
rng	b3247
rpiR	b4089
rpoH	b3461
rsgA	b4161
rsmB	b3289
rsuA	b2183
sbcD	b0398
sdhC	b0721
sgcB	b4565
sgcC	b4304
srlR	b2707
sroB	b4585
sseB	b2522
tesB	b0452
truB	b3166
ubiD	b3843
ugpQ	b3449
uspG	b0607
waaA	b3633
wzzE	b3785
yadB	b0144
yadD	b0132
yafK	b0224
yahA	b0315
ybaN	b0468
ybcK	b0544
ybeQ	b0644
ybgF	b0742
ybgS	b0753
ybhQ	b0791
ybjG	b0841
ybjN	b0853
ycfK	b1154
ycfP	b1108
yeaI	b1785
yebE	b1846
yeeO	b1985
yehK	b4541
yeiA	b2147
yejG	b2181
yfaW	b2247
yfcD	b2299
yfcM	b2326
yfhA	b2554
yfiH	b2593
yfjI	b2625
yfjL	b2628
yfjU	b2638
ygaH	b2683
ygaZ	b2682
ygdD	b2807
ygfX	b2896
yggE	b2922
yggG	b2936
ygjD	b3064
ygjN	b3083
ygjV	b3090
yhaH	b3103
yhbE	b3184
yhdT	b3257
yhhA	b3448
yhhQ	b3471
yhiL	b4660
yiaF	b3554
yicC	b3644
yjiX	b4353
yjjP	b4364
ymdF	b4518
ymfE	b1138
ynhF	b4602
yohO	b4542
ytfR	b4485
zwf	b1852
aaeB	b3240
aaeR	b3243
abgA	b1338
abgB	b1337
abgR	b1339
abgT	b1336
abrB	b0715
acpT	b3475
ada	b2213
adiY	b4116
aegA	b2468
alkA	b2068
alkB	b2212
allA	b0505
amiB	b4169
anmK	b1640
araA	b0062
araB	b0063
araC	b0064
araD	b0061
araE	b2841
araJ	b0396
arnD	b2256
arnF	b2258
aroM	b0390
arpB	b4494
arrD	b0555
arrQ	b1554
ascB	b2716
asnC	b3743
astE	b1744
atoC	b2220
azoR	b1412
baeS	b2078
basR	b4113
basS	b4112
bcsE	b3536
bcsF	b3537
bcsG	b3538
bdm	b1481
betB	b0312
betI	b0313
bhsA	b1112
blc	b4149
bssS	b1060
cadA	b4131
cadB	b4132
cbrC	b3717
cca	b3056
ccmA	b2201
ccmB	b2200
ccmE	b2197
ccmF	b2196
ccmG	b2195
ccmH	b2194
cedA	b1731
chbC	b1737
chbF	b1734
chbG	b1733
chbR	b1735
cheA	b1888
cheB	b1883
cheR	b1884
cheW	b1887
cheY	b1882
cheZ	b1881
chiA	b3338
citE	b0616
citF	b0615
citG	b0613
citT	b0612
citX	b0614
clcB	b1592
cmoB	b1871
cpsB	b2049
cpsG	b2048
csgA	b1042
csgB	b1041
csgC	b1043
cspB	b1557
cspG	b0990
cyaA	b3806
cybC	b4236
cysE	b3607
dadX	b1190
dbpA	b1343
ddpA	b1487
ddpB	b1486
ddpC	b1485
ddpD	b1484
ddpF	b1483
dhaR	b1201
dicF	b1574
dinB	b0231
dinD	b3645
dinQ	b4613
djlB	b0646
dmsC	b0896
dnaA	b3702
dnaN	b3701
dos	b1489
dsdA	b2366
dsdC	b2364
dsdX	b2365
dtd	b3887
ebgA	b3076
ebgR	b3075
efeB	b1019
entS	b0591
envY	b0566
essD	b0554
essQ	b1556
etk	b0981
eutA	b2451
eutC	b2440
eutK	b2438
eutM	b2457
eutN	b2456
eutR	b2437
eutS	b2462
exoX	b1844
exuR	b3094
fadD	b1805
fadI	b2342
fadK	b1701
fcl	b2052
fdhD	b3895
fdnG	b1474
fdnH	b1475
fdnI	b1476
fdrA	b0518
feaB	b1385
feaR	b1384
fepB	b0592
fepC	b0588
fepD	b0590
ffs	b0455
fhuE	b1102
fiu	b0805
fixX	b0044
flgA	b1072
flgB	b1073
flgC	b1074
flgD	b1075
flgE	b1076
flgF	b1077
flgG	b1078
flgH	b1079
flgI	b1080
flgJ	b1081
flgK	b1082
flgL	b1083
flgM	b1071
flgN	b1070
flhA	b1879
flhB	b1880
flhC	b1891
flhD	b1892
flhE	b1878
fliA	b1922
fliC	b1923
fliD	b1924
fliE	b1937
fliF	b1938
fliG	b1939
fliH	b1940
fliI	b1941
fliJ	b1942
fliK	b1943
fliL	b1944
fliM	b1945
fliN	b1946
fliO	b1947
fliP	b1948
fliQ	b1949
fliR	b1950
fliS	b1925
fliZ	b1921
flxA	b1566
fmt	b3288
fnr	b1334
folM	b1606
fpr	b3924
fryB	b2387
fryC	b2386
fsaA	b0825
ftsE	b3463
ftsN	b3933
ftsQ	b0093
ftsX	b3462
fucO	b2799
fumC	b1611
gadW	b3515
gadX	b3516
gadY	b4452
galS	b2151
garP	b3127
gfcB	b0986
gfcC	b0985
gfcD	b0984
gfcE	b0983
glmS	b3729
glmU	b3730
glmZ	b4456
glpB	b2242
glpC	b2243
gltJ	b0654
gltS	b3653
glxK	b0514
glxR	b0509
gmd	b2053
gpp	b3779
grxA	b0849
gudP	b2789
gutM	b2706
hcaB	b2541
hcaR	b2537
hcp	b0873
hcr	b0872
hemC	b3805
hemD	b3804
hemX	b3803
hemY	b3802
hipA	b1507
hmp	b2552
hokB	b4428
hokE	b4415
hslJ	b1379
hsrA	b3754
hypE	b2730
hypF	b2712
iap	b2753
ibpA	b3687
iclR	b4018
ilvB	b3671
insX	b4505
insZ	b4573
intE	b1140
intQ	b1579
intR	b1345
isrA	b4426
isrB	b4434
ivbL	b3672
kbaZ	b3132
kdpB	b0697
kdsC	b3198
kilR	b1352
lafU	b0230
lar	b1348
lfhA	b0229
lhr	b1653
lomR	b4570
lpxP	b2378
lsrA	b1513
lsrB	b1516
lsrC	b1514
lsrD	b1515
lsrF	b1517
lsrG	b1518
lsrK	b1511
macB	b0879
malI	b1620
malX	b1621
malY	b1622
malZ	b0403
maoC	b1387
marB	b1532
matB	b0293
matC	b0292
mcrA	b1159
mdtB	b2075
mdtC	b2076
mdtH	b1065
mdtK	b1663
mdtQ	b2139
melR	b4118
metY	b3171
mglC	b2148
mhpC	b0349
mhpD	b0350
mhpE	b0352
micF	b4439
mltC	b2963
mngA	b0731
mngB	b0732
mobA	b3857
modC	b0765
mokB	b1420
motA	b1890
motB	b1889
mrcB	b0149
mtlR	b3601
murG	b0090
murP	b2429
nadK	b2615
nagE	b0679
nanR	b3226
napA	b2206
napB	b2203
napD	b2207
napF	b2208
napG	b2205
napH	b2204
narG	b1224
narH	b1225
narI	b1227
narJ	b1226
narK	b1223
narU	b1469
narV	b1465
narW	b1466
narY	b1467
narZ	b1468
nemR	b1649
nfi	b3998
nfrA	b0568
nfrB	b0569
nhaR	b0020
nhoA	b1463
nlpI	b3163
npr	b3206
nsrR	b4178
nudC	b3996
nudG	b1759
nupX	b2161
ogt	b1335
ompG	b1319
ompN	b1377
ompW	b1256
paaA	b1388
paaB	b1389
paaC	b1390
paaD	b1391
paaE	b1392
paaF	b1393
paaG	b1394
paaH	b1395
paaI	b1396
paaJ	b1397
paaK	b1398
paaY	b1400
pabA	b3360
pabB	b1812
pbpG	b2134
pdxY	b1636
pgaB	b1023
pgaD	b1021
phoR	b0400
pinE	b1158
pldB	b3825
plsB	b4041
polB	b0060
potE	b0692
pphA	b1838
ppiC	b3775
pps	b1702
pqqL	b1494
proP	b4111
proV	b2677
proW	b2678
proX	b2679
pspA	b1304
pspC	b1306
pspD	b1307
pspF	b1303
psuG	b2165
psuK	b2166
ptrB	b1845
putA	b1014
puuB	b1301
puuC	b1300
puuE	b1302
puuP	b1296
quuD	b0551
racC	b1351
ravA	b3746
rbn	b2268
rcnA	b2106
rcsA	b1951
rdlD	b4454
recE	b1350
recG	b3652
recN	b2616
recQ	b3822
recT	b1349
recX	b2698
relA	b2784
rem	b1561
rfaH	b3842
rffC	b3790
rhlB	b3780
rhsC	b0700
rhsE	b1456
rhtA	b0813
rhtC	b3823
rihB	b2162
rob	b4396
rspA	b1581
rspB	b1580
rstB	b1609
rtn	b2176
rutD	b1009
rutE	b1008
rutR	b1013
ryhA	b4450
ryhB	b4451
ryjB	b4624
rzpQ	b1573
rzpR	b1362
sad	b1525
sapF	b1290
sdaA	b1814
selA	b3591
setA	b0070
setB	b2170
sfmC	b0531
sieB	b1353
slyX	b3348
smf	b4473
soxS	b4062
speF	b0693
spf	b3864
spoT	b3650
spy	b1743
ssrS	b2911
ssuA	b0936
ssuB	b0933
ssuC	b0934
ssuD	b0935
stfR	b1372
sulA	b0958
surA	b0053
tag	b3549
tap	b1885
tar	b1886
tatD	b4483
tauA	b0365
tauB	b0366
tauC	b0367
tauD	b0368
thiQ	b0066
thrV	b3273
tisB	b4618
tonB	b1252
torA	b0997
torC	b0996
torI	b4501
torR	b0995
torS	b0993
torT	b0994
torY	b1873
torZ	b1872
tqsA	b1601
treR	b4241
trg	b1421
trmH	b3651
trpT	b3761
tsgA	b3364
ttcA	b1344
ttcC	b4638
tus	b1610
tynA	b1386
ubiX	b2311
uhpA	b3669
uidA	b1617
uidB	b1616
uidC	b1615
uidR	b1618
ulaR	b4191
umuC	b1184
umuD	b1183
uspC	b1895
uvrA	b4058
uvrB	b0779
uvrD	b3813
uxaB	b1521
ves	b1742
viaA	b3745
vsr	b1960
wcaB	b2058
wcaC	b2057
wcaE	b2055
wcaI	b2050
wcaJ	b2047
wcaK	b2045
wcaM	b2043
wza	b2062
wzb	b2061
wzxC	b2046
xapA	b2407
xapB	b2406
xerD	b2894
xisE	b1141
yacL	b0119
yaeJ	b0191
yafO	b0233
yafP	b0234
yagA	b0267
yagG	b0270
yagH	b0271
yagR	b0284
yagS	b0285
yagT	b0286
yagV	b0289
yahC	b0317
yahG	b0321
yahJ	b0324
ybaM	b0466
ybaO	b0447
ybbP	b0496
ybbW	b0511
ybbY	b0513
ybcF	b0521
ybcH	b0567
ybcI	b0527
ybcL	b0545
ybcN	b0547
ybcY	b0562
ybeM	b4581
ybeT	b0647
ybeU	b0648
ybfB	b0702
ybfC	b0704
ybfM	b0681
ybfP	b0689
ybgH	b0709
ybgQ	b0718
ybhF	b0794
ybhJ	b0771
ybhM	b0787
ybhN	b0788
ybhU	b4591
ybiA	b0798
ybiO	b0808
ybiP	b0815
ybiR	b0818
ybiW	b0823
ybjD	b0876
ybjL	b0847
ybjO	b0858
ycaD	b0898
ycaI	b0913
ycaK	b0901
ycaL	b0909
ycaM	b0899
ycaN	b0900
ycaQ	b0916
ycbC	b0920
ycbF	b0944
ycbQ	b0938
ycbR	b0939
ycbS	b0940
ycbT	b0941
ycbU	b0942
ycbV	b0943
yccM	b0992
yccS	b0960
yccX	b0968
ycdU	b1029
yceB	b1063
yceJ	b1057
yceN	b1069
yceQ	b1085
ycfS	b1113
ycfZ	b1121
ycgF	b1163
ycgN	b1181
ycgR	b1194
ycgV	b1202
ycgX	b1161
ychO	b1220
yciK	b1271
yciM	b1280
yciT	b1284
ycjD	b1289
ycjG	b1325
ycjN	b1310
ycjO	b1311
ycjP	b1312
ycjQ	b1313
ycjR	b1314
ycjS	b1315
ycjT	b1316
ycjU	b1317
ycjW	b1320
ycjX	b1321
ycjY	b1327
ycjZ	b1328
ydaC	b1347
ydaG	b1355
ydaL	b1340
ydaM	b1341
ydaN	b1342
ydaQ	b1346
ydaS	b1357
ydaT	b1358
ydaU	b1359
ydaV	b1360
ydaW	b1361
ydaY	b1366
ydbA	b4492
ydbD	b1407
ydcF	b1414
ydcI	b1422
ydcJ	b1423
ydcM	b1432
ydcO	b1433
ydcR	b1439
ydcU	b1442
ydcV	b1443
ydcW	b1444
ydcZ	b1447
yddA	b1496
yddB	b1495
yddE	b1464
yddG	b1473
yddH	b1462
yddL	b1472
yddV	b1490
yddW	b1491
ydeA	b1528
ydeE	b1534
ydeH	b1535
ydeK	b1510
ydeM	b1497
ydeN	b1498
ydeO	b1499
ydeP	b1501
ydeQ	b1502
ydeS	b1504
ydeU	b1509
ydfE	b1577
ydfI	b1542
ydfJ	b4600
ydfN	b1547
ydfO	b1549
ydfP	b1553
ydfR	b1555
ydfU	b1560
ydfV	b1565
ydfX	b1568
ydgC	b1607
ydgI	b1605
ydgJ	b1624
ydhB	b1659
ydhK	b1645
ydhL	b1648
ydhP	b1657
ydhT	b1669
ydhU	b1670
ydhV	b1673
ydhW	b1672
ydhX	b1671
ydiA	b1703
ydiF	b1694
ydiK	b1688
ydiM	b1690
ydiN	b1691
ydiO	b1695
ydiP	b1696
ydiQ	b1697
ydiR	b1698
ydiS	b1699
ydiT	b1700
ydiU	b1706
ydjE	b1769
ydjG	b1771
ydjH	b1772
ydjI	b1773
ydjJ	b1774
ydjK	b1775
ydjL	b1776
ydjO	b1730
ydjY	b1751
ydjZ	b1752
yeaE	b1781
yeaJ	b1786
yeaL	b1789
yeaM	b1790
yeaN	b1791
yeaT	b1799
yeaU	b1800
yeaW	b1802
yeaX	b1803
yebB	b1862
yebF	b1847
yebN	b1821
yebQ	b1828
yebT	b1834
yecE	b1868
yecR	b1904
yecT	b1877
yedA	b1959
yedE	b1929
yedF	b1930
yedK	b1931
yedQ	b1956
yedS	b4496
yeeJ	b1978
yeeL	b4497
yeeP	b1999
yeeR	b2001
yeeS	b2002
yeeT	b2003
yeeU	b2004
yeeV	b2005
yeeW	b2006
yegD	b2069
yegH	b2063
yegK	b2072
yegL	b2073
yegR	b2085
yegT	b2098
yegU	b2099
yegV	b2100
yehD	b2111
yehL	b2119
yehP	b2121
yehW	b2128
yehY	b2130
yeiH	b2158
yeiL	b2163
yeiQ	b2172
yejF	b2180
yejH	b2184
yfaD	b2244
yfaL	b2233
yfaU	b2245
yfaV	b2246
yfaX	b2248
yfbK	b2270
yfcI	b2305
yfcJ	b2322
yfcP	b2333
yfdL	b2355
yfdM	b2356
yfdN	b2357
yfdO	b2358
yfdQ	b2360
yfdR	b2361
yfdS	b2362
yfdT	b2363
yfdV	b2372
yfdY	b2377
yfeA	b2395
yfeR	b2409
yffQ	b2448
yfiC	b2575
yfiE	b2577
yfiR	b2603
ygbN	b2740
ygcP	b2768
ygcS	b2771
ygdH	b2795
ygeA	b2840
ygeX	b2871
ygeY	b2872
ygfF	b2902
yggC	b2928
yggR	b2950
yhdP	b4472
yheL	b3343
yheM	b3344
yheT	b3353
yheU	b3354
yhgE	b3402
yhhJ	b3485
yhhM	b3467
yhhS	b3473
yhhX	b3440
yhiI	b3487
yhjQ	b3534
yibF	b3592
yibG	b3596
yibQ	b3614
yibT	b4554
yicL	b3660
yicN	b3663
yidE	b3685
yidQ	b3688
yidX	b3696
yieE	b3712
yieF	b3713
yieH	b3715
yieP	b3755
yifN	b3777
yigB	b3812
yigZ	b3848
yihX	b3885
yiiM	b3910
yjbG	b4028
yjcE	b4065
yjcZ	b4110
yjdA	b4109
yjdI	b4126
yjdJ	b4127
yjdL	b4130
yjeE	b4168
yjeS	b4166
yjhD	b4281
yjhX	b4566
yjiV	b4486
ykgB	b0301
ykgJ	b0288
ylbF	b0520
yliE	b0833
yliF	b0834
yliL	b0816
[truncated: 2,298 more rows]

## Sheet: c=1
genename	bnumber
aaaD	b4634
aas	b2836
accA	b0185
accB	b3255
accC	b3256
accD	b2316
aceE	b0114
aceF	b0115
ackA	b2296
acpP	b1094
acrA	b0463
acrB	b0462
acrD	b2470
adk	b0474
agaC	b3139
agaR	b3131
ahpC	b0605
alaS	b2697
amiA	b2435
amiC	b2817
ampD	b0110
apt	b0469
arcB	b3210
argU	b0536
argW	b2348
argX	b3796
arnE	b4544
aroB	b3389
aroC	b2329
aroE	b3281
aroK	b3390
aroL	b0388
atoD	b2221
atoE	b2223
atpA	b3734
atpB	b3738
atpC	b3731
atpD	b3732
atpE	b3737
atpF	b3736
atpG	b3733
atpH	b3735
atpI	b3739
avtA	b3572
bamA	b0177
bamB	b2512
bamC	b2477
bamD	b2595
bax	b3570
bcp	b2480
bglA	b2901
borD	b0557
btuB	b3966
cdsA	b0175
chpA	b2782
chpB	b4225
chpR	b2783
chpS	b4224
citC	b0618
clpB	b2592
clpP	b0437
clpX	b0438
cmk	b0910
coaA	b3974
coaE	b0103
cobC	b0638
corA	b3816
cpdA	b3032
creA	b4397
creB	b4398
creD	b4400
crp	b3357
csdA	b2810
csdE	b2811
csiR	b2664
cspE	b0623
csrA	b2696
csrD	b3252
cutA	b4137
cydA	b0733
cynT	b0339
cyoB	b0431
cysT	b1910
dacA	b0632
dam	b3387
damX	b3388
dapA	b2478
dapD	b0166
dcuS	b4125
ddlA	b0381
dedA	b2317
degP	b0161
degS	b3235
dfp	b3639
dgkA	b4042
dgt	b0160
dhaK	b1200
dhaL	b1199
diaA	b3149
dinJ	b0226
dipZ	b4136
djlA	b0055
dksA	b0145
dnaB	b4052
dnaC	b4361
dnaE	b0184
dnaJ	b0015
dnaK	b0014
dnaQ	b0215
dnaX	b0470
dsbA	b3860
dsbC	b2893
dusA	b4049
dusB	b3260
dut	b3640
dxr	b0173
dxs	b0420
eamB	b2578
eda	b1850
edd	b1851
efp	b4147
elbB	b3209
emrA	b2685
emrY	b2367
eno	b2779
epd	b2927
evgA	b2369
exuT	b3093
fabB	b2323
fabD	b1092
fabH	b1091
fabZ	b0180
fbaA	b2925
fbp	b4232
fdx	b2525
feoA	b3408
ffh	b2610
fhlA	b2731
fieF	b3915
fimA	b4314
fimB	b4312
fimC	b4316
fimG	b4319
fis	b3261
fklB	b4207
fkpA	b3347
fkpB	b0028
fldA	b0684
focB	b2492
folA	b0048
folB	b3058
folD	b0529
folP	b3177
folX	b2303
frc	b2374
fre	b3844
frr	b0172
frsA	b0239
fruR	b0080
ftnA	b1905
ftsA	b0094
ftsB	b2748
ftsI	b0084
ftsK	b0890
ftsW	b0089
ftsZ	b0095
fur	b0683
fusA	b3340
fxsA	b4140
galM	b0756
galR	b2837
gatA	b2094
gatB	b2093
gatC	b2092
gatR	b4498
gatY	b2096
gatZ	b2095
gcvA	b2808
gcvP	b2903
gcvR	b2479
ghrB	b3553
glcA	b2975
glf	b2036
glmM	b3176
glpE	b3425
glpG	b3424
glpR	b3423
glpX	b3925
gltX	b2400
glyQ	b3560
glyS	b3559
glyT	b3978
gmhB	b0200
gmk	b3648
gnd	b2029
gnsA	b4517
gntR	b3438
gntX	b3413
gph	b3385
gpmM	b3612
gpsA	b3608
greA	b3181
greB	b3406
groL	b4143
groS	b4142
grpE	b2614
grxC	b3610
gshA	b2688
gshB	b2947
guaA	b2507
guaB	b2508
guaC	b0104
gudD	b2787
gudX	b2788
hcaC	b2540
hda	b2496
hdfR	b4480
hemA	b1210
hemB	b0369
hemL	b0154
hemN	b3867
hflB	b3178
hflC	b4175
hflD	b1132
hflK	b4174
hflX	b4173
hfq	b4172
hha	b0460
hisS	b2514
hns	b1237
hofB	b0107
holA	b0640
holC	b4259
hpf	b3203
hpt	b0125
hscA	b2526
hscB	b2527
hsdM	b4349
hsdR	b4350
hsdS	b4348
hspQ	b0966
htpG	b0473
htrG	b3055
htrL	b3618
hupA	b4000
hupB	b0440
hyfD	b2484
hyfF	b2486
iadA	b4328
ileS	b0026
ileX	b3069
inaA	b2237
infA	b0884
infB	b3168
infC	b1718
insA	b4294
insG	b4278
intF	b0281
iscA	b2528
iscS	b2530
iscU	b2529
iscX	b2524
ispA	b0421
ispB	b3187
ispD	b2747
ispF	b2746
ispG	b2515
ispH	b0029
ispU	b0174
kdpA	b0698
kdsD	b3197
lacI	b0345
lacY	b0343
ldhA	b1380
ldrD	b4453
lepA	b2569
lepB	b2568
leuS	b0642
leuW	b0672
leuX	b4270
leuZ	b1909
lgt	b2828
ligT	b0147
lolA	b0891
lolC	b1116
lon	b0439
lpcA	b0222
lpd	b0116
lpp	b1677
lptA	b3200
lptB	b3201
lpxA	b0181
lpxB	b0182
lpxC	b0096
lpxD	b0179
lpxT	b2174
lspA	b0027
lysS	b2890
malP	b3417
map	b0168
marA	b1531
marR	b1530
mazG	b2781
mdaB	b3028
mdtD	b2077
mdtG	b1053
menA	b3930
metB	b3939
metJ	b3938
mgrB	b1826
miaA	b4171
micA	b4442
micC	b4427
mioC	b3742
mipA	b1782
mltA	b2813
mltD	b0211
mltF	b2558
mnmG	b3741
moeA	b0827
mprA	b2684
mqsR	b3022
mraW	b0082
mraY	b0087
mraZ	b0081
mrdA	b0635
mrdB	b0634
mreB	b3251
mreD	b3249
mrp	b2113
mscL	b3291
mtgA	b3208
mug	b3068
mukE	b0923
mukF	b0922
murA	b3189
murB	b3972
murC	b0091
murD	b0088
murE	b0085
murF	b0086
murI	b3967
mutY	b2961
nadD	b0639
nagA	b0677
nagB	b0678
nagC	b0676
nagD	b0675
nfo	b2159
nfsA	b0851
nfsB	b0578
nfuA	b3414
nlpE	b0192
nrdA	b2234
nrdB	b2235
nrdR	b0413
nudE	b3397
nudF	b3034
nuoA	b2288
nuoB	b2287
nuoC	b2286
nuoE	b2285
nuoF	b2284
nuoG	b2283
nuoH	b2282
nuoI	b2281
nupC	b2393
nusA	b3169
nusB	b0416
nusG	b3982
ogrK	b2082
ompC	b2215
ompT	b0565
ompX	b0814
orn	b4162
pagP	b0622
panB	b0134
panC	b0133
panD	b0131
panE	b0425
panF	b3258
parC	b3019
pauD	b4635
pcm	b2743
pcnB	b0143
pdxA	b0052
pepA	b4260
pepB	b2523
pepD	b0237
pepP	b2908
pepQ	b3847
pflA	b0902
pgi	b4025
pgk	b2926
phnL	b4096
phoA	b0383
pitA	b3493
pldA	b3821
plsC	b3018
plsX	b1090
pmbA	b4235
pnp	b3164
polA	b3863
ppa	b4226
ppdA	b2826
ppiA	b3363
ppk	b2501
prfA	b1211
prfB	b2891
prfC	b4375
priB	b4201
priC	b0467
prmA	b3259
prmB	b2330
proB	b0242
proQ	b1831
prpB	b0331
psd	b4160
pspG	b4050
psrD	b4418
pssA	b2585
pstB	b3725
pstS	b3728
pta	b2297
ptsH	b2415
ptsN	b3204
ptsP	b2829
purA	b4177
pyrG	b2780
pyrH	b0171
queF	b2794
radA	b4389
rarA	b0892
rbbA	b3486
rbfA	b3167
rcsB	b2217
rcsD	b2216
rcsF	b0196
rdgB	b2954
rdoA	b3859
recB	b2820
recC	b2822
recR	b0472
rfaC	b3621
rfaE	b3052
rfaF	b3620
rfaG	b3631
rfaI	b3627
rfaJ	b3626
rfaL	b3622
rfaP	b3630
rfaS	b3629
rfaY	b3625
rfbA	b2039
rfbB	b2041
rfbC	b2038
rfbD	b2040
rfbX	b2037
rfc	b2035
rfe	b3784
rffA	b3791
rho	b3783
ribD	b0414
ribE	b0415
ribF	b0025
rimM	b2608
rlmL	b0948
rlmN	b2517
rlpB	b0641
rluD	b2594
rluF	b4022
rnc	b2567
rne	b1084
rnhA	b0214
rnlA	b2630
rnpA	b3704
rpe	b3386
rpiA	b2914
rplA	b3984
rplB	b3317
rplC	b3320
rplD	b3319
rplE	b3308
rplF	b3305
rplI	b4203
rplJ	b3985
rplK	b3983
rplL	b3986
rplM	b3231
rplN	b3310
rplO	b3301
rplP	b3313
rplQ	b3294
rplR	b3304
rplS	b2606
rplU	b3186
rplV	b3315
rplW	b3318
rplX	b3309
rplY	b2185
rpmA	b3185
rpmB	b3637
rpmC	b3312
rpmD	b3302
rpmE	b3936
rpmF	b1089
rpmG	b3636
rpmH	b3703
rpmJ	b3299
rpoA	b3295
rpoB	b3987
rpoC	b3988
rpoD	b3067
rpoE	b2573
rpoN	b3202
rpoZ	b3649
rppH	b2830
rprA	b4431
rpsA	b0911
rpsB	b0169
rpsC	b3314
rpsD	b3296
rpsE	b3303
rpsF	b4200
rpsG	b3341
rpsH	b3306
rpsI	b3230
rpsJ	b3321
rpsK	b3297
rpsL	b3342
rpsM	b3298
rpsN	b3307
rpsO	b3165
rpsP	b2609
rpsQ	b3311
rpsR	b4202
rpsS	b3316
rpsT	b0023
rpsU	b3065
rraB	b4255
rrmJ	b3179
rseA	b2572
rseP	b0176
rsmE	b2946
rumA	b2785
rutF	b1007
ruvA	b1861
rydC	b4597
ryeB	b4433
ryjA	b4459
sbcC	b0397
sdiA	b1916
secA	b0098
secB	b3609
secD	b0408
secE	b3981
secF	b0409
secG	b3175
secM	b0097
secY	b3300
selB	b3590
selC	b3658
seqA	b0687
serB	b4388
serV	b2695
sfsA	b0146
sgcA	b4302
sgcX	b4305
sgrR	b0069
skp	b0178
slmA	b3641
slyD	b3349
smg	b3284
smpA	b2617
smpB	b2620
smtA	b0921
sodB	b1656
sokB	b4429
speA	b2938
speB	b2937
speD	b0120
speE	b0121
spr	b2175
srmB	b2576
sspA	b3229
sspB	b3228
ssrA	b2621
stpA	b2669
sucA	b0726
sucB	b0727
sugE	b4148
surE	b2744
syd	b2793
talB	b0008
tatA	b3836
tatB	b3838
tatC	b3839
tfaE	b1156
tfaX	b0563
tff	b4414
tgt	b0406
thiI	b0423
thiP	b0067
thrS	b1719
thrT	b3979
thrU	b3976
thrW	b0244
thyA	b2827
tig	b0436
tktA	b2935
tolA	b0739
tolC	b3035
tolQ	b0737
tolR	b0738
tomB	b0461
torD	b0998
trmA	b3965
trmD	b2607
trmI	b2960
trmJ	b2532
trpR	b4393
trpS	b3384
truA	b2318
truD	b2745
trxA	b3781
trxB	b0888
tsf	b0170
tsx	b0411
typA	b3871
tyrU	b3977
ubiC	b4039
ubiE	b3833
ubiH	b2907
ugpC	b3450
uof	b4637
upp	b2498
usg	b2319
uspA	b3495
uup	b0949
uvrY	b1914
vacJ	b2346
valS	b4258
visC	b2906
waaU	b3623
wbbI	b2034
wbbJ	b2033
wbbK	b2032
wbbL	b4571
wcaA	b2059
wcaD	b2056
wzyE	b3793
xapR	b2405
xseB	b0422
xylB	b3564
yaaA	b0006
yaaU	b0045
yabI	b0065
yabP	b4659
yacC	b0122
yacF	b0102
yacG	b0101
yadL	b0137
yaeB	b0195
yaeH	b0163
yaeP	b4406
yaeQ	b0190
yaeR	b0187
yafD	b0209
yafE	b0210
yafX	b0248
yafZ	b0252
yagK	b0277
yagM	b0279
yagN	b0280
yagQ	b0283
yahB	b0316
yaiL	b0354
yaiO	b0358
yaiY	b0379
yajC	b0407
yajG	b0434
yajI	b0412
yajQ	b0426
ybaB	b0471
ybaP	b0482
ybaQ	b0483
ybaW	b0443
ybbJ	b0488
ybbL	b0490
ybbN	b0492
ybbO	b0493
ybdO	b0603
ybeA	b0636
ybeB	b0637
ybeD	b0631
ybeR	b0645
ybeX	b0658
ybeY	b0659
ybeZ	b0660
ybfE	b0685
ybfO	b0703
ybgC	b0736
ybgO	b0716
ybgT	b4515
ybhR	b0792
ybiB	b0800
ybiJ	b0802
ybiU	b0821
ybiV	b0822
ybjC	b0850
ybjQ	b0866
ybjX	b0877
ycaR	b0917
yccE	b1001
yccT	b0964
ycdZ	b1036
yceD	b1088
ycfP	b1108
ycfT	b1115
ycgI	b4521
ycgY	b1196
ychA	b1214
yciX	b4523
ycjM	b1309
ydaE	b4526
ydbK	b1378
yddK	b1471
ydeT	b1505
ydgU	b4601
yebO	b1825
yebR	b1832
yedW	b1969
yeeH	b4639
yeeN	b1983
yeeX	b2007
yeeY	b2015
yefM	b2017
yegZ	b2083
yehC	b2110
yehI	b2118
yejL	b2187
yfaQ	b2226
yfaW	b2247
yfbL	b2271
yfbO	b2274
yfbP	b2275
yfbU	b2294
yfcA	b2327
yfcC	b2298
yfcE	b2300
yfcU	b4661
yfdG	b2350
yfdH	b2351
yfdX	b2375
yfeC	b2398
yfeN	b2408
yfeO	b2389
yfeY	b2432
yffB	b2471
yfgA	b2516
yfgG	b2504
yfgM	b2513
yfhH	b2561
yfhL	b2562
yfhM	b2520
yfiB	b2605
yfjD	b4461
yfjF	b2618
yfjG	b2619
yfjI	b2625
yfjP	b2632
yfjQ	b2633
yfjS	b2636
yfjT	b2637
yfjX	b2643
yfjY	b2644
ygaD	b2700
ygcG	b2778
ygeO	b2859
ygeR	b2865
ygfB	b2909
ygfY	b2897
ygfZ	b2898
yggL	b2959
yggN	b2958
yggS	b2951
yggT	b2952
yggU	b2953
yggX	b2962
ygiC	b3038
ygiF	b3054
ygiQ	b4469
ygjJ	b3079
ygjR	b3087
yhbC	b3170
yhbJ	b3205
yhbT	b3157
yhbY	b3180
yhcB	b3233
yhcM	b3232
yhdE	b3248
yhdL	b4550
yhdN	b3293
yhdW	b3268
yheN	b3345
yheO	b3346
yheV	b4551
yhfA	b3356
yhgF	b3407
yhhY	b3441
yibN	b3611
yidA	b3697
yidB	b3698
yidD	b4557
yieG	b3714
yifE	b3764
yifL	b4558
yigA	b3810
yihA	b3865
yihD	b3858
yihI	b3866
yihW	b3884
yiiQ	b3920
yiiS	b3922
yiiU	b3928
yjaG	b3999
yjcO	b4078
yjdM	b4108
yjeI	b4144
yjeK	b4146
yjfP	b4190
yjfY	b4199
yjgA	b4234
yjgF	b4243
yjgJ	b4251
yjgK	b4252
yjgM	b4256
yjhU	b4295
yjiA	b4352
yjjA	b4360
yjjK	b4391
yjjP	b4364
yjjX	b4394
ykfA	b0253
ykfB	b0250
ykgD	b0305
ylbH	b0499
ymfD	b1137
ymgJ	b4594
yneM	b4599
ynfN	b1551
yobA	b1841
yoeA	b4582
yoeB	b4539
yojO	b4604
ypdA	b2380
ypdC	b2382
ypeA	b2434
ypfG	b2466
yphH	b2550
ypjC	b2650
ypjD	b2611
ypjF	b2646
yqaA	b2689
yqaB	b2690
yqcA	b2790
yqcC	b2792
yqfB	b2900
yqgB	b2939
yqgE	b2948
yqgF	b2949
yqhA	b3002
yqhH	b3014
yqiA	b3031
yqiB	b3033
yqiC	b3042
yqjI	b3071
yraL	b3146
yraM	b3147
yraN	b3148
yraP	b3150
yrbA	b3190
yrbB	b3191
yrbC	b3192
yrbD	b3193
yrbE	b3194
yrbF	b3195
yrbG	b3196
ytfB	b4206
ytfH	b4212
ytfN	b4221
ytfP	b4222
ytfT	b4230
ytjC	b4395
zipA	b2412
zntR	b3292
zwf	b1852
csrB	b4408
frmB	b0355
ftsP	b3017
mcrB	b4346
obgE	b3183
rffD	b3787
srlR	b2707
yhbE	b3184
recA	b2699
wzzE	b3785
ygaH	b2683
ytjB	b4387
aes	b0476
cyoC	b0430
ubiA	b4040
apaG	b0050
imp	b0054
yfhA	b2554
arcA	b4401
cof	b0446
istR	b4616
rlmB	b4180
yffS	b2450
yijD	b3964
truC	b2791
yaiW	b0378
ybjN	b0853
clcA	b0155
psrN	b4448
cpxR	b3912
yhhW	b3439
dacB	b3182
leuO	b0076
fabR	b3963
parE	b3030
fimI	b4315
focA	b0904
gor	b3500
ybbM	b0491
lipA	b0628
yadG	b0127
mrr	b4351
yggD	b2929
pdhR	b0113
rsmC	b4371
qmcA	b0489
ygbF	b2754
sgcC	b4304
trxC	b2582
yadD	b0132
ybhS	b0793
yebE	b1846
ylaC	b0458
acpH	b0404
acpS	b2563
acrR	b0464
afuB	b0263
ahpF	b0606
alr	b4053
ampC	b4150
argO	b2923
artP	b0864
asr	b1597
atoB	b2224
barA	b2786
birA	b3973
bolA	b0435
btuF	b0158
can	b0126
cpxA	b3911
crl	b0240
csrC	b4457
cyaR	b4438
cyaY	b3807
cydB	b0734
cydD	b0887
cyoA	b0432
cyoD	b0429
cysG	b3368
dapF	b3809
dcuA	b4138
dcuR	b4124
ddlB	b0092
def	b3287
dinI	b1061
ecnA	b4410
envC	b3613
eutE	b2455
exbB	b3006
fabG	b1093
fhuB	b0153
fhuD	b0152
fimD	b4317
flk	b2321
folK	b0142
frmA	b0356
fruB	b2169
ftsL	b0083
ftsY	b3464
fucR	b2805
gapA	b1779
gcvH	b2904
gcvT	b2905
gfcA	b0987
gidB	b3740
glnD	b0167
glnS	b0680
gltP	b4077
gpt	b0238
gyrB	b3699
hcaT	b2536
hemE	b3997
hemG	b3850
hlyE	b1182
holD	b4372
hrpB	b0148
hslO	b3401
hslU	b3931
hslV	b3932
hybC	b2994
hyfB	b2482
hyfC	b2483
hypD	b2729
ileY	b2652
intB	b4271
kefG	b3351
ksgA	b0051
kup	b3747
maa	b0459
malQ	b3416
matA	b0294
menD	b2264
menF	b2265
metG	b2114
mgsA	b0963
miaB	b0661
mltB	b2701
mnmA	b1133
moaA	b0781
modA	b0763
modB	b0764
mreC	b3250
mtlD	b3600
mutL	b4170
nadC	b0109
nadR	b4390
ndh	b1109
ndk	b2518
nhaA	b0019
nudB	b1865
nuoK	b2279
ompR	b3405
omrA	b4444
oxyR	b3961
pagB	b4023
pheS	b1714
phoU	b3724
pmrD	b2259
ppdC	b2823
ppiB	b0525
pppA	b2972
prlC	b3498
prmC	b1212
pstA	b3726
ptrA	b2821
recF	b3700
recJ	b2892
recO	b2565
rfaB	b3628
rfaD	b3619
rfaQ	b3632
rfaZ	b3624
rffE	b3786
rffG	b3788
rhlE	b0797
rhsD	b0497
ribA	b1277
ribB	b3041
rimI	b4373
rimN	b3282
rlpA	b0633
rna	b0611
rng	b3247
rnhB	b0183
rph	b3643
rpiR	b4089
rpoH	b3461
rraA	b3929
rrfA	b3855
rsgA	b4161
rsmB	b3289
rsuA	b2183
ryfA	b4440
ryfD	b4609
rygC	b4446
sbcD	b0398
sdhC	b0721
sgcB	b4565
slt	b4392
sroB	b4585
sseB	b2522
sthA	b3962
suhB	b2533
tadA	b2559
tesB	b0452
tldD	b3244
trkA	b3290
trkH	b3849
truB	b3166
ubiB	b3835
ubiD	b3843
ugpQ	b3449
uspG	b0607
waaA	b3633
wzxE	b3792
yadB	b0144
yafC	b0208
yafK	b0224
yafN	b0232
yafY	b0251
yahA	b0315
yahM	b0327
yajD	b0410
ybaN	b0468
ybcK	b0544
ybeQ	b0644
ybfA	b0699
ybgF	b0742
ybgS	b0753
ybhD	b0768
ybhQ	b0791
ybjG	b0841
ycfK	b1154
ycgH	b4491
ychH	b1205
yeaI	b1785
yecF	b1915
yeeO	b1985
yehK	b4541
yeiA	b2147
yejG	b2181
yejM	b2188
yfbV	b2295
yfcD	b2299
yfcM	b2326
yfcZ	b2343
yffL	b2443
yfiH	b2593
yfjL	b2628
yfjU	b2638
ygaZ	b2682
ygcJ	b2758
ygcK	b2759
ygdD	b2807
ygfX	b2896
yggE	b2922
yggG	b2936
ygiB	b3037
ygiT	b3021
ygjD	b3064
ygjN	b3083
ygjV	b3090
yhaH	b3103
yhaJ	b3105
yhaL	b3107
yhdT	b3257
yhhA	b3448
yhhQ	b3471
yhiL	b4660
yiaF	b3554
yicC	b3644
yidC	b3705
yigL	b3826
yihY	b3886
yjfF	b4231
yjgP	b4261
yjiD	b4326
yjiT	b4342
yjiX	b4353
yjjG	b4374
yjtD	b4403
ylbI	b4632
yliI	b0837
ymdF	b4518
ymfE	b1138
ymjC	b4525
ynhF	b4602
yobF	b1824
yohO	b4542
ypdB	b2381
ypfN	b4547
yrbK	b3199
ytfR	b4485
yzgL	b3427
aaeB	b3240
aaeR	b3243
abgA	b1338
abgB	b1337
abgR	b1339
abgT	b1336
abrB	b0715
acpT	b3475
ada	b2213
adiY	b4116
aegA	b2468
alkA	b2068
alkB	b2212
allA	b0505
amiB	b4169
anmK	b1640
araA	b0062
araB	b0063
araC	b0064
araD	b0061
araE	b2841
araJ	b0396
arnD	b2256
aroM	b0390
arpB	b4494
arrD	b0555
arrQ	b1554
asnC	b3743
astE	b1744
atoC	b2220
azoR	b1412
baeS	b2078
basR	b4113
basS	b4112
bcsE	b3536
bcsF	b3537
bcsG	b3538
betB	b0312
betI	b0313
bssS	b1060
cadA	b4131
cadB	b4132
cbrC	b3717
cca	b3056
ccmA	b2201
ccmB	b2200
ccmE	b2197
ccmF	b2196
ccmG	b2195
ccmH	b2194
cedA	b1731
chbC	b1737
chbF	b1734
chbG	b1733
chbR	b1735
cheA	b1888
cheB	b1883
cheR	b1884
cheW	b1887
cheY	b1882
cheZ	b1881
chiA	b3338
citE	b0616
citG	b0613
citT	b0612
citX	b0614
clcB	b1592
cmoB	b1871
cpsB	b2049
cpsG	b2048
csgA	b1042
csgB	b1041
csgC	b1043
cspB	b1557
cspG	b0990
cyaA	b3806
cybC	b4236
cysE	b3607
dadX	b1190
dbpA	b1343
ddpA	b1487
ddpB	b1486
ddpC	b1485
ddpD	b1484
ddpF	b1483
dhaR	b1201
dicF	b1574
dinB	b0231
dinD	b3645
dinQ	b4613
djlB	b0646
dmsC	b0896
dnaA	b3702
dnaN	b3701
dos	b1489
dsdA	b2366
dsdC	b2364
ebgA	b3076
entS	b0591
envY	b0566
essQ	b1556
etk	b0981
eutK	b2438
eutM	b2457
eutN	b2456
eutR	b2437
eutS	b2462
exoX	b1844
exuR	b3094
fadI	b2342
fadK	b1701
fcl	b2052
fdhD	b3895
fdnG	b1474
fdnH	b1475
fdnI	b1476
feaB	b1385
feaR	b1384
fepC	b0588
ffs	b0455
fhuE	b1102
fixX	b0044
flgA	b1072
flgB	b1073
flgC	b1074
flgD	b1075
flgE	b1076
flgF	b1077
flgG	b1078
flgH	b1079
flgI	b1080
flgJ	b1081
flgK	b1082
flgL	b1083
flgM	b1071
flgN	b1070
flhA	b1879
flhB	b1880
flhC	b1891
flhD	b1892
flhE	b1878
fliA	b1922
fliC	b1923
fliD	b1924
fliE	b1937
fliF	b1938
fliG	b1939
fliH	b1940
fliI	b1941
fliJ	b1942
fliK	b1943
fliL	b1944
fliM	b1945
fliN	b1946
fliO	b1947
fliP	b1948
fliQ	b1949
fliR	b1950
fliS	b1925
fliZ	b1921
flxA	b1566
fmt	b3288
fnr	b1334
folM	b1606
fpr	b3924
fryB	b2387
fryC	b2386
ftsE	b3463
ftsN	b3933
ftsQ	b0093
ftsX	b3462
fucO	b2799
fumC	b1611
gadW	b3515
gadX	b3516
gadY	b4452
galP	b2943
galS	b2151
gfcB	b0986
gfcC	b0985
gfcD	b0984
gfcE	b0983
glmS	b3729
glmU	b3730
glmZ	b4456
glpB	b2242
glpC	b2243
gltJ	b0654
gltS	b3653
glxK	b0514
glxR	b0509
gmd	b2053
gpp	b3779
grxA	b0849
gudP	b2789
gutM	b2706
hcaB	b2541
hcaR	b2537
hcp	b0873
hcr	b0872
hemC	b3805
hemD	b3804
hemX	b3803
hemY	b3802
hipA	b1507
hmp	b2552
hokB	b4428
hokE	b4415
hslJ	b1379
hsrA	b3754
hypF	b2712
iap	b2753
ibpA	b3687
iclR	b4018
ilvB	b3671
insX	b4505
insZ	b4573
intE	b1140
intQ	b1579
intR	b1345
isrA	b4426
isrB	b4434
ivbL	b3672
kbaZ	b3132
kdsC	b3198
kilR	b1352
lafU	b0230
lar	b1348
lfhA	b0229
lhr	b1653
lomR	b4570
lpxP	b2378
lsrA	b1513
lsrB	b1516
lsrC	b1514
lsrD	b1515
lsrF	b1517
lsrG	b1518
lsrK	b1511
malI	b1620
malX	b1621
malZ	b0403
maoC	b1387
marB	b1532
matC	b0292
mcrA	b1159
mdtB	b2075
mdtC	b2076
mdtH	b1065
mdtK	b1663
mdtQ	b2139
mhpC	b0349
mhpD	b0350
mhpE	b0352
micF	b4439
mltC	b2963
mngA	b0731
mngB	b0732
modC	b0765
motA	b1890
motB	b1889
mrcB	b0149
mtlR	b3601
murG	b0090
murP	b2429
nagE	b0679
nanR	b3226
napA	b2206
napB	b2203
napD	b2207
napF	b2208
napG	b2205
napH	b2204
narG	b1224
narI	b1227
narJ	b1226
narK	b1223
narU	b1469
narV	b1465
narW	b1466
narY	b1467
narZ	b1468
nfi	b3998
nfrA	b0568
nfrB	b0569
nhaR	b0020
nlpI	b3163
npr	b3206
nsrR	b4178
nudC	b3996
nudG	b1759
nupX	b2161
ogt	b1335
ompG	b1319
ompN	b1377
ompW	b1256
paaA	b1388
paaB	b1389
paaC	b1390
paaE	b1392
paaF	b1393
paaG	b1394
paaH	b1395
paaI	b1396
paaJ	b1397
paaK	b1398
pabA	b3360
pbpG	b2134
pdxY	b1636
pgaD	b1021
pinE	b1158
pldB	b3825
plsB	b4041
polB	b0060
potE	b0692
pphA	b1838
ppiC	b3775
pps	b1702
pqqL	b1494
proP	b4111
proV	b2677
proW	b2678
proX	b2679
pspA	b1304
pspC	b1306
pspD	b1307
psuG	b2165
psuK	b2166
ptrB	b1845
putA	b1014
puuC	b1300
puuE	b1302
puuP	b1296
quuD	b0551
racC	b1351
ravA	b3746
rcnA	b2106
rcsA	b1951
rdlD	b4454
recE	b1350
recG	b3652
recN	b2616
recQ	b3822
recT	b1349
recX	b2698
rem	b1561
rfaH	b3842
rffC	b3790
rhlB	b3780
rhsC	b0700
rhsE	b1456
rhtA	b0813
rhtC	b3823
rihB	b2162
rob	b4396
rspA	b1581
rspB	b1580
rtn	b2176
rutR	b1013
ryhA	b4450
ryjB	b4624
rzpQ	b1573
rzpR	b1362
sad	b1525
sdaA	b1814
selA	b3591
setB	b2170
sieB	b1353
slyX	b3348
soxS	b4062
speF	b0693
spf	b3864
spoT	b3650
spy	b1743
ssuA	b0936
ssuB	b0933
ssuD	b0935
stfR	b1372
sulA	b0958
surA	b0053
tag	b3549
tap	b1885
tar	b1886
tatD	b4483
tauB	b0366
tauC	b0367
tauD	b0368
thiQ	b0066
tisB	b4618
torA	b0997
torC	b0996
torI	b4501
torR	b0995
torT	b0994
torY	b1873
torZ	b1872
tqsA	b1601
treR	b4241
trg	b1421
trmH	b3651
trpT	b3761
tsgA	b3364
ttcA	b1344
ttcC	b4638
tus	b1610
tynA	b1386
ubiX	b2311
uhpA	b3669
uidA	b1617
uidB	b1616
uidC	b1615
uidR	b1618
ulaR	b4191
umuC	b1184
umuD	b1183
uvrA	b4058
uvrB	b0779
uvrD	b3813
uxaB	b1521
ves	b1742
viaA	b3745
vsr	b1960
wcaB	b2058
wcaC	b2057
wcaE	b2055
wcaI	b2050
wcaJ	b2047
wcaK	b2045
wcaM	b2043
wza	b2062
wzb	b2061
wzxC	b2046
xapA	b2407
xapB	b2406
xisE	b1141
yacL	b0119
yaeJ	b0191
yafO	b0233
yafP	b0234
yagA	b0267
yagG	b0270
yagH	b0271
yagS	b0285
yagT	b0286
yahC	b0317
yahG	b0321
yahJ	b0324
ybaM	b0466
ybaO	b0447
ybaV	b0442
ybbP	b0496
ybbW	b0511
ybbY	b0513
ybcF	b0521
ybcH	b0567
ybcI	b0527
ybcL	b0545
ybcY	b0562
ybeT	b0647
ybfB	b0702
ybfC	b0704
ybfM	b0681
ybfP	b0689
ybgH	b0709
ybgQ	b0718
ybhF	b0794
ybhJ	b0771
ybhM	b0787
ybhN	b0788
ybhU	b4591
ybiA	b0798
ybiO	b0808
ybiP	b0815
ybiR	b0818
ybiW	b0823
ybjD	b0876
ycaD	b0898
ycaI	b0913
ycaK	b0901
ycaL	b0909
ycaM	b0899
ycaN	b0900
ycaQ	b0916
ycbC	b0920
ycbF	b0944
ycbQ	b0938
ycbR	b0939
ycbS	b0940
ycbT	b0941
ycbU	b0942
ycbV	b0943
yccM	b0992
ycdU	b1029
yceB	b1063
yceJ	b1057
ycfS	b1113
ycfZ	b1121
ycgF	b1163
ycgN	b1181
ycgR	b1194
ycgV	b1202
ycgX	b1161
ychO	b1220
yciM	b1280
yciT	b1284
ycjD	b1289
ycjG	b1325
ycjN	b1310
ycjQ	b1313
ycjR	b1314
ycjS	b1315
ycjT	b1316
ycjU	b1317
ycjW	b1320
ycjY	b1327
ydaG	b1355
ydaL	b1340
ydaM	b1341
ydaN	b1342
ydaQ	b1346
ydaS	b1357
ydaT	b1358
ydaU	b1359
ydaV	b1360
ydaW	b1361
ydaY	b1366
ydbA	b4492
ydbD	b1407
ydcF	b1414
ydcI	b1422
ydcM	b1432
ydcO	b1433
ydcR	b1439
ydcU	b1442
ydcV	b1443
ydcW	b1444
ydcZ	b1447
yddA	b1496
yddB	b1495
yddE	b1464
yddG	b1473
yddH	b1462
yddL	b1472
yddW	b1491
ydeA	b1528
ydeE	b1534
ydeH	b1535
ydeK	b1510
ydeM	b1497
ydeN	b1498
ydeO	b1499
ydeP	b1501
ydeQ	b1502
ydeS	b1504
ydeU	b1509
ydfE	b1577
ydfI	b1542
ydfN	b1547
ydfO	b1549
ydfP	b1553
ydfR	b1555
ydfU	b1560
ydfV	b1565
ydfX	b1568
ydgC	b1607
ydgI	b1605
ydgJ	b1624
ydhB	b1659
ydhK	b1645
ydhL	b1648
ydhP	b1657
ydhT	b1669
ydhU	b1670
ydhV	b1673
ydhW	b1672
ydhX	b1671
ydiA	b1703
ydiF	b1694
ydiK	b1688
ydiM	b1690
ydiN	b1691
ydiO	b1695
ydiP	b1696
ydiQ	b1697
ydiR	b1698
ydiS	b1699
ydiT	b1700
ydjE	b1769
ydjG	b1771
ydjH	b1772
ydjI	b1773
ydjJ	b1774
ydjK	b1775
ydjL	b1776
ydjO	b1730
ydjY	b1751
ydjZ	b1752
yeaE	b1781
yeaL	b1789
yeaM	b1790
yeaN	b1791
yeaT	b1799
yeaU	b1800
yeaW	b1802
yeaX	b1803
yebB	b1862
yebF	b1847
yebG	b1848
yebN	b1821
yebQ	b1828
yecE	b1868
yecR	b1904
yecT	b1877
yedA	b1959
yedF	b1930
yedK	b1931
yeeJ	b1978
yeeL	b4497
yeeP	b1999
yeeR	b2001
yeeS	b2002
yeeT	b2003
yeeV	b2005
yeeW	b2006
yegD	b2069
yegH	b2063
yegK	b2072
yegR	b2085
yegT	b2098
yegU	b2099
yegV	b2100
yehL	b2119
yehP	b2121
yeiH	b2158
yeiL	b2163
yejF	b2180
yejH	b2184
yfaD	b2244
yfaL	b2233
yfaU	b2245
yfaV	b2246
yfaX	b2248
yfbK	b2270
yfcI	b2305
yfdM	b2356
yfdN	b2357
yfdO	b2358
yfdQ	b2360
yfdR	b2361
yfdS	b2362
yfdT	b2363
yfdV	b2372
yfdY	b2377
yfeA	b2395
yfeR	b2409
yffQ	b2448
yfhB	b2560
yfiR	b2603
ygbN	b2740
ygcS	b2771
ygdH	b2795
ygeA	b2840
ygeY	b2872
ygfF	b2902
yggC	b2928
yggR	b2950
yhdP	b4472
yheL	b3343
yheM	b3344
yheT	b3353
yheU	b3354
yhgE	b3402
yhhS	b3473
yhhX	b3440
yhiI	b3487
yhjD	b3522
yhjQ	b3534
yibF	b3592
yibT	b4554
yicL	b3660
yicN	b3663
yidE	b3685
yidQ	b3688
yieE	b3712
yieH	b3715
yieP	b3755
yigB	b3812
yigZ	b3848
yihX	b3885
yiiM	b3910
yjbG	b4028
yjcE	b4065
yjcZ	b4110
yjdA	b4109
yjdI	b4126
yjdJ	b4127
yjdL	b4130
yjeE	b4168
yjeS	b4166
yjhD	b4281
yjhX	b4566
yjiV	b4486
yjjL	b4356
ykgJ	b0288
ylbF	b0520
yliF	b0834
yliL	b0816
ymdA	b1044
ymdC	b1046
ymdE	b1028
ymfA	b1122
ymfJ	b1144
ymfL	b1147
ymfM	b1148
ymfN	b1149
ymfS	b1155
ymfT	b1146
ynaA	b1368
ynaI	b1330
ynaJ	b1332
ynaK	b1365
ynbA	b1408
ynbB	b1409
ynbC	b1410
ynbD	b1411
yncD	b1451
yncJ	b1436
yncK	b4578
yneF	b1522
yneG	b1523
yneJ	b1526
yneK	b1527
yneN	b1500
ynfH	b1590
ynfK	b1593
ynfM	b1596
yniD	b4535
ynjA	b1753
ynjB	b1754
ynjC	b1755
ynjD	b1756
ynjF	b1758
ynjH	b1760
ynjI	b1762
yoaE	b1816
yoaF	b1793
yoaG	b1796
yoaH	b1811
yoaI	b1788
yobB	b1843
yobH	b4536
yodB	b1974
ypdE	b2384
yphB	b2544
yphC	b2545
yphD	b2546
yphG	b2549
ypjA	b2647
yqaE	b2666
yqhD	b3011
yqjB	b3096
yqjC	b3097
yrbL	b3207
yrdA	b3279
yrdB	b3280
yrdD	b3283
yrfF	b3398
ytfL	b4218
zapA	b2910
znuB	b1859
znuC	b1858
zur	b4046
arnF	b2258
fdrA	b0518
tauA	b0365
ybdN	b0602
yfeT	b2427
bioC	b0777
entE	b0594
fadJ	b2341
ybdD	b4512
ddpX	b1488
gatD	b2091
pgaC	b1022
rutB	b1011
efeB	b1019
fsaA	b0825
yciK	b1271
ygcP	b2768
dadA	b1189
matB	b0293
yfiC	b2575
eutA	b2451
yagR	b0284
ycjP	b1312
ydcJ	b1423
yfdL	b2355
yibQ	b3614
fepB	b0592
puuB	b1301
fepD	b0590
yehY	b2130
mglC	b2148
tonB	b1252
narH	b1225
yrfG	b3399
yebT	b1834
yhjH	b3525
[truncated: 2,298 more rows]

## Sheet: c=2
genename	bnumber
accA	b0185
accB	b3255
accC	b3256
accD	b2316
aceE	b0114
ackA	b2296
acpP	b1094
acrA	b0463
acrB	b0462
adk	b0474
afuB	b0263
agaC	b3139
agaR	b3131
ahpC	b0605
alaS	b2697
amiA	b2435
ampD	b0110
apt	b0469
arcB	b3210
argU	b0536
argX	b3796
aroB	b3389
aroC	b2329
aroE	b3281
aroK	b3390
atoD	b2221
atoE	b2223
atpA	b3734
atpB	b3738
atpC	b3731
atpD	b3732
atpE	b3737
atpF	b3736
atpG	b3733
atpH	b3735
atpI	b3739
bamA	b0177
bamB	b2512
bamC	b2477
bamD	b2595
bcp	b2480
bglA	b2901
borD	b0557
btuB	b3966
cdsA	b0175
chpA	b2782
chpR	b2783
chpS	b4224
citC	b0618
clpP	b0437
clpX	b0438
cmk	b0910
coaA	b3974
corA	b3816
creA	b4397
creB	b4398
creD	b4400
crp	b3357
csdA	b2810
csdE	b2811
csiR	b2664
cspE	b0623
csrA	b2696
csrD	b3252
cutA	b4137
cysT	b1910
dacA	b0632
dacB	b3182
dam	b3387
damX	b3388
dapA	b2478
dapD	b0166
dcuS	b4125
ddlA	b0381
dedA	b2317
degP	b0161
dfp	b3639
dgkA	b4042
dgt	b0160
dhaK	b1200
dhaL	b1199
diaA	b3149
dinJ	b0226
dipZ	b4136
dksA	b0145
dnaB	b4052
dnaE	b0184
dnaJ	b0015
dnaK	b0014
dnaQ	b0215
dnaX	b0470
dsbA	b3860
dusB	b3260
dut	b3640
dxs	b0420
eamB	b2578
eda	b1850
edd	b1851
efp	b4147
elbB	b3209
emrA	b2685
emrY	b2367
eno	b2779
epd	b2927
evgA	b2369
fabB	b2323
fabD	b1092
fabH	b1091
fabR	b3963
fabZ	b0180
fbaA	b2925
fbp	b4232
fdx	b2525
ffh	b2610
fhlA	b2731
fieF	b3915
fimB	b4312
fimC	b4316
fis	b3261
fklB	b4207
fkpA	b3347
fkpB	b0028
fldA	b0684
focB	b2492
folD	b0529
folP	b3177
folX	b2303
frc	b2374
fre	b3844
frr	b0172
frsA	b0239
ftnA	b1905
ftsA	b0094
ftsB	b2748
ftsI	b0084
ftsK	b0890
ftsW	b0089
ftsZ	b0095
fur	b0683
fusA	b3340
fxsA	b4140
galM	b0756
gapA	b1779
gatA	b2094
gatB	b2093
gatR	b4498
gatY	b2096
gatZ	b2095
gcvA	b2808
gcvR	b2479
glcA	b2975
glf	b2036
glmM	b3176
glpE	b3425
glpG	b3424
glpR	b3423
glpX	b3925
gltX	b2400
glyQ	b3560
glyS	b3559
glyT	b3978
gmhB	b0200
gmk	b3648
gnd	b2029
gntR	b3438
gph	b3385
gpmM	b3612
gpsA	b3608
greA	b3181
groL	b4143
groS	b4142
grxC	b3610
guaB	b2508
guaC	b0104
gudD	b2787
gudX	b2788
hcaC	b2540
hda	b2496
hdfR	b4480
hemA	b1210
hemB	b0369
hemL	b0154
hflB	b3178
hflC	b4175
hflD	b1132
hflK	b4174
hfq	b4172
hha	b0460
hisS	b2514
hns	b1237
hofB	b0107
holC	b4259
hpt	b0125
hscA	b2526
hsdM	b4349
hsdR	b4350
hsdS	b4348
htpG	b0473
htrL	b3618
hupA	b4000
hupB	b0440
hyfD	b2484
hyfF	b2486
ileS	b0026
imp	b0054
infA	b0884
infB	b3168
infC	b1718
insA	b4294
intF	b0281
iscS	b2530
iscU	b2529
iscX	b2524
ispA	b0421
ispD	b2747
ispF	b2746
ispG	b2515
ispH	b0029
ispU	b0174
kdsD	b3197
lacI	b0345
lacY	b0343
ldhA	b1380
ldrD	b4453
lepA	b2569
lepB	b2568
leuS	b0642
leuW	b0672
leuZ	b1909
lgt	b2828
ligT	b0147
lipA	b0628
lolA	b0891
lon	b0439
lpcA	b0222
lpd	b0116
lpp	b1677
lptA	b3200
lptB	b3201
lpxA	b0181
lpxC	b0096
lpxD	b0179
lspA	b0027
lysS	b2890
malP	b3417
map	b0168
mazG	b2781
mdtD	b2077
mdtG	b1053
menA	b3930
metB	b3939
metJ	b3938
mgrB	b1826
miaA	b4171
micC	b4427
mioC	b3742
mipA	b1782
mltA	b2813
mltD	b0211
mltF	b2558
mprA	b2684
mraW	b0082
mraY	b0087
mraZ	b0081
mrdB	b0634
mreB	b3251
mreD	b3249
mrp	b2113
mscL	b3291
mukE	b0923
mukF	b0922
murA	b3189
murC	b0091
murD	b0088
murE	b0085
murF	b0086
murI	b3967
mutY	b2961
nadD	b0639
nagA	b0677
nagC	b0676
nagD	b0675
nfsA	b0851
nfsB	b0578
nfuA	b3414
nlpE	b0192
nrdA	b2234
nrdB	b2235
nrdR	b0413
nudE	b3397
nudF	b3034
nuoA	b2288
nuoB	b2287
nuoC	b2286
nuoF	b2284
nuoH	b2282
nuoI	b2281
nupC	b2393
nusA	b3169
nusB	b0416
nusG	b3982
ompC	b2215
orn	b4162
panB	b0134
panC	b0133
panD	b0131
panE	b0425
panF	b3258
parE	b3030
pauD	b4635
pcm	b2743
pcnB	b0143
pepA	b4260
pepB	b2523
pepD	b0237
pepP	b2908
pepQ	b3847
pgi	b4025
pgk	b2926
phnL	b4096
pitA	b3493
pldA	b3821
plsC	b3018
plsX	b1090
pmbA	b4235
pnp	b3164
polA	b3863
ppa	b4226
ppiA	b3363
ppk	b2501
prfB	b2891
prfC	b4375
priB	b4201
prmA	b3259
prmB	b2330
proB	b0242
proQ	b1831
prpB	b0331
psd	b4160
psrD	b4418
pssA	b2585
ptsH	b2415
ptsN	b3204
ptsP	b2829
purA	b4177
pyrG	b2780
pyrH	b0171
queF	b2794
radA	b4389
rarA	b0892
rbfA	b3167
rcsB	b2217
rcsD	b2216
rcsF	b0196
rdgB	b2954
rdoA	b3859
recR	b0472
rfaC	b3621
rfaE	b3052
rfaJ	b3626
rfaL	b3622
rfaY	b3625
rfbA	b2039
rfbB	b2041
rfbC	b2038
rfbD	b2040
rfbX	b2037
rfc	b2035
rho	b3783
ribD	b0414
ribE	b0415
ribF	b0025
rimM	b2608
rlmL	b0948
rlpB	b0641
rluF	b4022
rnc	b2567
rne	b1084
rnhA	b0214
rnpA	b3704
rpe	b3386
rpiA	b2914
rplA	b3984
rplB	b3317
rplC	b3320
rplD	b3319
rplE	b3308
rplF	b3305
rplI	b4203
rplJ	b3985
rplK	b3983
rplL	b3986
rplM	b3231
rplN	b3310
rplO	b3301
rplP	b3313
rplQ	b3294
rplR	b3304
rplS	b2606
rplU	b3186
rplV	b3315
rplW	b3318
rplX	b3309
rplY	b2185
rpmA	b3185
rpmB	b3637
rpmC	b3312
rpmD	b3302
rpmE	b3936
rpmF	b1089
rpmG	b3636
rpmH	b3703
rpmJ	b3299
rpoA	b3295
rpoB	b3987
rpoZ	b3649
rppH	b2830
rprA	b4431
rpsA	b0911
rpsB	b0169
rpsC	b3314
rpsD	b3296
rpsE	b3303
rpsF	b4200
rpsG	b3341
rpsH	b3306
rpsI	b3230
rpsJ	b3321
rpsK	b3297
rpsL	b3342
rpsM	b3298
rpsN	b3307
rpsO	b3165
rpsP	b2609
rpsQ	b3311
rpsR	b4202
rpsS	b3316
rpsT	b0023
rpsU	b3065
rraB	b4255
rseP	b0176
rsmE	b2946
rutF	b1007
ruvA	b1861
rydC	b4597
ryeB	b4433
sbcC	b0397
sdiA	b1916
secA	b0098
secB	b3609
secD	b0408
secE	b3981
secF	b0409
secG	b3175
secM	b0097
secY	b3300
selB	b3590
selC	b3658
seqA	b0687
serB	b4388
serV	b2695
sfsA	b0146
sgcA	b4302
sgcX	b4305
skp	b0178
slyD	b3349
smpA	b2617
smpB	b2620
smtA	b0921
speA	b2938
speB	b2937
speD	b0120
speE	b0121
spr	b2175
srmB	b2576
sspA	b3229
sspB	b3228
stpA	b2669
sucA	b0726
sucB	b0727
surE	b2744
talB	b0008
tatA	b3836
tatB	b3838
tfaE	b1156
tfaX	b0563
tff	b4414
tgt	b0406
thiP	b0067
thrS	b1719
thrT	b3979
thrU	b3976
thrW	b0244
thyA	b2827
tig	b0436
tktA	b2935
tolC	b3035
tolQ	b0737
tolR	b0738
tomB	b0461
torD	b0998
trmD	b2607
trmI	b2960
trmJ	b2532
trpR	b4393
trpS	b3384
truA	b2318
truD	b2745
trxA	b3781
trxB	b0888
tsf	b0170
tsx	b0411
typA	b3871
tyrU	b3977
ubiC	b4039
ubiH	b2907
ugpC	b3450
uof	b4637
upp	b2498
usg	b2319
uspA	b3495
uvrY	b1914
valS	b4258
visC	b2906
waaU	b3623
wbbI	b2034
wbbJ	b2033
wbbK	b2032
wcaA	b2059
wzyE	b3793
xseB	b0422
xylB	b3564
yaaA	b0006
yaaU	b0045
yabP	b4659
yacF	b0102
yacG	b0101
yadL	b0137
yaeB	b0195
yaeH	b0163
yaeQ	b0190
yafX	b0248
yafY	b0251
yafZ	b0252
yagK	b0277
yagN	b0280
yagQ	b0283
yaiL	b0354
yaiO	b0358
yajC	b0407
yajG	b0434
yajI	b0412
yajQ	b0426
ybaB	b0471
ybaP	b0482
ybaQ	b0483
ybbL	b0490
ybbN	b0492
ybbO	b0493
ybdO	b0603
ybeA	b0636
ybeB	b0637
ybeR	b0645
ybeY	b0659
ybeZ	b0660
ybfE	b0685
ybfO	b0703
ybgC	b0736
ybgO	b0716
ybgT	b4515
ybiJ	b0802
ybjC	b0850
ycaR	b0917
yccT	b0964
yceD	b1088
ycfT	b1115
ycgI	b4521
ycgY	b1196
ychA	b1214
yciX	b4523
ycjM	b1309
ydaE	b4526
yddK	b1471
ydeT	b1505
yedW	b1969
yeeH	b4639
yeeN	b1983
yeeX	b2007
yeeY	b2015
yefM	b2017
yegZ	b2083
yehC	b2110
yehI	b2118
yejL	b2187
yfaQ	b2226
yfbL	b2271
yfbP	b2275
yfbU	b2294
yfcA	b2327
yfcE	b2300
yfcU	b4661
yfdG	b2350
yfdH	b2351
yfdX	b2375
yfeN	b2408
yfeO	b2389
yfeY	b2432
yffB	b2471
yfgA	b2516
yfgM	b2513
yfiB	b2605
yfjD	b4461
yfjF	b2618
yfjG	b2619
yfjQ	b2633
yfjS	b2636
yfjT	b2637
yfjX	b2643
yfjY	b2644
ygaD	b2700
ygeR	b2865
ygfB	b2909
ygfY	b2897
ygfZ	b2898
yggD	b2929
yggL	b2959
yggS	b2951
yggT	b2952
yggU	b2953
yggX	b2962
ygiC	b3038
ygiF	b3054
ygjJ	b3079
yhbC	b3170
yhbJ	b3205
yhbT	b3157
yhbY	b3180
yhcM	b3232
yhdE	b3248
yhdN	b3293
yhdW	b3268
yheV	b4551
yhfA	b3356
yhgF	b3407
yibN	b3611
yidA	b3697
yifE	b3764
yifL	b4558
yihA	b3865
yihD	b3858
yihI	b3866
yihW	b3884
yiiQ	b3920
yiiU	b3928
yijD	b3964
yjaG	b3999
yjcO	b4078
yjdM	b4108
yjeI	b4144
yjeK	b4146
yjgA	b4234
yjgF	b4243
yjgJ	b4251
yjgM	b4256
yjhU	b4295
yjiA	b4352
yjjK	b4391
yjjX	b4394
yneM	b4599
yobA	b1841
yobF	b1824
yojO	b4604
ypdA	b2380
ypdC	b2382
ypeA	b2434
ypfG	b2466
yphH	b2550
ypjC	b2650
ypjD	b2611
yqaA	b2689
yqaB	b2690
yqgB	b2939
yqgE	b2948
yqgF	b2949
yqhA	b3002
yqhH	b3014
yqiA	b3031
yqiB	b3033
yqiC	b3042
yraL	b3146
yraN	b3148
yraP	b3150
yrbA	b3190
yrbB	b3191
yrbC	b3192
yrbD	b3193
yrbE	b3194
yrbF	b3195
ytfB	b4206
ytfN	b4221
ytfP	b4222
zipA	b2412
zwf	b1852
pspG	b4050
ryjA	b4459
ybiV	b0822
ybjQ	b0866
yfaW	b2247
yfjI	b2625
yhhY	b3441
yqcC	b2792
yqfB	b2900
fimA	b4314
focA	b0904
gntX	b3413
mnmG	b3741
pagP	b0622
smg	b3284
yfjP	b2632
yggN	b2958
guaA	b2507
metG	b2114
yjfP	b4190
hpf	b3203
syd	b2793
ykgD	b0305
ksgA	b0051
ompX	b0814
yfbO	b2274
mnmA	b1133
yajD	b0410
ybjX	b0877
ompR	b3405
yccE	b1001
yigA	b3810
recA	b2699
wzzE	b3785
ygaH	b2683
aroL	b0388
yheO	b3346
coaE	b0103
rluD	b2594
cyoC	b0430
yahM	b0327
fabG	b1093
yadG	b0127
gcvP	b2903
yaeP	b4406
hflX	b4173
rpoC	b3988
lpxB	b0182
yacC	b0122
mtgA	b3208
yfcC	b2298
nuoE	b2285
ygdD	b2807
pmrD	b2259
rfaS	b3629
rpoN	b3202
yqcA	b2790
sodB	b1656
ybbJ	b0488
aaaD	b4634
aas	b2836
aceF	b0115
acpH	b0404
acpS	b2563
acrD	b2470
acrR	b0464
aes	b0476
ahpF	b0606
alr	b4053
amiC	b2817
ampC	b4150
apaG	b0050
arcA	b4401
argO	b2923
argW	b2348
arnE	b4544
artP	b0864
asr	b1597
atoB	b2224
avtA	b3572
barA	b2786
bax	b3570
birA	b3973
bolA	b0435
btuF	b0158
can	b0126
chpB	b4225
clcA	b0155
clpB	b2592
cobC	b0638
cof	b0446
cpdA	b3032
cpxA	b3911
cpxR	b3912
crl	b0240
csrB	b4408
csrC	b4457
cyaR	b4438
cyaY	b3807
cydA	b0733
cydB	b0734
cydD	b0887
cynT	b0339
cyoA	b0432
cyoB	b0431
cyoD	b0429
cysG	b3368
dapF	b3809
dcuA	b4138
dcuR	b4124
ddlB	b0092
def	b3287
degS	b3235
dinI	b1061
djlA	b0055
dnaC	b4361
dsbC	b2893
dusA	b4049
dxr	b0173
ecnA	b4410
envC	b3613
eutE	b2455
exbB	b3006
exuT	b3093
feoA	b3408
fhuB	b0153
fhuD	b0152
fimD	b4317
fimG	b4319
fimI	b4315
flk	b2321
folA	b0048
folB	b3058
folK	b0142
frmA	b0356
frmB	b0355
fruB	b2169
fruR	b0080
ftsL	b0083
ftsP	b3017
ftsY	b3464
fucR	b2805
galR	b2837
gatC	b2092
gcvH	b2904
gcvT	b2905
gfcA	b0987
ghrB	b3553
gidB	b3740
glnD	b0167
glnS	b0680
gltP	b4077
gnsA	b4517
gor	b3500
gpt	b0238
greB	b3406
grpE	b2614
gshA	b2688
gshB	b2947
gyrB	b3699
hcaT	b2536
hemE	b3997
hemG	b3850
hemN	b3867
hlyE	b1182
holA	b0640
holD	b4372
hrpB	b0148
hscB	b2527
hslO	b3401
hslU	b3931
hslV	b3932
hspQ	b0966
htrG	b3055
hybC	b2994
hyfB	b2482
hyfC	b2483
hypD	b2729
iadA	b4328
ileX	b3069
ileY	b2652
inaA	b2237
insG	b4278
intB	b4271
iscA	b2528
ispB	b3187
istR	b4616
kdpA	b0698
kefG	b3351
kup	b3747
leuO	b0076
leuX	b4270
lolC	b1116
lpxT	b2174
maa	b0459
malQ	b3416
marA	b1531
marR	b1530
matA	b0294
mcrB	b4346
mdaB	b3028
menD	b2264
menF	b2265
mgsA	b0963
miaB	b0661
micA	b4442
mltB	b2701
moaA	b0781
modA	b0763
modB	b0764
moeA	b0827
mqsR	b3022
mrdA	b0635
mreC	b3250
mrr	b4351
mtlD	b3600
mug	b3068
murB	b3972
mutL	b4170
nadC	b0109
nadR	b4390
nagB	b0678
ndh	b1109
ndk	b2518
nfo	b2159
nhaA	b0019
nudB	b1865
nuoG	b2283
nuoK	b2279
obgE	b3183
ogrK	b2082
ompT	b0565
omrA	b4444
oxyR	b3961
pagB	b4023
parC	b3019
pdhR	b0113
pdxA	b0052
pflA	b0902
pheS	b1714
phoA	b0383
phoU	b3724
ppdA	b2826
ppdC	b2823
ppiB	b0525
pppA	b2972
prfA	b1211
priC	b0467
prlC	b3498
prmC	b1212
psrN	b4448
pstA	b3726
pstB	b3725
pstS	b3728
pta	b2297
ptrA	b2821
qmcA	b0489
rbbA	b3486
recB	b2820
recC	b2822
recF	b3700
recJ	b2892
recO	b2565
rfaB	b3628
rfaD	b3619
rfaF	b3620
rfaG	b3631
rfaI	b3627
rfaP	b3630
rfaQ	b3632
rfaZ	b3624
rfe	b3784
rffA	b3791
rffD	b3787
rffE	b3786
rffG	b3788
rhlE	b0797
rhsD	b0497
ribA	b1277
ribB	b3041
rimI	b4373
rimN	b3282
rlmB	b4180
rlmN	b2517
rlpA	b0633
rna	b0611
rng	b3247
rnhB	b0183
rnlA	b2630
rph	b3643
rpiR	b4089
rpoD	b3067
rpoE	b2573
rpoH	b3461
rraA	b3929
rrfA	b3855
rrmJ	b3179
rseA	b2572
rsgA	b4161
rsmB	b3289
rsmC	b4371
rsuA	b2183
rumA	b2785
ryfA	b4440
ryfD	b4609
rygC	b4446
sbcD	b0398
sdhC	b0721
sgcB	b4565
sgcC	b4304
sgrR	b0069
slmA	b3641
slt	b4392
sokB	b4429
srlR	b2707
sroB	b4585
sseB	b2522
ssrA	b2621
sthA	b3962
sugE	b4148
suhB	b2533
tadA	b2559
tatC	b3839
tesB	b0452
thiI	b0423
tldD	b3244
tolA	b0739
trkA	b3290
trkH	b3849
trmA	b3965
truB	b3166
truC	b2791
trxC	b2582
ubiA	b4040
ubiB	b3835
ubiD	b3843
ubiE	b3833
ugpQ	b3449
uspG	b0607
uup	b0949
vacJ	b2346
waaA	b3633
wbbL	b4571
wcaD	b2056
wzxE	b3792
xapR	b2405
yabI	b0065
yadB	b0144
yadD	b0132
yaeR	b0187
yafC	b0208
yafD	b0209
yafE	b0210
yafK	b0224
yafN	b0232
yagM	b0279
yahA	b0315
yahB	b0316
yaiW	b0378
yaiY	b0379
ybaN	b0468
ybaW	b0443
ybbM	b0491
ybcK	b0544
ybeD	b0631
ybeQ	b0644
ybeX	b0658
ybfA	b0699
ybgF	b0742
ybgS	b0753
ybhD	b0768
ybhQ	b0791
ybhR	b0792
ybhS	b0793
ybiB	b0800
ybiU	b0821
ybjG	b0841
ybjN	b0853
ycdZ	b1036
ycfK	b1154
ycfP	b1108
ycgH	b4491
ychH	b1205
ydbK	b1378
ydgU	b4601
yeaI	b1785
yebE	b1846
yebO	b1825
yebR	b1832
yecF	b1915
yeeO	b1985
yehK	b4541
yeiA	b2147
yejG	b2181
yejM	b2188
yfbV	b2295
yfcD	b2299
yfcM	b2326
yfcZ	b2343
yfeC	b2398
yffL	b2443
yffS	b2450
yfgG	b2504
yfhA	b2554
yfhH	b2561
yfhL	b2562
yfhM	b2520
yfiH	b2593
yfjL	b2628
yfjU	b2638
ygaZ	b2682
ygbF	b2754
ygcG	b2778
ygcJ	b2758
ygcK	b2759
ygeO	b2859
ygfX	b2896
yggE	b2922
yggG	b2936
ygiB	b3037
ygiQ	b4469
ygiT	b3021
ygjD	b3064
ygjN	b3083
ygjR	b3087
ygjV	b3090
yhaH	b3103
yhaJ	b3105
yhaL	b3107
yhbE	b3184
yhcB	b3233
yhdL	b4550
yhdT	b3257
yheN	b3345
yhhA	b3448
yhhQ	b3471
yhhW	b3439
yhiL	b4660
yiaF	b3554
yicC	b3644
yidB	b3698
yidC	b3705
yidD	b4557
yieG	b3714
yigL	b3826
yihY	b3886
yiiS	b3922
yjfF	b4231
yjfY	b4199
yjgK	b4252
yjgP	b4261
yjiD	b4326
yjiT	b4342
yjiX	b4353
yjjA	b4360
yjjG	b4374
yjjP	b4364
yjtD	b4403
ykfA	b0253
ykfB	b0250
ylaC	b0458
ylbH	b0499
ylbI	b4632
yliI	b0837
ymdF	b4518
ymfD	b1137
ymfE	b1138
ymgJ	b4594
ymjC	b4525
ynfN	b1551
ynhF	b4602
yoeA	b4582
yoeB	b4539
yohO	b4542
ypdB	b2381
ypfN	b4547
ypjF	b2646
yqjI	b3071
yraM	b3147
yrbG	b3196
yrbK	b3199
ytfH	b4212
ytfR	b4485
ytfT	b4230
ytjB	b4387
ytjC	b4395
yzgL	b3427
zntR	b3292
abgA	b1338
abgB	b1337
abgR	b1339
abgT	b1336
acpT	b3475
aegA	b2468
alkA	b2068
alkB	b2212
anmK	b1640
aroM	b0390
arrQ	b1554
astE	b1744
baeS	b2078
basR	b4113
bcsE	b3536
bcsG	b3538
bssS	b1060
cadA	b4131
cadB	b4132
ccmB	b2200
ccmE	b2197
ccmF	b2196
ccmG	b2195
ccmH	b2194
cedA	b1731
chbC	b1737
chbR	b1735
cheA	b1888
cheB	b1883
cheR	b1884
cheW	b1887
cheY	b1882
cheZ	b1881
citT	b0612
clcB	b1592
cpsB	b2049
csgC	b1043
cyaA	b3806
cybC	b4236
dbpA	b1343
ddpA	b1487
ddpB	b1486
ddpC	b1485
ddpD	b1484
dhaR	b1201
dos	b1489
dsdC	b2364
etk	b0981
eutK	b2438
eutN	b2456
exuR	b3094
fadK	b1701
fdnG	b1474
fdnH	b1475
fdnI	b1476
feaB	b1385
feaR	b1384
ffs	b0455
flgA	b1072
flgB	b1073
flgC	b1074
flgD	b1075
flgE	b1076
flgF	b1077
flgG	b1078
flgH	b1079
flgI	b1080
flgJ	b1081
flgK	b1082
flgL	b1083
flgM	b1071
flgN	b1070
flhA	b1879
flhB	b1880
flhC	b1891
flhE	b1878
fliA	b1922
fliD	b1924
fliE	b1937
fliF	b1938
fliG	b1939
fliH	b1940
fliI	b1941
fliJ	b1942
fliK	b1943
fliL	b1944
fliM	b1945
fliN	b1946
fliO	b1947
fliP	b1948
fliQ	b1949
fliS	b1925
fliZ	b1921
flxA	b1566
fmt	b3288
fnr	b1334
folM	b1606
fpr	b3924
fsaA	b0825
ftsE	b3463
gadW	b3515
gadX	b3516
gfcB	b0986
gfcE	b0983
glmU	b3730
glmZ	b4456
gmd	b2053
gpp	b3779
gudP	b2789
gutM	b2706
hcaB	b2541
hcr	b0872
hemC	b3805
hemX	b3803
hemY	b3802
hipA	b1507
hslJ	b1379
insZ	b4573
intE	b1140
intR	b1345
isrA	b4426
kilR	b1352
lar	b1348
lfhA	b0229
lhr	b1653
lsrD	b1515
lsrF	b1517
malX	b1621
malZ	b0403
maoC	b1387
marB	b1532
mcrA	b1159
mdtB	b2075
mdtH	b1065
mdtK	b1663
mdtQ	b2139
melR	b4118
micF	b4439
mltC	b2963
mngA	b0731
modC	b0765
motA	b1890
motB	b1889
mtlR	b3601
napB	b2203
napD	b2207
napG	b2205
narK	b1223
narV	b1465
narY	b1467
narZ	b1468
nfi	b3998
nfrB	b0569
nlpI	b3163
nudG	b1759
ogt	b1335
ompG	b1319
ompN	b1377
paaC	b1390
paaE	b1392
paaF	b1393
paaG	b1394
paaH	b1395
paaI	b1396
pbpG	b2134
pdxY	b1636
pinE	b1158
plsB	b4041
polB	b0060
pps	b1702
pqqL	b1494
proP	b4111
proW	b2678
psuK	b2166
puuP	b1296
racC	b1351
recE	b1350
recG	b3652
recN	b2616
recQ	b3822
recT	b1349
recX	b2698
rem	b1561
rfaH	b3842
rhsE	b1456
rihB	b2162
rob	b4396
rspA	b1581
rspB	b1580
rtn	b2176
ryjB	b4624
rzpQ	b1573
rzpR	b1362
sad	b1525
setB	b2170
soxS	b4062
speF	b0693
spf	b3864
spoT	b3650
ssuA	b0936
stfR	b1372
sulA	b0958
tap	b1885
tar	b1886
tatD	b4483
tauB	b0366
tauC	b0367
tisB	b4618
torI	b4501
torT	b0994
torY	b1873
torZ	b1872
trpT	b3761
ttcA	b1344
tynA	b1386
uidA	b1617
uidB	b1616
uidC	b1615
uidR	b1618
ulaR	b4191
umuD	b1183
uvrA	b4058
uxaB	b1521
ves	b1742
vsr	b1960
wcaB	b2058
wcaC	b2057
wcaI	b2050
wcaJ	b2047
wza	b2062
wzb	b2061
wzxC	b2046
xisE	b1141
yacL	b0119
yagT	b0286
ybaO	b0447
ybbP	b0496
ybbW	b0511
ybbY	b0513
ybcL	b0545
ybfC	b0704
ybhF	b0794
ybiO	b0808
ybiR	b0818
ycaI	b0913
ycaM	b0899
ycaN	b0900
ycbC	b0920
ycbF	b0944
ycbS	b0940
ycbV	b0943
yccM	b0992
yccS	b0960
yceB	b1063
yceJ	b1057
ycfS	b1113
ycfZ	b1121
ycgF	b1163
ycgR	b1194
ycgX	b1161
yciT	b1284
ycjD	b1289
ycjN	b1310
ycjR	b1314
ycjT	b1316
ycjW	b1320
ydaG	b1355
ydaL	b1340
ydaQ	b1346
ydaS	b1357
ydaT	b1358
ydaU	b1359
ydaV	b1360
ydaY	b1366
ydbA	b4492
ydcF	b1414
ydcI	b1422
ydcM	b1432
ydcO	b1433
ydcR	b1439
ydcV	b1443
ydcW	b1444
yddA	b1496
yddB	b1495
yddL	b1472
ydeE	b1534
ydeH	b1535
ydeK	b1510
ydeM	b1497
ydeN	b1498
ydeO	b1499
ydeP	b1501
ydeQ	b1502
ydfE	b1577
ydfN	b1547
ydfO	b1549
ydfU	b1560
ydfV	b1565
ydgI	b1605
ydgJ	b1624
ydhK	b1645
ydhV	b1673
ydiA	b1703
ydiF	b1694
ydiM	b1690
ydiO	b1695
ydiP	b1696
ydiQ	b1697
ydiR	b1698
ydiS	b1699
ydiT	b1700
ydjE	b1769
ydjG	b1771
ydjH	b1772
ydjI	b1773
ydjJ	b1774
ydjL	b1776
ydjY	b1751
ydjZ	b1752
yeaE	b1781
yeaL	b1789
yeaM	b1790
yeaN	b1791
yeaU	b1800
yeaW	b1802
yeaX	b1803
yebF	b1847
yebN	b1821
yebQ	b1828
yecE	b1868
yecR	b1904
yecT	b1877
yedA	b1959
yedF	b1930
yeeJ	b1978
yeeP	b1999
yeeS	b2002
yegU	b2099
yegV	b2100
yehL	b2119
yehP	b2121
yejF	b2180
yfaD	b2244
yfaU	b2245
yfaV	b2246
yfaX	b2248
yfbK	b2270
yfdN	b2357
yfdQ	b2360
yfdR	b2361
yfiR	b2603
ygbN	b2740
yggC	b2928
yhdP	b4472
yheM	b3344
yhhX	b3440
yhjH	b3525
yhjQ	b3534
yibT	b4554
yidE	b3685
yidQ	b3688
yieE	b3712
yieH	b3715
yigZ	b3848
yihX	b3885
yjcE	b4065
yjcZ	b4110
yjdA	b4109
yjdI	b4126
yjdJ	b4127
yjdL	b4130
yjhD	b4281
yjiV	b4486
yliF	b0834
ymdA	b1044
ymdC	b1046
ymdE	b1028
ymfA	b1122
ymfJ	b1144
ymfL	b1147
ymfM	b1148
ymfN	b1149
ymfT	b1146
ynaA	b1368
ynaJ	b1332
ynbA	b1408
ynbC	b1410
ynbD	b1411
yncD	b1451
yncJ	b1436
yncK	b4578
yneF	b1522
yneJ	b1526
yniD	b4535
ynjA	b1753
ynjD	b1756
ynjF	b1758
ynjH	b1760
yoaE	b1816
yoaG	b1796
yodB	b1974
yphC	b2545
yrdD	b3283
yrfF	b3398
znuB	b1859
amiB	b4169
araA	b0062
araB	b0063
araC	b0064
araD	b0061
araE	b2841
araJ	b0396
asnC	b3743
chbF	b1734
chbG	b1733
cspA	b3556
cspG	b0990
cysE	b3607
dinB	b0231
dinD	b3645
dnaN	b3701
ebgR	b3075
envY	b0566
fliC	b1923
ftsN	b3933
ftsQ	b0093
galP	b2943
hcaR	b2537
hcp	b0873
hemD	b3804
iclR	b4018
lpxP	b2378
mgtA	b4242
napF	b2208
narI	b1227
ompW	b1256
pldB	b3825
pphA	b1838
proV	b2677
proX	b2679
puuB	b1301
rcnA	b2106
rcsA	b1951
rffC	b3790
sieB	b1353
slyX	b3348
trmH	b3651
uvrD	b3813
xerD	b2894
yafO	b0233
yafP	b0234
ychO	b1220
ycjG	b1325
ycjY	b1327
ydaM	b1341
ydaN	b1342
ydfI	b1542
ydhU	b1670
ydhW	b1672
ydhX	b1671
yebG	b1848
yffQ	b2448
ygeA	b2840
yheL	b3343
yhhS	b3473
yigB	b3812
yjeS	b4166
ynjC	b1755
yoaI	b1788
yqjB	b3096
yrdB	b3280
yrfG	b3399
zur	b4046
fcl	b2052
ftsX	b3462
gfcD	b0984
glxK	b0514
ivbL	b3672
lomR	b4570
napH	b2204
nfrA	b0568
paaB	b1389
spy	b1743
tag	b3549
uvrB	b0779
ycbT	b0941
yeiH	b2158
ylbF	b0520
yphG	b2549
yrbL	b3207
bcsF	b3537
dnaA	b3702
dtd	b3887
fliR	b1950
fryB	b2387
fryC	b2386
ibpA	b3687
matB	b0293
selA	b3591
ycjS	b1315
yegK	b2072
yfdO	b2358
ddpX	b1488
pgaC	b1022
rutB	b1011
rutD	b1009
rutE	b1008
rutG	b1006
wcaF	b2054
wzc	b2060
ydiL	b1689
narU	b1469
tus	b1610
ycgN	b1181
ydhP	b1657
yliE	b0833
quuD	b0551
rhtA	b0813
viaA	b3745
yicN	b3663
yobB	b1843
grxA	b0849
lafU	b0230
ydeU	b1509
yqjC	b3097
paaJ	b1397
ycaK	b0901
ycjZ	b1328
ydeA	b1528
ycjQ	b1313
yeeW	b2006
yliL	b0816
aaeR	b3243
yegR	b2085
arpB	b4494
yibQ	b3614
cirA	b2155
entE	b0594
hsrA	b3754
tqsA	b1601
lsrG	b1518
ptrB	b1845
nsrR	b4178
ydaW	b1361
nudC	b3996
yiiM	b3910
nupX	b2161
yhiI	b3487
paaK	b1398
ydcZ	b1447
putA	b1014
ryhA	b4450
surA	b0053
yedK	b1931
torC	b0996
ybiW	b0823
torR	b0995
ytfL	b4218
ybcF	b0521
ydjK	b1775
ybiP	b0815
ydbD	b1407
ycbR	b0939
yphD	b2546
yfdV	b2372
yqhD	b3011
ynaK	b1365
ytfM	b4220
aaeB	b3240
abrB	b0715
ada	b2213
adiY	b4116
agp	b1002
allA	b0505
amtB	b0451
ansP	b1453
aqpZ	b0875
arnD	b2256
arnF	b2258
arrD	b0555
ascB	b2716
astD	b1746
atoC	b2220
azoR	b1412
basS	b4112
bdm	b1481
betB	b0312
betI	b0313
betT	b0314
bhsA	b1112
bioA	b0774
bioC	b0777
blc	b4149
btuR	b1270
cbrC	b3717
cca	b3056
ccmA	b2201
chbA	b1736
chiA	b3338
citD	b0617
citE	b0616
citF	b0615
citG	b0613
citX	b0614
cmoB	b1871
cpsG	b2048
csgA	b1042
csgB	b1041
cspB	b1557
cusA	b0575
dadA	b1189
dadX	b1190
ddpF	b1483
deaD	b3162
deoB	b4383
dgsA	b1594
dicF	b1574
dinQ	b4613
djlB	b0646
dmsA	b0894
dmsC	b0896
dpiA	b0620
dsdA	b2366
dsdX	b2365
ebgA	b3076
efeB	b1019
entF	b0586
entS	b0591
envR	b3264
essD	b0554
essQ	b1556
eutA	b2451
eutC	b2440
eutM	b2457
eutR	b2437
eutS	b2462
exoX	b1844
fadD	b1805
fadI	b2342
fadJ	b2341
fdhD	b3895
fdrA	b0518
fepB	b0592
fepC	b0588
fepD	b0590
fepG	b0589
fes	b0585
fhuE	b1102
fimF	b4318
fiu	b0805
fixX	b0044
flhD	b1892
flu	b2000
frlR	b3375
fucO	b2799
fucU	b2804
fumA	b1612
fumC	b1611
gadY	b4452
galS	b2151
garD	b3128
garP	b3127
gatD	b2091
gfcC	b0985
glmS	b3729
glnL	b3869
glpB	b2242
glpC	b2243
gltJ	b0654
gltS	b3653
glxR	b0509
hcaE	b2538
helD	b0962
hisP	b2306
hisR	b3797
hmp	b2552
hokB	b4428
hokE	b4415
hscC	b0650
hslR	b3400
hyfI	b2489
hypE	b2730
hypF	b2712
iap	b2753
ibpB	b3686
ilvB	b3671
ilvN	b3670
ilvY	b3773
insX	b4505
intG	b1936
intQ	b1579
isrB	b4434
kbaZ	b3132
kdgK	b3526
kdpB	b0697
kdpE	b0694
kdpF	b4513
kdsC	b3198
lacA	b0342
lsrA	b1513
lsrB	b1516
lsrC	b1514
lsrK	b1511
lsrR	b1512
macB	b0879
malI	b1620
malT	b3418
malY	b1622
marC	b1529
matC	b0292
mdtC	b2076
metY	b3171
mglA	b2149
mglC	b2148
mhpC	b0349
mhpD	b0350
mhpE	b0352
mmuM	b0261
mngB	b0732
mobA	b3857
mobB	b3856
mokB	b1420
mrcB	b0149
murG	b0090
murP	b2429
nadK	b2615
nagE	b0679
nanK	b3222
nanR	b3226
nanT	b3224
napA	b2206
napC	b2202
narG	b1224
narH	b1225
narJ	b1226
narW	b1466
nei	b0714
nemR	b1649
nhaR	b0020
nhoA	b1463
npr	b3206
nrdG	b4237
paaA	b1388
paaD	b1391
paaY	b1400
pabA	b3360
pabB	b1812
pgaB	b1023
pgaD	b1021
phoH	b1020
phoR	b0400
potE	b0692
ppiC	b3775
pspA	b1304
pspB	b1305
pspC	b1306
pspD	b1307
pspF	b1303
psuG	b2165
puuC	b1300
puuE	b1302
ravA	b3746
rbn	b2268
rdlD	b4454
relA	b2784
rhlB	b3780
rhsC	b0700
rhtC	b3823
rnr	b4179
rseB	b2571
rsmF	b1835
rstB	b1609
rttR	b4425
rumB	b0859
rutR	b1013
rybA	b4416
ryeD	b4437
ryhB	b4451
sapC	b1292
sapF	b1290
sbmA	b0377
sdaA	b1814
setA	b0070
sfmA	b0530
sfmC	b0531
smf	b4473
ssrS	b2911
ssuB	b0933
ssuC	b0934
ssuD	b0935
ssuE	b0937
tauA	b0365
tauD	b0368
thiQ	b0066
thrV	b3273
tonB	b1252
torA	b0997
torS	b0993
treR	b4241
trg	b1421
tsgA	b3364
ttcC	b4638
tyrP	b1907
ubiX	b2311
ugd	b2028
uhpA	b3669
umuC	b1184
uspC	b1895
[truncated: 2,298 more rows]

## Sheet: c=4
genename	bnumber
adk	b0474
atpA	b3734
atpB	b3738
atpD	b3732
atpE	b3737
atpI	b3739
cdsA	b0175
diaA	b3149
dnaB	b4052
dnaX	b0470
dut	b3640
envC	b3613
fimA	b4314
focB	b2492
gatY	b2096
glyQ	b3560
glyS	b3559
glyT	b3978
guaC	b0104
hpt	b0125
hsdR	b4350
ispF	b2746
mipA	b1782
mnmG	b3741
murA	b3189
mutY	b2961
nrdA	b2234
nuoF	b2284
nusG	b3982
ompT	b0565
ppa	b4226
prfB	b2891
proB	b0242
rfaL	b3622
rpmA	b3185
rpmB	b3637
rpmH	b3703
rpsR	b4202
rpsT	b0023
rraB	b4255
rseP	b0176
rutF	b1007
secA	b0098
secB	b3609
smpB	b2620
spr	b2175
stpA	b2669
tatA	b3836
tatC	b3839
tig	b0436
tktA	b2935
ybjC	b0850
yeaI	b1785
yfdH	b2351
yggT	b2952
yhgF	b3407
yihW	b3884
yjaG	b3999
yqgB	b2939
yrbF	b3195
dnaE	b0184
prfC	b4375
rfaB	b3628
rplM	b3231
secD	b0408
secG	b3175
sspB	b3228
thrT	b3979
yajG	b0434
yggS	b2951
yibN	b3611
accB	b3255
atpF	b3736
atpH	b3735
dfp	b3639
tolC	b3035
yajC	b0407
yiiQ	b3920
fklB	b4207
panD	b0131
srmB	b2576
tgt	b0406
yfbL	b2271
yifL	b4558
yrbA	b3190
atpG	b3733
folX	b2303
mioC	b3742
tsx	b0411
ybeA	b0636
dsbA	b3860
hupB	b0440
lacI	b0345
ribF	b0025
rpsF	b4200
accA	b0185
gatC	b2092
nupC	b2393
yaiO	b0358
csiR	b2664
rpmE	b3936
talB	b0008
yjgF	b4243
gntX	b3413
mraY	b0087
rfe	b3784
rnpA	b3704
lpd	b0116
yidC	b3705
yrbE	b3194
mrdB	b0634
rpe	b3386
rpsI	b3230
mreD	b3249
rne	b1084
yjhU	b4295
cyoC	b0430
ftsW	b0089
dapD	b0166
speA	b2938
dinI	b1061
rprA	b4431
gcvR	b2479
ubiE	b3833
gph	b3385
yraL	b3146
lacY	b0343
lpxA	b0181
leuW	b0672
tolQ	b0737
mukE	b0923
rho	b3783
rfaF	b3620
rlmL	b0948
aaaD	b4634
aas	b2836
accC	b3256
accD	b2316
aceE	b0114
aceF	b0115
ackA	b2296
acpH	b0404
acpP	b1094
acpS	b2563
acrA	b0463
acrB	b0462
acrD	b2470
acrR	b0464
aes	b0476
afuB	b0263
agaC	b3139
agaR	b3131
ahpC	b0605
ahpF	b0606
alaS	b2697
alr	b4053
amiA	b2435
amiC	b2817
ampC	b4150
ampD	b0110
apaG	b0050
apt	b0469
arcA	b4401
arcB	b3210
argO	b2923
argU	b0536
argW	b2348
argX	b3796
arnE	b4544
aroB	b3389
aroC	b2329
aroE	b3281
aroK	b3390
aroL	b0388
artP	b0864
asr	b1597
atoB	b2224
atoD	b2221
atoE	b2223
atpC	b3731
avtA	b3572
bamA	b0177
bamB	b2512
bamC	b2477
bamD	b2595
barA	b2786
bax	b3570
bcp	b2480
bglA	b2901
birA	b3973
bolA	b0435
borD	b0557
btuB	b3966
btuF	b0158
can	b0126
chpA	b2782
chpB	b4225
chpR	b2783
chpS	b4224
citC	b0618
clcA	b0155
clpB	b2592
clpP	b0437
clpX	b0438
cmk	b0910
coaA	b3974
coaE	b0103
cobC	b0638
cof	b0446
corA	b3816
cpdA	b3032
cpxA	b3911
cpxR	b3912
creA	b4397
creB	b4398
creD	b4400
crl	b0240
crp	b3357
csdA	b2810
csdE	b2811
cspE	b0623
csrA	b2696
csrB	b4408
csrC	b4457
csrD	b3252
cutA	b4137
cyaR	b4438
cyaY	b3807
cydA	b0733
cydB	b0734
cydD	b0887
cynT	b0339
cyoA	b0432
cyoB	b0431
cyoD	b0429
cysG	b3368
cysT	b1910
dacA	b0632
dacB	b3182
dam	b3387
damX	b3388
dapA	b2478
dapF	b3809
dcuA	b4138
dcuR	b4124
dcuS	b4125
ddlA	b0381
ddlB	b0092
dedA	b2317
def	b3287
degP	b0161
degS	b3235
dgkA	b4042
dgt	b0160
dhaK	b1200
dhaL	b1199
dinJ	b0226
dipZ	b4136
djlA	b0055
dksA	b0145
dnaC	b4361
dnaJ	b0015
dnaK	b0014
dnaQ	b0215
dsbC	b2893
dusA	b4049
dusB	b3260
dxr	b0173
dxs	b0420
eamB	b2578
ecnA	b4410
eda	b1850
edd	b1851
efp	b4147
elbB	b3209
emrA	b2685
emrY	b2367
eno	b2779
epd	b2927
eutE	b2455
evgA	b2369
exbB	b3006
exuT	b3093
fabB	b2323
fabD	b1092
fabG	b1093
fabH	b1091
fabR	b3963
fabZ	b0180
fbaA	b2925
fbp	b4232
fdx	b2525
feoA	b3408
ffh	b2610
fhlA	b2731
fhuB	b0153
fhuD	b0152
fieF	b3915
fimB	b4312
fimC	b4316
fimD	b4317
fimG	b4319
fimI	b4315
fis	b3261
fkpA	b3347
fkpB	b0028
fldA	b0684
flk	b2321
focA	b0904
folA	b0048
folB	b3058
folD	b0529
folK	b0142
folP	b3177
frc	b2374
fre	b3844
frmA	b0356
frmB	b0355
frr	b0172
frsA	b0239
fruB	b2169
fruR	b0080
ftnA	b1905
ftsA	b0094
ftsB	b2748
ftsI	b0084
ftsK	b0890
ftsL	b0083
ftsP	b3017
ftsY	b3464
ftsZ	b0095
fucR	b2805
fur	b0683
fusA	b3340
fxsA	b4140
galM	b0756
galR	b2837
gapA	b1779
gatA	b2094
gatB	b2093
gatR	b4498
gatZ	b2095
gcvA	b2808
gcvH	b2904
gcvP	b2903
gcvT	b2905
gfcA	b0987
ghrB	b3553
gidB	b3740
glcA	b2975
glf	b2036
glmM	b3176
glnD	b0167
glnS	b0680
glpE	b3425
glpG	b3424
glpR	b3423
glpX	b3925
gltP	b4077
gltX	b2400
gmhB	b0200
gmk	b3648
gnd	b2029
gnsA	b4517
gntR	b3438
gor	b3500
gpmM	b3612
gpsA	b3608
gpt	b0238
greA	b3181
greB	b3406
groL	b4143
groS	b4142
grpE	b2614
grxC	b3610
gshA	b2688
gshB	b2947
guaA	b2507
guaB	b2508
gudD	b2787
gudX	b2788
gyrB	b3699
hcaC	b2540
hcaT	b2536
hda	b2496
hdfR	b4480
hemA	b1210
hemB	b0369
hemE	b3997
hemG	b3850
hemL	b0154
hemN	b3867
hflB	b3178
hflC	b4175
hflD	b1132
hflK	b4174
hflX	b4173
hfq	b4172
hha	b0460
hisS	b2514
hlyE	b1182
hns	b1237
hofB	b0107
holA	b0640
holC	b4259
holD	b4372
hpf	b3203
hrpB	b0148
hscA	b2526
hscB	b2527
hsdM	b4349
hsdS	b4348
hslO	b3401
hslU	b3931
hslV	b3932
hspQ	b0966
htpG	b0473
htrG	b3055
htrL	b3618
hupA	b4000
hybC	b2994
hyfB	b2482
hyfC	b2483
hyfD	b2484
hyfF	b2486
hypD	b2729
iadA	b4328
ileS	b0026
ileX	b3069
ileY	b2652
imp	b0054
inaA	b2237
infA	b0884
infB	b3168
infC	b1718
insA	b4294
insG	b4278
intB	b4271
intF	b0281
iscA	b2528
iscS	b2530
iscU	b2529
iscX	b2524
ispA	b0421
ispB	b3187
ispD	b2747
ispG	b2515
ispH	b0029
ispU	b0174
istR	b4616
kdpA	b0698
kdsD	b3197
kefG	b3351
ksgA	b0051
kup	b3747
ldhA	b1380
ldrD	b4453
lepA	b2569
lepB	b2568
leuO	b0076
leuS	b0642
leuX	b4270
leuZ	b1909
lgt	b2828
ligT	b0147
lipA	b0628
lolA	b0891
lolC	b1116
lon	b0439
lpcA	b0222
lpp	b1677
lptA	b3200
lptB	b3201
lpxB	b0182
lpxC	b0096
lpxD	b0179
lpxT	b2174
lspA	b0027
lysS	b2890
maa	b0459
malP	b3417
malQ	b3416
map	b0168
marA	b1531
marR	b1530
matA	b0294
mazG	b2781
mcrB	b4346
mdaB	b3028
mdtD	b2077
mdtG	b1053
menA	b3930
menD	b2264
menF	b2265
metB	b3939
metG	b2114
metJ	b3938
mgrB	b1826
mgsA	b0963
miaA	b4171
miaB	b0661
micA	b4442
micC	b4427
mltA	b2813
mltB	b2701
mltD	b0211
mltF	b2558
mnmA	b1133
moaA	b0781
modA	b0763
modB	b0764
moeA	b0827
mprA	b2684
mqsR	b3022
mraW	b0082
mraZ	b0081
mrdA	b0635
mreB	b3251
mreC	b3250
mrp	b2113
mrr	b4351
mscL	b3291
mtgA	b3208
mtlD	b3600
mug	b3068
mukF	b0922
murB	b3972
murC	b0091
murD	b0088
murE	b0085
murF	b0086
murI	b3967
mutL	b4170
nadC	b0109
nadD	b0639
nadR	b4390
nagA	b0677
nagB	b0678
nagC	b0676
nagD	b0675
ndh	b1109
ndk	b2518
nfo	b2159
nfsA	b0851
nfsB	b0578
nfuA	b3414
nhaA	b0019
nlpE	b0192
nrdB	b2235
nrdR	b0413
nudB	b1865
nudE	b3397
nudF	b3034
nuoA	b2288
nuoB	b2287
nuoC	b2286
nuoE	b2285
nuoG	b2283
nuoH	b2282
nuoI	b2281
nuoK	b2279
nusA	b3169
nusB	b0416
obgE	b3183
ogrK	b2082
ompC	b2215
ompR	b3405
ompX	b0814
omrA	b4444
orn	b4162
oxyR	b3961
pagB	b4023
pagP	b0622
panB	b0134
panC	b0133
panE	b0425
panF	b3258
parC	b3019
parE	b3030
pauD	b4635
pcm	b2743
pcnB	b0143
pdhR	b0113
pdxA	b0052
pepA	b4260
pepB	b2523
pepD	b0237
pepP	b2908
pepQ	b3847
pflA	b0902
pgi	b4025
pgk	b2926
pheS	b1714
phnL	b4096
phoA	b0383
phoU	b3724
pitA	b3493
pldA	b3821
plsC	b3018
plsX	b1090
pmbA	b4235
pmrD	b2259
pnp	b3164
polA	b3863
ppdA	b2826
ppdC	b2823
ppiA	b3363
ppiB	b0525
ppk	b2501
pppA	b2972
prfA	b1211
priB	b4201
priC	b0467
prlC	b3498
prmA	b3259
prmB	b2330
prmC	b1212
proQ	b1831
prpB	b0331
psd	b4160
pspG	b4050
psrD	b4418
psrN	b4448
pssA	b2585
pstA	b3726
pstB	b3725
pstS	b3728
pta	b2297
ptrA	b2821
ptsH	b2415
ptsN	b3204
ptsP	b2829
purA	b4177
pyrG	b2780
pyrH	b0171
qmcA	b0489
queF	b2794
radA	b4389
rarA	b0892
rbbA	b3486
rbfA	b3167
rcsB	b2217
rcsD	b2216
rcsF	b0196
rdgB	b2954
rdoA	b3859
recA	b2699
recB	b2820
recC	b2822
recF	b3700
recJ	b2892
recO	b2565
recR	b0472
rfaC	b3621
rfaD	b3619
rfaE	b3052
rfaG	b3631
rfaI	b3627
rfaJ	b3626
rfaP	b3630
rfaQ	b3632
rfaS	b3629
rfaY	b3625
rfaZ	b3624
rfbA	b2039
rfbB	b2041
rfbC	b2038
rfbD	b2040
rfbX	b2037
rfc	b2035
rffA	b3791
rffD	b3787
rffE	b3786
rffG	b3788
rhlE	b0797
rhsD	b0497
ribA	b1277
ribB	b3041
ribD	b0414
ribE	b0415
rimI	b4373
rimM	b2608
rimN	b3282
rlmB	b4180
rlmN	b2517
rlpA	b0633
rlpB	b0641
rluD	b2594
rluF	b4022
rna	b0611
rnc	b2567
rng	b3247
rnhA	b0214
rnhB	b0183
rnlA	b2630
rph	b3643
rpiA	b2914
rpiR	b4089
rplA	b3984
rplB	b3317
rplC	b3320
rplD	b3319
rplE	b3308
rplF	b3305
rplI	b4203
rplJ	b3985
rplK	b3983
rplL	b3986
rplN	b3310
rplO	b3301
rplP	b3313
rplQ	b3294
rplR	b3304
rplS	b2606
rplU	b3186
rplV	b3315
rplW	b3318
rplX	b3309
rplY	b2185
rpmC	b3312
rpmD	b3302
rpmF	b1089
rpmG	b3636
rpmJ	b3299
rpoA	b3295
rpoB	b3987
rpoC	b3988
rpoD	b3067
rpoE	b2573
rpoH	b3461
rpoN	b3202
rpoZ	b3649
rppH	b2830
rpsA	b0911
rpsB	b0169
rpsC	b3314
rpsD	b3296
rpsE	b3303
rpsG	b3341
rpsH	b3306
rpsJ	b3321
rpsK	b3297
rpsL	b3342
rpsM	b3298
rpsN	b3307
rpsO	b3165
rpsP	b2609
rpsQ	b3311
rpsS	b3316
rpsU	b3065
rraA	b3929
rrfA	b3855
rrmJ	b3179
rseA	b2572
rsgA	b4161
rsmB	b3289
rsmC	b4371
rsmE	b2946
rsuA	b2183
rumA	b2785
ruvA	b1861
rydC	b4597
ryeB	b4433
ryfA	b4440
ryfD	b4609
rygC	b4446
ryjA	b4459
sbcC	b0397
sbcD	b0398
sdhC	b0721
sdiA	b1916
secE	b3981
secF	b0409
secM	b0097
secY	b3300
selB	b3590
selC	b3658
seqA	b0687
serB	b4388
serV	b2695
sfsA	b0146
sgcA	b4302
sgcB	b4565
sgcC	b4304
sgcX	b4305
sgrR	b0069
skp	b0178
slmA	b3641
slt	b4392
slyD	b3349
smg	b3284
smpA	b2617
smtA	b0921
sodB	b1656
sokB	b4429
speB	b2937
speD	b0120
speE	b0121
srlR	b2707
sroB	b4585
sseB	b2522
sspA	b3229
ssrA	b2621
sthA	b3962
sucA	b0726
sucB	b0727
sugE	b4148
suhB	b2533
surE	b2744
syd	b2793
tadA	b2559
tatB	b3838
tesB	b0452
tfaE	b1156
tfaX	b0563
tff	b4414
thiI	b0423
thiP	b0067
thrS	b1719
thrU	b3976
thrW	b0244
thyA	b2827
tldD	b3244
tolA	b0739
tolR	b0738
tomB	b0461
torD	b0998
trkA	b3290
trkH	b3849
trmA	b3965
trmD	b2607
trmI	b2960
trmJ	b2532
trpR	b4393
trpS	b3384
truA	b2318
truB	b3166
truC	b2791
truD	b2745
trxA	b3781
trxB	b0888
trxC	b2582
tsf	b0170
typA	b3871
tyrU	b3977
ubiA	b4040
ubiB	b3835
ubiC	b4039
ubiD	b3843
ubiH	b2907
ugpC	b3450
ugpQ	b3449
uof	b4637
upp	b2498
usg	b2319
uspA	b3495
uspG	b0607
uup	b0949
uvrY	b1914
vacJ	b2346
valS	b4258
visC	b2906
waaA	b3633
waaU	b3623
wbbI	b2034
wbbJ	b2033
wbbK	b2032
wbbL	b4571
wcaA	b2059
wcaD	b2056
wzxE	b3792
wzyE	b3793
wzzE	b3785
xapR	b2405
xseB	b0422
xylB	b3564
yaaA	b0006
yaaU	b0045
yabI	b0065
yabP	b4659
yacC	b0122
yacF	b0102
yacG	b0101
yadB	b0144
yadD	b0132
yadG	b0127
yadL	b0137
yaeB	b0195
yaeH	b0163
yaeP	b4406
yaeQ	b0190
yaeR	b0187
yafC	b0208
yafD	b0209
yafE	b0210
yafK	b0224
yafN	b0232
yafX	b0248
yafY	b0251
yafZ	b0252
yagK	b0277
yagM	b0279
yagN	b0280
yagQ	b0283
yahA	b0315
yahB	b0316
yahM	b0327
yaiL	b0354
yaiW	b0378
yaiY	b0379
yajD	b0410
yajI	b0412
yajQ	b0426
ybaB	b0471
ybaN	b0468
ybaP	b0482
ybaQ	b0483
ybaW	b0443
ybbJ	b0488
ybbL	b0490
ybbM	b0491
ybbN	b0492
ybbO	b0493
ybcK	b0544
ybdO	b0603
ybeB	b0637
ybeD	b0631
ybeQ	b0644
ybeR	b0645
ybeX	b0658
ybeY	b0659
ybeZ	b0660
ybfA	b0699
ybfE	b0685
ybfO	b0703
ybgC	b0736
ybgF	b0742
ybgO	b0716
ybgS	b0753
ybgT	b4515
ybhD	b0768
ybhQ	b0791
ybhR	b0792
ybhS	b0793
ybiB	b0800
ybiJ	b0802
ybiU	b0821
ybiV	b0822
ybjG	b0841
ybjN	b0853
ybjQ	b0866
ybjX	b0877
ycaR	b0917
yccE	b1001
yccT	b0964
ycdZ	b1036
yceD	b1088
ycfK	b1154
ycfP	b1108
ycfT	b1115
ycgH	b4491
ycgI	b4521
ycgY	b1196
ychA	b1214
ychH	b1205
yciX	b4523
ycjM	b1309
ydaE	b4526
ydbK	b1378
yddK	b1471
ydeT	b1505
ydgU	b4601
yebE	b1846
yebO	b1825
yebR	b1832
yecF	b1915
yedW	b1969
yeeH	b4639
yeeN	b1983
yeeO	b1985
yeeX	b2007
yeeY	b2015
yefM	b2017
yegZ	b2083
yehC	b2110
yehI	b2118
yehK	b4541
yeiA	b2147
yejG	b2181
yejL	b2187
yejM	b2188
yfaQ	b2226
yfaW	b2247
yfbO	b2274
yfbP	b2275
yfbU	b2294
yfbV	b2295
yfcA	b2327
yfcC	b2298
yfcD	b2299
yfcE	b2300
yfcM	b2326
yfcU	b4661
yfcZ	b2343
yfdG	b2350
yfdX	b2375
yfeC	b2398
yfeN	b2408
yfeO	b2389
yfeY	b2432
yffB	b2471
yffL	b2443
yffS	b2450
yfgA	b2516
yfgG	b2504
yfgM	b2513
yfhA	b2554
yfhH	b2561
yfhL	b2562
yfhM	b2520
yfiB	b2605
yfiH	b2593
yfjD	b4461
yfjF	b2618
yfjG	b2619
yfjI	b2625
yfjL	b2628
yfjP	b2632
yfjQ	b2633
yfjS	b2636
yfjT	b2637
yfjU	b2638
yfjX	b2643
yfjY	b2644
ygaD	b2700
ygaH	b2683
ygaZ	b2682
ygbF	b2754
ygcG	b2778
ygcJ	b2758
ygcK	b2759
ygdD	b2807
ygeO	b2859
ygeR	b2865
ygfB	b2909
ygfX	b2896
ygfY	b2897
ygfZ	b2898
yggD	b2929
yggE	b2922
yggG	b2936
yggL	b2959
yggN	b2958
yggU	b2953
yggX	b2962
ygiB	b3037
ygiC	b3038
ygiF	b3054
ygiQ	b4469
ygiT	b3021
ygjD	b3064
ygjJ	b3079
ygjN	b3083
ygjR	b3087
ygjV	b3090
yhaH	b3103
yhaJ	b3105
yhaL	b3107
yhbC	b3170
yhbE	b3184
yhbJ	b3205
yhbT	b3157
yhbY	b3180
yhcB	b3233
yhcM	b3232
yhdE	b3248
yhdL	b4550
yhdN	b3293
yhdT	b3257
yhdW	b3268
yheN	b3345
yheO	b3346
yheV	b4551
yhfA	b3356
yhhA	b3448
yhhQ	b3471
yhhW	b3439
yhhY	b3441
yhiL	b4660
yiaF	b3554
yicC	b3644
yidA	b3697
yidB	b3698
yidD	b4557
yieG	b3714
yifE	b3764
yigA	b3810
yigL	b3826
yihA	b3865
yihD	b3858
yihI	b3866
yihY	b3886
yiiS	b3922
yiiU	b3928
yijD	b3964
yjcO	b4078
yjdM	b4108
yjeI	b4144
yjeK	b4146
yjfF	b4231
yjfP	b4190
yjfY	b4199
yjgA	b4234
yjgJ	b4251
yjgK	b4252
yjgM	b4256
yjgP	b4261
yjiA	b4352
yjiD	b4326
yjiT	b4342
yjiX	b4353
yjjA	b4360
yjjG	b4374
yjjK	b4391
yjjP	b4364
yjjX	b4394
yjtD	b4403
ykfA	b0253
ykfB	b0250
ykgD	b0305
ylaC	b0458
ylbH	b0499
ylbI	b4632
yliI	b0837
ymdF	b4518
ymfD	b1137
ymfE	b1138
ymgJ	b4594
ymjC	b4525
yneM	b4599
ynfN	b1551
ynhF	b4602
yobA	b1841
yobF	b1824
yoeA	b4582
yoeB	b4539
yohO	b4542
yojO	b4604
ypdA	b2380
ypdB	b2381
ypdC	b2382
ypeA	b2434
ypfG	b2466
ypfN	b4547
yphH	b2550
ypjC	b2650
ypjD	b2611
ypjF	b2646
yqaA	b2689
yqaB	b2690
yqcA	b2790
yqcC	b2792
yqfB	b2900
yqgE	b2948
yqgF	b2949
yqhA	b3002
yqhH	b3014
yqiA	b3031
yqiB	b3033
yqiC	b3042
yqjI	b3071
yraM	b3147
yraN	b3148
yraP	b3150
yrbB	b3191
yrbC	b3192
yrbD	b3193
yrbG	b3196
yrbK	b3199
ytfB	b4206
ytfH	b4212
ytfN	b4221
ytfP	b4222
ytfR	b4485
ytfT	b4230
ytjB	b4387
ytjC	b4395
yzgL	b3427
zipA	b2412
zntR	b3292
zwf	b1852
abgR	b1339
fnr	b1334
folM	b1606
intE	b1140
ogt	b1335
pabB	b1812
sapC	b1292
sapF	b1290
tatD	b4483
ttcA	b1344
tus	b1610
uvrA	b4058
xisE	b1141
yafO	b0233
ycgV	b1202
yciT	b1284
ydaL	b1340
ydaN	b1342
ydhP	b1657
ydiS	b1699
yeaN	b1791
yebQ	b1828
yecE	b1868
ymfJ	b1144
ymfL	b1147
ymfM	b1148
ymfN	b1149
ymfT	b1146
ymgG	b1172
yneG	b1523
ynjF	b1758
araA	b0062
araB	b0063
araE	b2841
dinD	b3645
galP	b2943
pqqL	b1494
recN	b2616
recX	b2698
sulA	b0958
ycgK	b1178
yebG	b1848
ynfF	b1588
ynfG	b1589
yodA	b1973
cadA	b4131
cadB	b4132
cspG	b0990
gutM	b2706
isrA	b4426
ydcF	b1414
ydiA	b1703
ynaJ	b1332
ynjD	b1756
cheA	b1888
cheW	b1887
fliL	b1944
fliN	b1946
fliS	b1925
fliZ	b1921
motA	b1890
ymdA	b1044
araD	b0061
pps	b1702
ydaM	b1341
ynfH	b1590
ynjB	b1754
flgD	b1075
flgG	b1078
fliC	b1923
fliD	b1924
dbpA	b1343
ycjZ	b1328
yoaE	b1816
ddpX	b1488
rutB	b1011
rutG	b1006
fliJ	b1942
yecR	b1904
yhjH	b3525
flgE	b1076
flgK	b1082
fliE	b1937
tar	b1886
fpr	b3924
yeaE	b1781
lsrB	b1516
lsrF	b1517
ydgJ	b1624
yobB	b1843
aaeB	b3240
aaeR	b3243
abgA	b1338
abgB	b1337
abgT	b1336
abrB	b0715
acpT	b3475
ada	b2213
adiY	b4116
aegA	b2468
agp	b1002
alkA	b2068
alkB	b2212
allA	b0505
amiB	b4169
amtB	b0451
anmK	b1640
ansP	b1453
aqpZ	b0875
araC	b0064
araJ	b0396
arnD	b2256
arnF	b2258
aroM	b0390
arpB	b4494
arrD	b0555
arrQ	b1554
ascB	b2716
asnC	b3743
astD	b1746
astE	b1744
atoC	b2220
azoR	b1412
baeS	b2078
basR	b4113
basS	b4112
bcsE	b3536
bcsF	b3537
bcsG	b3538
bdm	b1481
betB	b0312
betI	b0313
betT	b0314
bhsA	b1112
bioA	b0774
bioC	b0777
blc	b4149
bssS	b1060
btuR	b1270
cbrC	b3717
cca	b3056
ccmA	b2201
ccmB	b2200
ccmE	b2197
ccmF	b2196
ccmG	b2195
ccmH	b2194
cedA	b1731
chbA	b1736
chbC	b1737
chbF	b1734
chbG	b1733
chbR	b1735
cheB	b1883
cheR	b1884
cheY	b1882
cheZ	b1881
chiA	b3338
cirA	b2155
citD	b0617
citE	b0616
citF	b0615
citG	b0613
citT	b0612
citX	b0614
clcB	b1592
cmoB	b1871
cpsB	b2049
cpsG	b2048
csgA	b1042
csgB	b1041
csgC	b1043
cspA	b3556
cspB	b1557
cusA	b0575
cyaA	b3806
cybC	b4236
cysE	b3607
dadA	b1189
dadX	b1190
ddpA	b1487
ddpB	b1486
ddpC	b1485
ddpD	b1484
ddpF	b1483
deaD	b3162
deoB	b4383
dgsA	b1594
dhaR	b1201
dicF	b1574
dinB	b0231
dinQ	b4613
djlB	b0646
dmsA	b0894
dmsC	b0896
dnaA	b3702
dnaN	b3701
dos	b1489
dpiA	b0620
dsdA	b2366
dsdC	b2364
dsdX	b2365
dtd	b3887
ebgA	b3076
ebgR	b3075
efeB	b1019
entE	b0594
entF	b0586
entS	b0591
envR	b3264
envY	b0566
essD	b0554
essQ	b1556
etk	b0981
eutA	b2451
eutC	b2440
eutK	b2438
eutM	b2457
eutN	b2456
eutR	b2437
eutS	b2462
exoX	b1844
exuR	b3094
fadD	b1805
fadI	b2342
fadJ	b2341
fadK	b1701
fcl	b2052
fdhD	b3895
fdnG	b1474
fdnH	b1475
fdnI	b1476
fdrA	b0518
feaB	b1385
feaR	b1384
fepB	b0592
fepC	b0588
fepD	b0590
fepG	b0589
fes	b0585
ffs	b0455
fhuE	b1102
fimF	b4318
fiu	b0805
fixX	b0044
flgA	b1072
flgB	b1073
flgC	b1074
flgF	b1077
flgH	b1079
flgI	b1080
flgJ	b1081
flgL	b1083
flgM	b1071
flgN	b1070
flhA	b1879
flhB	b1880
flhC	b1891
flhD	b1892
flhE	b1878
fliA	b1922
fliF	b1938
fliG	b1939
fliH	b1940
fliI	b1941
fliK	b1943
fliM	b1945
fliO	b1947
fliP	b1948
fliQ	b1949
fliR	b1950
flu	b2000
flxA	b1566
fmt	b3288
frlR	b3375
fryB	b2387
fryC	b2386
fsaA	b0825
ftsE	b3463
ftsN	b3933
ftsQ	b0093
ftsX	b3462
fucO	b2799
fucU	b2804
fumA	b1612
fumC	b1611
gadW	b3515
gadX	b3516
gadY	b4452
galS	b2151
garD	b3128
garP	b3127
gatD	b2091
gfcB	b0986
gfcC	b0985
gfcD	b0984
gfcE	b0983
glmS	b3729
glmU	b3730
glmZ	b4456
glnL	b3869
glpB	b2242
glpC	b2243
gltJ	b0654
gltS	b3653
glxK	b0514
glxR	b0509
gmd	b2053
gpp	b3779
grxA	b0849
gudP	b2789
hcaB	b2541
hcaE	b2538
hcaR	b2537
hcp	b0873
hcr	b0872
helD	b0962
hemC	b3805
hemD	b3804
hemX	b3803
hemY	b3802
hipA	b1507
hisP	b2306
hisR	b3797
hmp	b2552
hokB	b4428
hokE	b4415
hscC	b0650
hslJ	b1379
hslR	b3400
hsrA	b3754
hyfI	b2489
hypE	b2730
hypF	b2712
iap	b2753
ibpA	b3687
ibpB	b3686
iclR	b4018
ilvB	b3671
ilvN	b3670
ilvY	b3773
insX	b4505
insZ	b4573
intG	b1936
intQ	b1579
intR	b1345
isrB	b4434
ivbL	b3672
kbaZ	b3132
kdgK	b3526
kdpB	b0697
kdpE	b0694
kdpF	b4513
kdsC	b3198
kilR	b1352
lacA	b0342
lafU	b0230
lar	b1348
lfhA	b0229
lhr	b1653
lomR	b4570
lpxP	b2378
lsrA	b1513
lsrC	b1514
lsrD	b1515
lsrG	b1518
lsrK	b1511
lsrR	b1512
macB	b0879
malI	b1620
malT	b3418
malX	b1621
malY	b1622
malZ	b0403
maoC	b1387
marB	b1532
marC	b1529
matB	b0293
matC	b0292
mcrA	b1159
mdtB	b2075
mdtC	b2076
mdtH	b1065
mdtK	b1663
mdtQ	b2139
melR	b4118
metY	b3171
mglA	b2149
mglC	b2148
mgtA	b4242
mhpC	b0349
mhpD	b0350
mhpE	b0352
micF	b4439
mltC	b2963
mmuM	b0261
mngA	b0731
mngB	b0732
mobA	b3857
mobB	b3856
modC	b0765
mokB	b1420
motB	b1889
mrcB	b0149
mtlR	b3601
murG	b0090
murP	b2429
nadK	b2615
nagE	b0679
nanK	b3222
nanR	b3226
nanT	b3224
napA	b2206
napB	b2203
napC	b2202
napD	b2207
napF	b2208
napG	b2205
napH	b2204
narG	b1224
narH	b1225
narI	b1227
narJ	b1226
narK	b1223
narU	b1469
narV	b1465
narW	b1466
narY	b1467
narZ	b1468
nei	b0714
nemR	b1649
nfi	b3998
nfrA	b0568
nfrB	b0569
nhaR	b0020
nhoA	b1463
nlpI	b3163
npr	b3206
nrdG	b4237
nsrR	b4178
nudC	b3996
nudG	b1759
nupX	b2161
ompG	b1319
ompN	b1377
ompW	b1256
paaA	b1388
paaB	b1389
paaC	b1390
paaD	b1391
paaE	b1392
paaF	b1393
paaG	b1394
paaH	b1395
paaI	b1396
paaJ	b1397
paaK	b1398
paaY	b1400
pabA	b3360
pbpG	b2134
pdxY	b1636
pgaB	b1023
pgaC	b1022
pgaD	b1021
phoH	b1020
phoR	b0400
pinE	b1158
pldB	b3825
plsB	b4041
polB	b0060
potE	b0692
pphA	b1838
ppiC	b3775
proP	b4111
proV	b2677
proW	b2678
proX	b2679
pspA	b1304
pspB	b1305
pspC	b1306
pspD	b1307
pspF	b1303
psuG	b2165
psuK	b2166
ptrB	b1845
putA	b1014
puuB	b1301
puuC	b1300
puuE	b1302
puuP	b1296
quuD	b0551
racC	b1351
ravA	b3746
rbn	b2268
rcnA	b2106
rcsA	b1951
rdlD	b4454
recE	b1350
recG	b3652
recQ	b3822
recT	b1349
relA	b2784
rem	b1561
rfaH	b3842
rffC	b3790
rhlB	b3780
rhsC	b0700
rhsE	b1456
rhtA	b0813
rhtC	b3823
rihB	b2162
rnr	b4179
rob	b4396
rseB	b2571
rsmF	b1835
rspA	b1581
rspB	b1580
rstB	b1609
rtn	b2176
rttR	b4425
rumB	b0859
rutD	b1009
rutE	b1008
rutR	b1013
rybA	b4416
ryeD	b4437
ryhA	b4450
ryhB	b4451
ryjB	b4624
rzpQ	b1573
rzpR	b1362
sad	b1525
sbmA	b0377
sdaA	b1814
selA	b3591
setA	b0070
setB	b2170
sfmA	b0530
sfmC	b0531
sieB	b1353
slyX	b3348
smf	b4473
soxS	b4062
speF	b0693
spf	b3864
spoT	b3650
spy	b1743
ssrS	b2911
ssuA	b0936
ssuB	b0933
ssuC	b0934
ssuD	b0935
ssuE	b0937
stfR	b1372
surA	b0053
tag	b3549
tap	b1885
tauA	b0365
tauB	b0366
tauC	b0367
tauD	b0368
thiQ	b0066
thrV	b3273
tisB	b4618
tonB	b1252
torA	b0997
torC	b0996
torI	b4501
torR	b0995
torS	b0993
torT	b0994
torY	b1873
torZ	b1872
tqsA	b1601
treR	b4241
trg	b1421
trmH	b3651
trpT	b3761
tsgA	b3364
ttcC	b4638
tynA	b1386
tyrP	b1907
ubiX	b2311
ugd	b2028
uhpA	b3669
uidA	b1617
uidB	b1616
uidC	b1615
uidR	b1618
ulaR	b4191
umuC	b1184
umuD	b1183
uspC	b1895
uvrB	b0779
uvrD	b3813
uxaB	b1521
ves	b1742
viaA	b3745
vsr	b1960
wcaB	b2058
wcaC	b2057
wcaE	b2055
wcaF	b2054
wcaI	b2050
wcaJ	b2047
wcaK	b2045
wcaM	b2043
wecH	b3561
wza	b2062
wzb	b2061
wzc	b2060
wzxC	b2046
xapA	b2407
xapB	b2406
xerC	b3811
xerD	b2894
yaaY	b0024
yacL	b0119
yadM	b0138
yadS	b0157
yaeJ	b0191
yafP	b0234
yagA	b0267
yagG	b0270
yagH	b0271
yagR	b0284
yagS	b0285
yagT	b0286
yagV	b0289
yahC	b0317
yahD	b0318
yahG	b0321
yahJ	b0324
yaiE	b0391
yajR	b0427
ybaM	b0466
ybaO	b0447
ybaV	b0442
ybbP	b0496
ybbW	b0511
ybbY	b0513
ybcF	b0521
ybcH	b0567
ybcI	b0527
ybcL	b0545
ybcN	b0547
ybcW	b0559
ybcY	b0562
ybdD	b4512
ybdN	b0602
ybeM	b4581
ybeT	b0647
ybeU	b0648
ybfB	b0702
ybfC	b0704
ybfM	b0681
ybfP	b0689
ybgH	b0709
ybgQ	b0718
ybhF	b0794
ybhH	b0769
ybhJ	b0771
ybhM	b0787
ybhN	b0788
ybhU	b4591
ybiA	b0798
ybiO	b0808
ybiP	b0815
ybiR	b0818
ybiW	b0823
ybjD	b0876
ybjH	b0843
ybjK	b0846
ybjL	b0847
ybjM	b0848
ybjO	b0858
ycaD	b0898
ycaI	b0913
ycaK	b0901
ycaL	b0909
ycaM	b0899
ycaN	b0900
ycaQ	b0916
ycbC	b0920
ycbF	b0944
ycbQ	b0938
ycbR	b0939
ycbS	b0940
ycbT	b0941
ycbU	b0942
ycbV	b0943
yccM	b0992
yccS	b0960
yccX	b0968
ycdU	b1029
yceB	b1063
yceJ	b1057
yceN	b1069
yceQ	b1085
ycfD	b1128
ycfS	b1113
ycfZ	b1121
ycgF	b1163
ycgG	b1168
ycgN	b1181
ycgR	b1194
ycgX	b1161
ychO	b1220
yciK	b1271
yciM	b1280
ycjD	b1289
ycjG	b1325
ycjN	b1310
ycjO	b1311
ycjP	b1312
ycjQ	b1313
ycjR	b1314
ycjS	b1315
ycjT	b1316
ycjU	b1317
ycjW	b1320
ycjX	b1321
ycjY	b1327
ydaC	b1347
ydaG	b1355
ydaQ	b1346
ydaS	b1357
ydaT	b1358
ydaU	b1359
ydaV	b1360
ydaW	b1361
ydaY	b1366
ydbA	b4492
ydbC	b1406
ydbD	b1407
ydbH	b1381
ydcI	b1422
ydcJ	b1423
ydcM	b1432
ydcO	b1433
ydcR	b1439
ydcT	b1441
ydcU	b1442
ydcV	b1443
ydcW	b1444
ydcZ	b1447
yddA	b1496
yddB	b1495
yddE	b1464
yddG	b1473
yddH	b1462
yddJ	b1470
yddL	b1472
yddV	b1490
yddW	b1491
ydeA	b1528
ydeE	b1534
ydeH	b1535
ydeJ	b1537
ydeK	b1510
ydeM	b1497
ydeN	b1498
ydeO	b1499
ydeP	b1501
ydeQ	b1502
ydeS	b1504
ydeU	b1509
ydfE	b1577
ydfI	b1542
ydfJ	b4600
ydfN	b1547
ydfO	b1549
ydfP	b1553
ydfR	b1555
ydfU	b1560
ydfV	b1565
ydfW	b1567
ydfX	b1568
ydgC	b1607
ydgD	b1598
ydgI	b1605
ydhB	b1659
ydhK	b1645
ydhL	b1648
ydhT	b1669
ydhU	b1670
ydhV	b1673
ydhW	b1672
ydhX	b1671
ydhY	b1674
ydiE	b1705
ydiF	b1694
ydiK	b1688
ydiL	b1689
ydiM	b1690
ydiN	b1691
ydiO	b1695
ydiP	b1696
ydiQ	b1697
ydiR	b1698
ydiT	b1700
ydiU	b1706
ydjE	b1769
ydjG	b1771
ydjH	b1772
ydjI	b1773
ydjJ	b1774
ydjK	b1775
[truncated: 2,298 more rows]
