# Supplementary material for: Robust Detection of Hierarchical Communities from Escherichia coli Gene Expression Data
Source: PLoS Comput Biol. 2012 Feb 23;8(2):e1002391. doi: 10.1371/journal.pcbi.1002391 (PMC3285575; doi:10.1371/journal.pcbi.1002391)
Supplement: Dataset S6 — List of noise core community membership. For each noisy data set, the CLR algorithm is used to infer a regulation network at an value of 2, and the community structure is determined with the methods described above. For each dataset, 10 different community partitionings are obtained, giving a total of 200 partititonings for each value of . Sets of genes that are always founds in the same community are defined as “core communities”. For each noise value and , a gene name and Blattner number, followed by its core community number is listed. (XLS) [file pcbi.1002391.s006.xls]

## Sheet: c=0
genename	bnumber	communitynumber
aaaD	b4634	1
aas	b2836	1
accA	b0185	1
accB	b3255	1
accC	b3256	1
accD	b2316	1
aceE	b0114	1
aceF	b0115	1
ackA	b2296	1
acpH	b0404	1
acpP	b1094	1
acpS	b2563	1
acrA	b0463	1
acrB	b0462	1
acrD	b2470	1
acrR	b0464	1
adk	b0474	1
aes	b0476	1
afuB	b0263	1
agaC	b3139	1
agaR	b3131	1
ahpC	b0605	1
ahpF	b0606	1
alaS	b2697	1
alr	b4053	1
amiA	b2435	1
amiC	b2817	1
ampC	b4150	1
ampD	b0110	1
apaG	b0050	1
apt	b0469	1
arcA	b4401	1
arcB	b3210	1
argO	b2923	1
argU	b0536	1
argW	b2348	1
argX	b3796	1
arnE	b4544	1
aroB	b3389	1
aroC	b2329	1
aroE	b3281	1
aroK	b3390	1
aroL	b0388	1
artP	b0864	1
asr	b1597	1
atoB	b2224	1
atoD	b2221	1
atoE	b2223	1
atpA	b3734	1
atpB	b3738	1
atpC	b3731	1
atpD	b3732	1
atpE	b3737	1
atpF	b3736	1
atpG	b3733	1
atpH	b3735	1
atpI	b3739	1
avtA	b3572	1
bamA	b0177	1
bamB	b2512	1
bamC	b2477	1
bamD	b2595	1
barA	b2786	1
bax	b3570	1
bcp	b2480	1
bglA	b2901	1
birA	b3973	1
bolA	b0435	1
borD	b0557	1
btuB	b3966	1
btuF	b0158	1
can	b0126	1
cdsA	b0175	1
chpA	b2782	1
chpB	b4225	1
chpR	b2783	1
chpS	b4224	1
citC	b0618	1
clcA	b0155	1
clpB	b2592	1
clpP	b0437	1
clpX	b0438	1
cmk	b0910	1
coaA	b3974	1
coaE	b0103	1
cobC	b0638	1
cof	b0446	1
corA	b3816	1
cpdA	b3032	1
cpxA	b3911	1
cpxR	b3912	1
creA	b4397	1
creB	b4398	1
creD	b4400	1
crl	b0240	1
crp	b3357	1
csdA	b2810	1
csdE	b2811	1
csiR	b2664	1
cspE	b0623	1
csrA	b2696	1
csrB	b4408	1
csrC	b4457	1
csrD	b3252	1
cutA	b4137	1
cyaR	b4438	1
cyaY	b3807	1
cydA	b0733	1
cydB	b0734	1
cydD	b0887	1
cynT	b0339	1
cyoA	b0432	1
cyoB	b0431	1
cyoC	b0430	1
cyoD	b0429	1
cysG	b3368	1
cysT	b1910	1
dacA	b0632	1
dacB	b3182	1
dam	b3387	1
damX	b3388	1
dapA	b2478	1
dapD	b0166	1
dapF	b3809	1
dcuA	b4138	1
dcuR	b4124	1
dcuS	b4125	1
ddlA	b0381	1
ddlB	b0092	1
dedA	b2317	1
def	b3287	1
degP	b0161	1
degS	b3235	1
dfp	b3639	1
dgkA	b4042	1
dgt	b0160	1
dhaK	b1200	1
dhaL	b1199	1
diaA	b3149	1
dinI	b1061	1
dinJ	b0226	1
dipZ	b4136	1
djlA	b0055	1
dksA	b0145	1
dnaB	b4052	1
dnaC	b4361	1
dnaE	b0184	1
dnaJ	b0015	1
dnaK	b0014	1
dnaQ	b0215	1
dnaX	b0470	1
dsbA	b3860	1
dsbC	b2893	1
dusA	b4049	1
dusB	b3260	1
dut	b3640	1
dxr	b0173	1
dxs	b0420	1
eamB	b2578	1
ecnA	b4410	1
eda	b1850	1
edd	b1851	1
efp	b4147	1
elbB	b3209	1
emrA	b2685	1
emrY	b2367	1
eno	b2779	1
envC	b3613	1
epd	b2927	1
eutE	b2455	1
evgA	b2369	1
exbB	b3006	1
exuT	b3093	1
fabB	b2323	1
fabD	b1092	1
fabG	b1093	1
fabH	b1091	1
fabR	b3963	1
fabZ	b0180	1
fbaA	b2925	1
fbp	b4232	1
fdx	b2525	1
feoA	b3408	1
ffh	b2610	1
fhlA	b2731	1
fhuB	b0153	1
fhuD	b0152	1
fieF	b3915	1
fimA	b4314	1
fimB	b4312	1
fimC	b4316	1
fimD	b4317	1
fimG	b4319	1
fimI	b4315	1
fis	b3261	1
fklB	b4207	1
fkpA	b3347	1
fkpB	b0028	1
fldA	b0684	1
flk	b2321	1
focA	b0904	1
focB	b2492	1
folA	b0048	1
folB	b3058	1
folD	b0529	1
folK	b0142	1
folP	b3177	1
folX	b2303	1
frc	b2374	1
fre	b3844	1
frmA	b0356	1
frmB	b0355	1
frr	b0172	1
frsA	b0239	1
fruB	b2169	1
fruR	b0080	1
ftnA	b1905	1
ftsA	b0094	1
ftsB	b2748	1
ftsI	b0084	1
ftsK	b0890	1
ftsL	b0083	1
ftsP	b3017	1
ftsW	b0089	1
ftsY	b3464	1
ftsZ	b0095	1
fucR	b2805	1
fur	b0683	1
fusA	b3340	1
fxsA	b4140	1
galM	b0756	1
galR	b2837	1
gapA	b1779	1
gatA	b2094	1
gatB	b2093	1
gatC	b2092	1
gatR	b4498	1
gatY	b2096	1
gatZ	b2095	1
gcvA	b2808	1
gcvH	b2904	1
gcvP	b2903	1
gcvR	b2479	1
gcvT	b2905	1
gfcA	b0987	1
ghrB	b3553	1
gidB	b3740	1
glcA	b2975	1
glf	b2036	1
glmM	b3176	1
glnD	b0167	1
glnS	b0680	1
glpE	b3425	1
glpG	b3424	1
glpR	b3423	1
glpX	b3925	1
gltP	b4077	1
gltX	b2400	1
glyQ	b3560	1
glyS	b3559	1
glyT	b3978	1
gmhB	b0200	1
gmk	b3648	1
gnd	b2029	1
gnsA	b4517	1
gntR	b3438	1
gntX	b3413	1
gor	b3500	1
gph	b3385	1
gpmM	b3612	1
gpsA	b3608	1
gpt	b0238	1
greA	b3181	1
greB	b3406	1
groL	b4143	1
groS	b4142	1
grpE	b2614	1
grxC	b3610	1
gshA	b2688	1
gshB	b2947	1
guaA	b2507	1
guaB	b2508	1
guaC	b0104	1
gudD	b2787	1
gudX	b2788	1
gyrB	b3699	1
hcaC	b2540	1
hcaT	b2536	1
hda	b2496	1
hdfR	b4480	1
hemA	b1210	1
hemB	b0369	1
hemE	b3997	1
hemG	b3850	1
hemL	b0154	1
hemN	b3867	1
hflB	b3178	1
hflC	b4175	1
hflD	b1132	1
hflK	b4174	1
hflX	b4173	1
hfq	b4172	1
hha	b0460	1
hisS	b2514	1
hlyE	b1182	1
hns	b1237	1
hofB	b0107	1
holA	b0640	1
holC	b4259	1
holD	b4372	1
hpf	b3203	1
hpt	b0125	1
hrpB	b0148	1
hscA	b2526	1
hscB	b2527	1
hsdM	b4349	1
hsdR	b4350	1
hsdS	b4348	1
hslO	b3401	1
hslU	b3931	1
hslV	b3932	1
hspQ	b0966	1
htpG	b0473	1
htrG	b3055	1
htrL	b3618	1
hupA	b4000	1
hupB	b0440	1
hybC	b2994	1
hyfB	b2482	1
hyfC	b2483	1
hyfD	b2484	1
hyfF	b2486	1
hypD	b2729	1
iadA	b4328	1
ileS	b0026	1
ileX	b3069	1
ileY	b2652	1
imp	b0054	1
inaA	b2237	1
infA	b0884	1
infB	b3168	1
infC	b1718	1
insA	b4294	1
insG	b4278	1
intB	b4271	1
intF	b0281	1
iscA	b2528	1
iscS	b2530	1
iscU	b2529	1
iscX	b2524	1
ispA	b0421	1
ispB	b3187	1
ispD	b2747	1
ispF	b2746	1
ispG	b2515	1
ispH	b0029	1
ispU	b0174	1
istR	b4616	1
kdpA	b0698	1
kdsD	b3197	1
kefG	b3351	1
ksgA	b0051	1
kup	b3747	1
lacI	b0345	1
lacY	b0343	1
ldhA	b1380	1
ldrD	b4453	1
lepA	b2569	1
lepB	b2568	1
leuO	b0076	1
leuS	b0642	1
leuW	b0672	1
leuX	b4270	1
leuZ	b1909	1
lgt	b2828	1
ligT	b0147	1
lipA	b0628	1
lolA	b0891	1
lolC	b1116	1
lon	b0439	1
lpcA	b0222	1
lpd	b0116	1
lpp	b1677	1
lptA	b3200	1
lptB	b3201	1
lpxA	b0181	1
lpxB	b0182	1
lpxC	b0096	1
lpxD	b0179	1
lpxT	b2174	1
lspA	b0027	1
lysS	b2890	1
maa	b0459	1
malP	b3417	1
malQ	b3416	1
map	b0168	1
marA	b1531	1
marR	b1530	1
matA	b0294	1
mazG	b2781	1
mcrB	b4346	1
mdaB	b3028	1
mdtD	b2077	1
mdtG	b1053	1
menA	b3930	1
menD	b2264	1
menF	b2265	1
metB	b3939	1
metG	b2114	1
metJ	b3938	1
mgrB	b1826	1
mgsA	b0963	1
miaA	b4171	1
miaB	b0661	1
micA	b4442	1
micC	b4427	1
mioC	b3742	1
mipA	b1782	1
mltA	b2813	1
mltB	b2701	1
mltD	b0211	1
mltF	b2558	1
mnmA	b1133	1
mnmG	b3741	1
moaA	b0781	1
modA	b0763	1
modB	b0764	1
moeA	b0827	1
mprA	b2684	1
mqsR	b3022	1
mraW	b0082	1
mraY	b0087	1
mraZ	b0081	1
mrdA	b0635	1
mrdB	b0634	1
mreB	b3251	1
mreC	b3250	1
mreD	b3249	1
mrp	b2113	1
mrr	b4351	1
mscL	b3291	1
mtgA	b3208	1
mtlD	b3600	1
mug	b3068	1
mukE	b0923	1
mukF	b0922	1
murA	b3189	1
murB	b3972	1
murC	b0091	1
murD	b0088	1
murE	b0085	1
murF	b0086	1
murI	b3967	1
mutL	b4170	1
mutY	b2961	1
nadC	b0109	1
nadD	b0639	1
nadR	b4390	1
nagA	b0677	1
nagB	b0678	1
nagC	b0676	1
nagD	b0675	1
ndh	b1109	1
ndk	b2518	1
nfo	b2159	1
nfsA	b0851	1
nfsB	b0578	1
nfuA	b3414	1
nhaA	b0019	1
nlpE	b0192	1
nrdA	b2234	1
nrdB	b2235	1
nrdR	b0413	1
nudB	b1865	1
nudE	b3397	1
nudF	b3034	1
nuoA	b2288	1
nuoB	b2287	1
nuoC	b2286	1
nuoE	b2285	1
nuoF	b2284	1
nuoG	b2283	1
nuoH	b2282	1
nuoI	b2281	1
nuoK	b2279	1
nupC	b2393	1
nusA	b3169	1
nusB	b0416	1
nusG	b3982	1
obgE	b3183	1
ogrK	b2082	1
ompC	b2215	1
ompR	b3405	1
ompT	b0565	1
ompX	b0814	1
omrA	b4444	1
orn	b4162	1
oxyR	b3961	1
pagB	b4023	1
pagP	b0622	1
panB	b0134	1
panC	b0133	1
panD	b0131	1
panE	b0425	1
panF	b3258	1
parC	b3019	1
parE	b3030	1
pauD	b4635	1
pcm	b2743	1
pcnB	b0143	1
pdhR	b0113	1
pdxA	b0052	1
pepA	b4260	1
pepB	b2523	1
pepD	b0237	1
pepP	b2908	1
pepQ	b3847	1
pflA	b0902	1
pgi	b4025	1
pgk	b2926	1
pheS	b1714	1
phnL	b4096	1
phoA	b0383	1
phoU	b3724	1
pitA	b3493	1
pldA	b3821	1
plsC	b3018	1
plsX	b1090	1
pmbA	b4235	1
pmrD	b2259	1
pnp	b3164	1
polA	b3863	1
ppa	b4226	1
ppdA	b2826	1
ppdC	b2823	1
ppiA	b3363	1
ppiB	b0525	1
ppk	b2501	1
pppA	b2972	1
prfA	b1211	1
prfB	b2891	1
prfC	b4375	1
priB	b4201	1
priC	b0467	1
prlC	b3498	1
prmA	b3259	1
prmB	b2330	1
prmC	b1212	1
proB	b0242	1
proQ	b1831	1
prpB	b0331	1
psd	b4160	1
pspG	b4050	1
psrD	b4418	1
psrN	b4448	1
pssA	b2585	1
pstA	b3726	1
pstB	b3725	1
pstS	b3728	1
pta	b2297	1
ptrA	b2821	1
ptsH	b2415	1
ptsN	b3204	1
ptsP	b2829	1
purA	b4177	1
pyrG	b2780	1
pyrH	b0171	1
qmcA	b0489	1
queF	b2794	1
radA	b4389	1
rarA	b0892	1
rbbA	b3486	1
rbfA	b3167	1
rcsB	b2217	1
rcsD	b2216	1
rcsF	b0196	1
rdgB	b2954	1
rdoA	b3859	1
recA	b2699	1
recB	b2820	1
recC	b2822	1
recF	b3700	1
recJ	b2892	1
recO	b2565	1
recR	b0472	1
rfaB	b3628	1
rfaC	b3621	1
rfaD	b3619	1
rfaE	b3052	1
rfaF	b3620	1
rfaG	b3631	1
rfaI	b3627	1
rfaJ	b3626	1
rfaL	b3622	1
rfaP	b3630	1
rfaQ	b3632	1
rfaS	b3629	1
rfaY	b3625	1
rfaZ	b3624	1
rfbA	b2039	1
rfbB	b2041	1
rfbC	b2038	1
rfbD	b2040	1
rfbX	b2037	1
rfc	b2035	1
rfe	b3784	1
rffA	b3791	1
rffD	b3787	1
rffE	b3786	1
rffG	b3788	1
rhlE	b0797	1
rho	b3783	1
rhsD	b0497	1
ribA	b1277	1
ribB	b3041	1
ribD	b0414	1
ribE	b0415	1
ribF	b0025	1
rimI	b4373	1
rimM	b2608	1
rimN	b3282	1
rlmB	b4180	1
rlmL	b0948	1
rlmN	b2517	1
rlpA	b0633	1
rlpB	b0641	1
rluD	b2594	1
rluF	b4022	1
rna	b0611	1
rnc	b2567	1
rne	b1084	1
rng	b3247	1
rnhA	b0214	1
rnhB	b0183	1
rnlA	b2630	1
rnpA	b3704	1
rpe	b3386	1
rph	b3643	1
rpiA	b2914	1
rpiR	b4089	1
rplA	b3984	1
rplB	b3317	1
rplC	b3320	1
rplD	b3319	1
rplE	b3308	1
rplF	b3305	1
rplI	b4203	1
rplJ	b3985	1
rplK	b3983	1
rplL	b3986	1
rplM	b3231	1
rplN	b3310	1
rplO	b3301	1
rplP	b3313	1
rplQ	b3294	1
rplR	b3304	1
rplS	b2606	1
rplU	b3186	1
rplV	b3315	1
rplW	b3318	1
rplX	b3309	1
rplY	b2185	1
rpmA	b3185	1
rpmB	b3637	1
rpmC	b3312	1
rpmD	b3302	1
rpmE	b3936	1
rpmF	b1089	1
rpmG	b3636	1
rpmH	b3703	1
rpmJ	b3299	1
rpoA	b3295	1
rpoB	b3987	1
rpoC	b3988	1
rpoD	b3067	1
rpoE	b2573	1
rpoH	b3461	1
rpoN	b3202	1
rpoZ	b3649	1
rppH	b2830	1
rprA	b4431	1
rpsA	b0911	1
rpsB	b0169	1
rpsC	b3314	1
rpsD	b3296	1
rpsE	b3303	1
rpsF	b4200	1
rpsG	b3341	1
rpsH	b3306	1
rpsI	b3230	1
rpsJ	b3321	1
rpsK	b3297	1
rpsL	b3342	1
rpsM	b3298	1
rpsN	b3307	1
rpsO	b3165	1
rpsP	b2609	1
rpsQ	b3311	1
rpsR	b4202	1
rpsS	b3316	1
rpsT	b0023	1
rpsU	b3065	1
rraA	b3929	1
rraB	b4255	1
rrfA	b3855	1
rrmJ	b3179	1
rseA	b2572	1
rseP	b0176	1
rsgA	b4161	1
rsmB	b3289	1
rsmC	b4371	1
rsmE	b2946	1
rsuA	b2183	1
rumA	b2785	1
rutF	b1007	1
ruvA	b1861	1
rydC	b4597	1
ryeB	b4433	1
ryfA	b4440	1
ryfD	b4609	1
rygC	b4446	1
ryjA	b4459	1
sbcC	b0397	1
sbcD	b0398	1
sdhC	b0721	1
sdiA	b1916	1
secA	b0098	1
secB	b3609	1
secD	b0408	1
secE	b3981	1
secF	b0409	1
secG	b3175	1
secM	b0097	1
secY	b3300	1
selB	b3590	1
selC	b3658	1
seqA	b0687	1
serB	b4388	1
serV	b2695	1
sfsA	b0146	1
sgcA	b4302	1
sgcB	b4565	1
sgcC	b4304	1
sgcX	b4305	1
sgrR	b0069	1
skp	b0178	1
slmA	b3641	1
slt	b4392	1
slyD	b3349	1
smg	b3284	1
smpA	b2617	1
smpB	b2620	1
smtA	b0921	1
sodB	b1656	1
sokB	b4429	1
speA	b2938	1
speB	b2937	1
speD	b0120	1
speE	b0121	1
spr	b2175	1
srlR	b2707	1
srmB	b2576	1
sroB	b4585	1
sseB	b2522	1
sspA	b3229	1
sspB	b3228	1
ssrA	b2621	1
sthA	b3962	1
stpA	b2669	1
sucA	b0726	1
sucB	b0727	1
sugE	b4148	1
suhB	b2533	1
surE	b2744	1
syd	b2793	1
tadA	b2559	1
talB	b0008	1
tatA	b3836	1
tatB	b3838	1
tatC	b3839	1
tesB	b0452	1
tfaE	b1156	1
tfaX	b0563	1
tff	b4414	1
tgt	b0406	1
thiI	b0423	1
thiP	b0067	1
thrS	b1719	1
thrT	b3979	1
thrU	b3976	1
thrW	b0244	1
thyA	b2827	1
tig	b0436	1
tktA	b2935	1
tldD	b3244	1
tolA	b0739	1
tolC	b3035	1
tolQ	b0737	1
tolR	b0738	1
tomB	b0461	1
torD	b0998	1
trkA	b3290	1
trkH	b3849	1
trmA	b3965	1
trmD	b2607	1
trmI	b2960	1
trmJ	b2532	1
trpR	b4393	1
trpS	b3384	1
truA	b2318	1
truB	b3166	1
truC	b2791	1
truD	b2745	1
trxA	b3781	1
trxB	b0888	1
trxC	b2582	1
tsf	b0170	1
tsx	b0411	1
typA	b3871	1
tyrU	b3977	1
ubiA	b4040	1
ubiB	b3835	1
ubiC	b4039	1
ubiD	b3843	1
ubiE	b3833	1
ubiH	b2907	1
ugpC	b3450	1
ugpQ	b3449	1
uof	b4637	1
upp	b2498	1
usg	b2319	1
uspA	b3495	1
uspG	b0607	1
uup	b0949	1
uvrY	b1914	1
vacJ	b2346	1
valS	b4258	1
visC	b2906	1
waaA	b3633	1
waaU	b3623	1
wbbI	b2034	1
wbbJ	b2033	1
wbbK	b2032	1
wbbL	b4571	1
wcaA	b2059	1
wcaD	b2056	1
wzxE	b3792	1
wzyE	b3793	1
wzzE	b3785	1
xapR	b2405	1
xseB	b0422	1
xylB	b3564	1
yaaA	b0006	1
yaaU	b0045	1
yabI	b0065	1
yabP	b4659	1
yacC	b0122	1
yacF	b0102	1
yacG	b0101	1
yadB	b0144	1
yadD	b0132	1
yadG	b0127	1
yadL	b0137	1
yaeB	b0195	1
yaeH	b0163	1
yaeP	b4406	1
yaeQ	b0190	1
yaeR	b0187	1
yafC	b0208	1
yafD	b0209	1
yafE	b0210	1
yafK	b0224	1
yafN	b0232	1
yafX	b0248	1
yafY	b0251	1
yafZ	b0252	1
yagK	b0277	1
yagM	b0279	1
yagN	b0280	1
yagQ	b0283	1
yahA	b0315	1
yahB	b0316	1
yahM	b0327	1
yaiL	b0354	1
yaiO	b0358	1
yaiW	b0378	1
yaiY	b0379	1
yajC	b0407	1
yajD	b0410	1
yajG	b0434	1
yajI	b0412	1
yajQ	b0426	1
ybaB	b0471	1
ybaN	b0468	1
ybaP	b0482	1
ybaQ	b0483	1
ybaW	b0443	1
ybbJ	b0488	1
ybbL	b0490	1
ybbM	b0491	1
ybbN	b0492	1
ybbO	b0493	1
ybcK	b0544	1
ybdO	b0603	1
ybeA	b0636	1
ybeB	b0637	1
ybeD	b0631	1
ybeQ	b0644	1
ybeR	b0645	1
ybeX	b0658	1
ybeY	b0659	1
ybeZ	b0660	1
ybfA	b0699	1
ybfE	b0685	1
ybfO	b0703	1
ybgC	b0736	1
ybgF	b0742	1
ybgO	b0716	1
ybgS	b0753	1
ybgT	b4515	1
ybhD	b0768	1
ybhQ	b0791	1
ybhR	b0792	1
ybhS	b0793	1
ybiB	b0800	1
ybiJ	b0802	1
ybiU	b0821	1
ybiV	b0822	1
ybjC	b0850	1
ybjG	b0841	1
ybjN	b0853	1
ybjQ	b0866	1
ybjX	b0877	1
ycaR	b0917	1
yccE	b1001	1
yccT	b0964	1
ycdZ	b1036	1
yceD	b1088	1
ycfK	b1154	1
ycfP	b1108	1
ycfT	b1115	1
ycgH	b4491	1
ycgI	b4521	1
ycgY	b1196	1
ychA	b1214	1
ychH	b1205	1
yciX	b4523	1
ycjM	b1309	1
ydaE	b4526	1
ydbK	b1378	1
yddK	b1471	1
ydeT	b1505	1
ydgU	b4601	1
yeaI	b1785	1
yebE	b1846	1
yebO	b1825	1
yebR	b1832	1
yecF	b1915	1
yedW	b1969	1
yeeH	b4639	1
yeeN	b1983	1
yeeO	b1985	1
yeeX	b2007	1
yeeY	b2015	1
yefM	b2017	1
yegZ	b2083	1
yehC	b2110	1
yehI	b2118	1
yehK	b4541	1
yeiA	b2147	1
yejG	b2181	1
yejL	b2187	1
yejM	b2188	1
yfaQ	b2226	1
yfaW	b2247	1
yfbL	b2271	1
yfbO	b2274	1
yfbP	b2275	1
yfbU	b2294	1
yfbV	b2295	1
yfcA	b2327	1
yfcC	b2298	1
yfcD	b2299	1
yfcE	b2300	1
yfcM	b2326	1
yfcU	b4661	1
yfcZ	b2343	1
yfdG	b2350	1
yfdH	b2351	1
yfdX	b2375	1
yfeC	b2398	1
yfeN	b2408	1
yfeO	b2389	1
yfeY	b2432	1
yffB	b2471	1
yffL	b2443	1
yffS	b2450	1
yfgA	b2516	1
yfgG	b2504	1
yfgM	b2513	1
yfhA	b2554	1
yfhH	b2561	1
yfhL	b2562	1
yfhM	b2520	1
yfiB	b2605	1
yfiH	b2593	1
yfjD	b4461	1
yfjF	b2618	1
yfjG	b2619	1
yfjI	b2625	1
yfjL	b2628	1
yfjP	b2632	1
yfjQ	b2633	1
yfjS	b2636	1
yfjT	b2637	1
yfjU	b2638	1
yfjX	b2643	1
yfjY	b2644	1
ygaD	b2700	1
ygaH	b2683	1
ygaZ	b2682	1
ygbF	b2754	1
ygcG	b2778	1
ygcJ	b2758	1
ygcK	b2759	1
ygdD	b2807	1
ygeO	b2859	1
ygeR	b2865	1
ygfB	b2909	1
ygfX	b2896	1
ygfY	b2897	1
ygfZ	b2898	1
yggD	b2929	1
yggE	b2922	1
yggG	b2936	1
yggL	b2959	1
yggN	b2958	1
yggS	b2951	1
yggT	b2952	1
yggU	b2953	1
yggX	b2962	1
ygiB	b3037	1
ygiC	b3038	1
ygiF	b3054	1
ygiQ	b4469	1
ygiT	b3021	1
ygjD	b3064	1
ygjJ	b3079	1
ygjN	b3083	1
ygjR	b3087	1
ygjV	b3090	1
yhaH	b3103	1
yhaJ	b3105	1
yhaL	b3107	1
yhbC	b3170	1
yhbE	b3184	1
yhbJ	b3205	1
yhbT	b3157	1
yhbY	b3180	1
yhcB	b3233	1
yhcM	b3232	1
yhdE	b3248	1
yhdL	b4550	1
yhdN	b3293	1
yhdT	b3257	1
yhdW	b3268	1
yheN	b3345	1
yheO	b3346	1
yheV	b4551	1
yhfA	b3356	1
yhgF	b3407	1
yhhA	b3448	1
yhhQ	b3471	1
yhhW	b3439	1
yhhY	b3441	1
yhiL	b4660	1
yiaF	b3554	1
yibN	b3611	1
yicC	b3644	1
yidA	b3697	1
yidB	b3698	1
yidC	b3705	1
yidD	b4557	1
yieG	b3714	1
yifE	b3764	1
yifL	b4558	1
yigA	b3810	1
yigL	b3826	1
yihA	b3865	1
yihD	b3858	1
yihI	b3866	1
yihW	b3884	1
yihY	b3886	1
yiiQ	b3920	1
yiiS	b3922	1
yiiU	b3928	1
yijD	b3964	1
yjaG	b3999	1
yjcO	b4078	1
yjdM	b4108	1
yjeI	b4144	1
yjeK	b4146	1
yjfF	b4231	1
yjfP	b4190	1
yjfY	b4199	1
yjgA	b4234	1
yjgF	b4243	1
yjgJ	b4251	1
yjgK	b4252	1
yjgM	b4256	1
yjgP	b4261	1
yjhU	b4295	1
yjiA	b4352	1
yjiD	b4326	1
yjiT	b4342	1
yjiX	b4353	1
yjjA	b4360	1
yjjG	b4374	1
yjjK	b4391	1
yjjP	b4364	1
yjjX	b4394	1
yjtD	b4403	1
ykfA	b0253	1
ykfB	b0250	1
ykgD	b0305	1
ylaC	b0458	1
ylbH	b0499	1
ylbI	b4632	1
yliI	b0837	1
ymdF	b4518	1
ymfD	b1137	1
ymfE	b1138	1
ymgJ	b4594	1
ymjC	b4525	1
yneM	b4599	1
ynfN	b1551	1
ynhF	b4602	1
yobA	b1841	1
yobF	b1824	1
yoeA	b4582	1
yoeB	b4539	1
yohO	b4542	1
yojO	b4604	1
ypdA	b2380	1
ypdB	b2381	1
ypdC	b2382	1
ypeA	b2434	1
ypfG	b2466	1
ypfN	b4547	1
yphH	b2550	1
ypjC	b2650	1
ypjD	b2611	1
ypjF	b2646	1
yqaA	b2689	1
yqaB	b2690	1
yqcA	b2790	1
yqcC	b2792	1
yqfB	b2900	1
yqgB	b2939	1
yqgE	b2948	1
yqgF	b2949	1
yqhA	b3002	1
yqhH	b3014	1
yqiA	b3031	1
yqiB	b3033	1
yqiC	b3042	1
yqjI	b3071	1
yraL	b3146	1
yraM	b3147	1
yraN	b3148	1
yraP	b3150	1
yrbA	b3190	1
yrbB	b3191	1
yrbC	b3192	1
yrbD	b3193	1
yrbE	b3194	1
yrbF	b3195	1
yrbG	b3196	1
yrbK	b3199	1
ytfB	b4206	1
ytfH	b4212	1
ytfN	b4221	1
ytfP	b4222	1
ytfR	b4485	1
ytfT	b4230	1
ytjB	b4387	1
ytjC	b4395	1
yzgL	b3427	1
zipA	b2412	1
zntR	b3292	1
zwf	b1852	1
aaeB	b3240	2
aaeR	b3243	2
abgA	b1338	2
abgB	b1337	2
abgR	b1339	2
abgT	b1336	2
abrB	b0715	2
acpT	b3475	2
ada	b2213	2
adiY	b4116	2
aegA	b2468	2
agp	b1002	2
alkA	b2068	2
alkB	b2212	2
allA	b0505	2
amiB	b4169	2
amtB	b0451	2
anmK	b1640	2
ansP	b1453	2
aqpZ	b0875	2
araA	b0062	2
araB	b0063	2
araC	b0064	2
araD	b0061	2
araE	b2841	2
araJ	b0396	2
arnD	b2256	2
arnF	b2258	2
aroM	b0390	2
arpB	b4494	2
arrD	b0555	2
arrQ	b1554	2
ascB	b2716	2
asnC	b3743	2
astD	b1746	2
astE	b1744	2
atoC	b2220	2
azoR	b1412	2
baeS	b2078	2
basR	b4113	2
basS	b4112	2
bcsE	b3536	2
bcsF	b3537	2
bcsG	b3538	2
bdm	b1481	2
betB	b0312	2
betI	b0313	2
betT	b0314	2
bhsA	b1112	2
bioA	b0774	2
bioC	b0777	2
blc	b4149	2
bssS	b1060	2
btuR	b1270	2
cadA	b4131	2
cadB	b4132	2
cbrC	b3717	2
cca	b3056	2
ccmA	b2201	2
ccmB	b2200	2
ccmE	b2197	2
ccmF	b2196	2
ccmG	b2195	2
ccmH	b2194	2
cedA	b1731	2
chbA	b1736	2
chbC	b1737	2
chbF	b1734	2
chbG	b1733	2
chbR	b1735	2
cheA	b1888	2
cheB	b1883	2
cheR	b1884	2
cheW	b1887	2
cheY	b1882	2
cheZ	b1881	2
chiA	b3338	2
cirA	b2155	2
citD	b0617	2
citE	b0616	2
citF	b0615	2
citG	b0613	2
citT	b0612	2
citX	b0614	2
clcB	b1592	2
cmoB	b1871	2
cpsB	b2049	2
cpsG	b2048	2
csgA	b1042	2
csgB	b1041	2
csgC	b1043	2
cspA	b3556	2
cspB	b1557	2
cspG	b0990	2
cusA	b0575	2
cyaA	b3806	2
cybC	b4236	2
cysE	b3607	2
dadA	b1189	2
dadX	b1190	2
dbpA	b1343	2
ddpA	b1487	2
ddpB	b1486	2
ddpC	b1485	2
ddpD	b1484	2
ddpF	b1483	2
ddpX	b1488	2
deaD	b3162	2
deoB	b4383	2
dgsA	b1594	2
dhaR	b1201	2
dicF	b1574	2
dinB	b0231	2
dinD	b3645	2
dinQ	b4613	2
djlB	b0646	2
dmsA	b0894	2
dmsC	b0896	2
dnaA	b3702	2
dnaN	b3701	2
dos	b1489	2
dpiA	b0620	2
dsdA	b2366	2
dsdC	b2364	2
dsdX	b2365	2
dtd	b3887	2
ebgA	b3076	2
ebgR	b3075	2
efeB	b1019	2
entE	b0594	2
entF	b0586	2
entS	b0591	2
envR	b3264	2
envY	b0566	2
essD	b0554	2
essQ	b1556	2
etk	b0981	2
eutA	b2451	2
eutC	b2440	2
eutK	b2438	2
eutM	b2457	2
eutN	b2456	2
eutR	b2437	2
eutS	b2462	2
exoX	b1844	2
exuR	b3094	2
fadD	b1805	2
fadI	b2342	2
fadJ	b2341	2
fadK	b1701	2
fcl	b2052	2
fdhD	b3895	2
fdnG	b1474	2
fdnH	b1475	2
fdnI	b1476	2
fdrA	b0518	2
feaB	b1385	2
feaR	b1384	2
fepB	b0592	2
fepC	b0588	2
fepD	b0590	2
fepG	b0589	2
fes	b0585	2
ffs	b0455	2
fhuE	b1102	2
fimF	b4318	2
fiu	b0805	2
fixX	b0044	2
flgA	b1072	2
flgB	b1073	2
flgC	b1074	2
flgD	b1075	2
flgE	b1076	2
flgF	b1077	2
flgG	b1078	2
flgH	b1079	2
flgI	b1080	2
flgJ	b1081	2
flgK	b1082	2
flgL	b1083	2
flgM	b1071	2
flgN	b1070	2
flhA	b1879	2
flhB	b1880	2
flhC	b1891	2
flhD	b1892	2
flhE	b1878	2
fliA	b1922	2
fliC	b1923	2
fliD	b1924	2
fliE	b1937	2
fliF	b1938	2
fliG	b1939	2
fliH	b1940	2
fliI	b1941	2
fliJ	b1942	2
fliK	b1943	2
fliL	b1944	2
fliM	b1945	2
fliN	b1946	2
fliO	b1947	2
fliP	b1948	2
fliQ	b1949	2
fliR	b1950	2
fliS	b1925	2
fliZ	b1921	2
flu	b2000	2
flxA	b1566	2
fmt	b3288	2
fnr	b1334	2
folM	b1606	2
fpr	b3924	2
frlR	b3375	2
fryB	b2387	2
fryC	b2386	2
fsaA	b0825	2
ftsE	b3463	2
ftsN	b3933	2
ftsQ	b0093	2
ftsX	b3462	2
fucO	b2799	2
fucU	b2804	2
fumA	b1612	2
fumC	b1611	2
gadW	b3515	2
gadX	b3516	2
gadY	b4452	2
galP	b2943	2
galS	b2151	2
garD	b3128	2
garP	b3127	2
gatD	b2091	2
gfcB	b0986	2
gfcC	b0985	2
gfcD	b0984	2
gfcE	b0983	2
glmS	b3729	2
glmU	b3730	2
glmZ	b4456	2
glnL	b3869	2
glpB	b2242	2
glpC	b2243	2
gltJ	b0654	2
gltS	b3653	2
glxK	b0514	2
glxR	b0509	2
gmd	b2053	2
gpp	b3779	2
grxA	b0849	2
gudP	b2789	2
gutM	b2706	2
hcaB	b2541	2
hcaE	b2538	2
hcaR	b2537	2
hcp	b0873	2
hcr	b0872	2
helD	b0962	2
hemC	b3805	2
hemD	b3804	2
hemX	b3803	2
hemY	b3802	2
hipA	b1507	2
hisP	b2306	2
hisR	b3797	2
hmp	b2552	2
hokB	b4428	2
hokE	b4415	2
hscC	b0650	2
hslJ	b1379	2
hslR	b3400	2
hsrA	b3754	2
hyfI	b2489	2
hypE	b2730	2
hypF	b2712	2
iap	b2753	2
ibpA	b3687	2
ibpB	b3686	2
iclR	b4018	2
ilvB	b3671	2
ilvN	b3670	2
ilvY	b3773	2
insX	b4505	2
insZ	b4573	2
intE	b1140	2
intG	b1936	2
intQ	b1579	2
intR	b1345	2
isrA	b4426	2
isrB	b4434	2
ivbL	b3672	2
kbaZ	b3132	2
kdgK	b3526	2
kdpB	b0697	2
kdpE	b0694	2
kdpF	b4513	2
kdsC	b3198	2
kilR	b1352	2
lacA	b0342	2
lafU	b0230	2
lar	b1348	2
lfhA	b0229	2
lhr	b1653	2
lomR	b4570	2
lpxP	b2378	2
lsrA	b1513	2
lsrB	b1516	2
lsrC	b1514	2
lsrD	b1515	2
lsrF	b1517	2
lsrG	b1518	2
lsrK	b1511	2
lsrR	b1512	2
macB	b0879	2
malI	b1620	2
malT	b3418	2
malX	b1621	2
malY	b1622	2
malZ	b0403	2
maoC	b1387	2
marB	b1532	2
marC	b1529	2
matB	b0293	2
matC	b0292	2
mcrA	b1159	2
mdtB	b2075	2
mdtC	b2076	2
mdtH	b1065	2
mdtK	b1663	2
mdtQ	b2139	2
melR	b4118	2
metY	b3171	2
mglA	b2149	2
mglC	b2148	2
mgtA	b4242	2
mhpC	b0349	2
mhpD	b0350	2
mhpE	b0352	2
micF	b4439	2
mltC	b2963	2
mmuM	b0261	2
mngA	b0731	2
mngB	b0732	2
mobA	b3857	2
mobB	b3856	2
modC	b0765	2
mokB	b1420	2
motA	b1890	2
motB	b1889	2
mrcB	b0149	2
mtlR	b3601	2
murG	b0090	2
murP	b2429	2
nadK	b2615	2
nagE	b0679	2
nanK	b3222	2
nanR	b3226	2
nanT	b3224	2
napA	b2206	2
napB	b2203	2
napC	b2202	2
napD	b2207	2
napF	b2208	2
napG	b2205	2
napH	b2204	2
narG	b1224	2
narH	b1225	2
narI	b1227	2
narJ	b1226	2
narK	b1223	2
narU	b1469	2
narV	b1465	2
narW	b1466	2
narY	b1467	2
narZ	b1468	2
nei	b0714	2
nemR	b1649	2
nfi	b3998	2
nfrA	b0568	2
nfrB	b0569	2
nhaR	b0020	2
nhoA	b1463	2
nlpI	b3163	2
npr	b3206	2
nrdG	b4237	2
nsrR	b4178	2
nudC	b3996	2
nudG	b1759	2
nupX	b2161	2
ogt	b1335	2
ompG	b1319	2
ompN	b1377	2
ompW	b1256	2
paaA	b1388	2
paaB	b1389	2
paaC	b1390	2
paaD	b1391	2
paaE	b1392	2
paaF	b1393	2
paaG	b1394	2
paaH	b1395	2
paaI	b1396	2
paaJ	b1397	2
paaK	b1398	2
paaY	b1400	2
pabA	b3360	2
pabB	b1812	2
pbpG	b2134	2
pdxY	b1636	2
pgaB	b1023	2
pgaC	b1022	2
pgaD	b1021	2
phoH	b1020	2
phoR	b0400	2
pinE	b1158	2
pldB	b3825	2
plsB	b4041	2
polB	b0060	2
potE	b0692	2
pphA	b1838	2
ppiC	b3775	2
pps	b1702	2
pqqL	b1494	2
proP	b4111	2
proV	b2677	2
proW	b2678	2
proX	b2679	2
pspA	b1304	2
pspB	b1305	2
pspC	b1306	2
pspD	b1307	2
pspF	b1303	2
psuG	b2165	2
psuK	b2166	2
ptrB	b1845	2
putA	b1014	2
puuB	b1301	2
puuC	b1300	2
puuE	b1302	2
puuP	b1296	2
quuD	b0551	2
racC	b1351	2
ravA	b3746	2
rbn	b2268	2
rcnA	b2106	2
rcsA	b1951	2
rdlD	b4454	2
recE	b1350	2
recG	b3652	2
recN	b2616	2
recQ	b3822	2
recT	b1349	2
recX	b2698	2
relA	b2784	2
rem	b1561	2
rfaH	b3842	2
rffC	b3790	2
rhlB	b3780	2
rhsC	b0700	2
rhsE	b1456	2
rhtA	b0813	2
rhtC	b3823	2
rihB	b2162	2
rnr	b4179	2
rob	b4396	2
rseB	b2571	2
rsmF	b1835	2
rspA	b1581	2
rspB	b1580	2
rstB	b1609	2
rtn	b2176	2
rttR	b4425	2
rumB	b0859	2
rutB	b1011	2
rutD	b1009	2
rutE	b1008	2
rutG	b1006	2
rutR	b1013	2
rybA	b4416	2
ryeD	b4437	2
ryhA	b4450	2
ryhB	b4451	2
ryjB	b4624	2
rzpQ	b1573	2
rzpR	b1362	2
sad	b1525	2
sapC	b1292	2
sapF	b1290	2
sbmA	b0377	2
sdaA	b1814	2
selA	b3591	2
setA	b0070	2
setB	b2170	2
sfmA	b0530	2
sfmC	b0531	2
sieB	b1353	2
slyX	b3348	2
smf	b4473	2
soxS	b4062	2
speF	b0693	2
spf	b3864	2
spoT	b3650	2
spy	b1743	2
ssrS	b2911	2
ssuA	b0936	2
ssuB	b0933	2
ssuC	b0934	2
ssuD	b0935	2
ssuE	b0937	2
stfR	b1372	2
sulA	b0958	2
surA	b0053	2
tag	b3549	2
tap	b1885	2
tar	b1886	2
tatD	b4483	2
tauA	b0365	2
tauB	b0366	2
tauC	b0367	2
tauD	b0368	2
thiQ	b0066	2
thrV	b3273	2
tisB	b4618	2
tonB	b1252	2
torA	b0997	2
torC	b0996	2
torI	b4501	2
torR	b0995	2
torS	b0993	2
torT	b0994	2
torY	b1873	2
torZ	b1872	2
tqsA	b1601	2
treR	b4241	2
trg	b1421	2
trmH	b3651	2
trpT	b3761	2
tsgA	b3364	2
ttcA	b1344	2
ttcC	b4638	2
tus	b1610	2
tynA	b1386	2
tyrP	b1907	2
ubiX	b2311	2
ugd	b2028	2
uhpA	b3669	2
uidA	b1617	2
uidB	b1616	2
uidC	b1615	2
uidR	b1618	2
ulaR	b4191	2
umuC	b1184	2
umuD	b1183	2
uspC	b1895	2
uvrA	b4058	2
uvrB	b0779	2
uvrD	b3813	2
uxaB	b1521	2
ves	b1742	2
viaA	b3745	2
vsr	b1960	2
wcaB	b2058	2
wcaC	b2057	2
wcaE	b2055	2
wcaF	b2054	2
wcaI	b2050	2
wcaJ	b2047	2
wcaK	b2045	2
wcaM	b2043	2
wecH	b3561	2
wza	b2062	2
wzb	b2061	2
wzc	b2060	2
wzxC	b2046	2
xapA	b2407	2
xapB	b2406	2
xerC	b3811	2
xerD	b2894	2
xisE	b1141	2
yaaY	b0024	2
yacL	b0119	2
yadM	b0138	2
yadS	b0157	2
yaeJ	b0191	2
yafO	b0233	2
yafP	b0234	2
yagA	b0267	2
yagG	b0270	2
yagH	b0271	2
yagR	b0284	2
yagS	b0285	2
yagT	b0286	2
yagV	b0289	2
yahC	b0317	2
yahD	b0318	2
yahG	b0321	2
yahJ	b0324	2
yaiE	b0391	2
yajR	b0427	2
ybaM	b0466	2
ybaO	b0447	2
ybaV	b0442	2
ybbP	b0496	2
ybbW	b0511	2
ybbY	b0513	2
ybcF	b0521	2
ybcH	b0567	2
ybcI	b0527	2
ybcL	b0545	2
ybcN	b0547	2
ybcW	b0559	2
ybcY	b0562	2
ybdD	b4512	2
ybdN	b0602	2
ybeM	b4581	2
ybeT	b0647	2
ybeU	b0648	2
ybfB	b0702	2
ybfC	b0704	2
ybfM	b0681	2
ybfP	b0689	2
ybgH	b0709	2
ybgQ	b0718	2
ybhF	b0794	2
ybhH	b0769	2
ybhJ	b0771	2
ybhM	b0787	2
ybhN	b0788	2
ybhU	b4591	2
ybiA	b0798	2
ybiO	b0808	2
ybiP	b0815	2
ybiR	b0818	2
ybiW	b0823	2
ybjD	b0876	2
ybjH	b0843	2
ybjK	b0846	2
ybjL	b0847	2
ybjM	b0848	2
ybjO	b0858	2
ycaD	b0898	2
ycaI	b0913	2
ycaK	b0901	2
ycaL	b0909	2
ycaM	b0899	2
ycaN	b0900	2
ycaQ	b0916	2
ycbC	b0920	2
ycbF	b0944	2
ycbQ	b0938	2
ycbR	b0939	2
ycbS	b0940	2
ycbT	b0941	2
ycbU	b0942	2
ycbV	b0943	2
yccM	b0992	2
yccS	b0960	2
yccX	b0968	2
ycdU	b1029	2
yceB	b1063	2
yceJ	b1057	2
yceN	b1069	2
yceQ	b1085	2
ycfD	b1128	2
ycfS	b1113	2
ycfZ	b1121	2
ycgF	b1163	2
ycgG	b1168	2
ycgK	b1178	2
ycgN	b1181	2
ycgR	b1194	2
ycgV	b1202	2
ycgX	b1161	2
ychO	b1220	2
yciK	b1271	2
yciM	b1280	2
yciT	b1284	2
ycjD	b1289	2
ycjG	b1325	2
ycjN	b1310	2
ycjO	b1311	2
ycjP	b1312	2
ycjQ	b1313	2
ycjR	b1314	2
ycjS	b1315	2
ycjT	b1316	2
ycjU	b1317	2
ycjW	b1320	2
ycjX	b1321	2
ycjY	b1327	2
ycjZ	b1328	2
ydaC	b1347	2
ydaG	b1355	2
ydaL	b1340	2
ydaM	b1341	2
ydaN	b1342	2
ydaQ	b1346	2
ydaS	b1357	2
ydaT	b1358	2
ydaU	b1359	2
ydaV	b1360	2
ydaW	b1361	2
ydaY	b1366	2
ydbA	b4492	2
ydbC	b1406	2
ydbD	b1407	2
ydbH	b1381	2
ydcF	b1414	2
ydcI	b1422	2
ydcJ	b1423	2
ydcM	b1432	2
ydcO	b1433	2
ydcR	b1439	2
ydcT	b1441	2
ydcU	b1442	2
ydcV	b1443	2
ydcW	b1444	2
ydcZ	b1447	2
yddA	b1496	2
yddB	b1495	2
yddE	b1464	2
yddG	b1473	2
yddH	b1462	2
yddJ	b1470	2
yddL	b1472	2
yddV	b1490	2
yddW	b1491	2
ydeA	b1528	2
ydeE	b1534	2
ydeH	b1535	2
ydeJ	b1537	2
ydeK	b1510	2
ydeM	b1497	2
ydeN	b1498	2
ydeO	b1499	2
ydeP	b1501	2
ydeQ	b1502	2
ydeS	b1504	2
ydeU	b1509	2
ydfE	b1577	2
ydfI	b1542	2
ydfJ	b4600	2
ydfN	b1547	2
ydfO	b1549	2
ydfP	b1553	2
ydfR	b1555	2
ydfU	b1560	2
ydfV	b1565	2
ydfW	b1567	2
ydfX	b1568	2
ydgC	b1607	2
ydgD	b1598	2
ydgI	b1605	2
ydgJ	b1624	2
ydhB	b1659	2
ydhK	b1645	2
ydhL	b1648	2
ydhP	b1657	2
ydhT	b1669	2
ydhU	b1670	2
ydhV	b1673	2
ydhW	b1672	2
ydhX	b1671	2
ydhY	b1674	2
ydiA	b1703	2
ydiE	b1705	2
ydiF	b1694	2
ydiK	b1688	2
ydiL	b1689	2
ydiM	b1690	2
ydiN	b1691	2
ydiO	b1695	2
ydiP	b1696	2
ydiQ	b1697	2
ydiR	b1698	2
ydiS	b1699	2
ydiT	b1700	2
ydiU	b1706	2
ydjE	b1769	2
ydjG	b1771	2
ydjH	b1772	2
ydjI	b1773	2
ydjJ	b1774	2
ydjK	b1775	2
ydjL	b1776	2
ydjO	b1730	2
ydjX	b1750	2
ydjY	b1751	2
ydjZ	b1752	2
yeaE	b1781	2
yeaJ	b1786	2
yeaL	b1789	2
yeaM	b1790	2
yeaN	b1791	2
yeaO	b1792	2
yeaT	b1799	2
yeaU	b1800	2
yeaV	b1801	2
yeaW	b1802	2
yeaX	b1803	2
yeaY	b1806	2
yebB	b1862	2
yebF	b1847	2
yebG	b1848	2
yebN	b1821	2
yebQ	b1828	2
yebT	b1834	2
yecE	b1868	2
yecH	b1906	2
[truncated: 2,298 more rows]

## Sheet: c=0.5
genename	bnumber	communitynumber
aaeB	b3240	1
aaeR	b3243	1
abgA	b1338	1
abgB	b1337	1
abgR	b1339	1
abgT	b1336	1
abrB	b0715	1
acpT	b3475	1
ada	b2213	1
adiY	b4116	1
aegA	b2468	1
alkA	b2068	1
alkB	b2212	1
allA	b0505	1
amiB	b4169	1
anmK	b1640	1
araA	b0062	1
araB	b0063	1
araC	b0064	1
araD	b0061	1
araE	b2841	1
araJ	b0396	1
arnD	b2256	1
arnF	b2258	1
aroM	b0390	1
arpB	b4494	1
arrD	b0555	1
arrQ	b1554	1
ascB	b2716	1
asnC	b3743	1
astE	b1744	1
atoC	b2220	1
azoR	b1412	1
baeS	b2078	1
basR	b4113	1
basS	b4112	1
bcsE	b3536	1
bcsF	b3537	1
bcsG	b3538	1
bdm	b1481	1
betB	b0312	1
betI	b0313	1
bhsA	b1112	1
birA	b3973	1
blc	b4149	1
bssS	b1060	1
cadA	b4131	1
cadB	b4132	1
cbrC	b3717	1
cca	b3056	1
ccmA	b2201	1
ccmB	b2200	1
ccmE	b2197	1
ccmF	b2196	1
ccmG	b2195	1
ccmH	b2194	1
cedA	b1731	1
chbC	b1737	1
chbF	b1734	1
chbG	b1733	1
chbR	b1735	1
cheA	b1888	1
cheB	b1883	1
cheR	b1884	1
cheW	b1887	1
cheY	b1882	1
cheZ	b1881	1
chiA	b3338	1
citE	b0616	1
citF	b0615	1
citG	b0613	1
citT	b0612	1
citX	b0614	1
clcB	b1592	1
cmoB	b1871	1
cpsB	b2049	1
cpsG	b2048	1
csgA	b1042	1
csgB	b1041	1
csgC	b1043	1
cspB	b1557	1
cspG	b0990	1
cyaA	b3806	1
cybC	b4236	1
cysE	b3607	1
dadX	b1190	1
dbpA	b1343	1
ddpA	b1487	1
ddpB	b1486	1
ddpC	b1485	1
ddpD	b1484	1
ddpF	b1483	1
dhaR	b1201	1
dicF	b1574	1
dinB	b0231	1
dinD	b3645	1
dinQ	b4613	1
djlB	b0646	1
dmsC	b0896	1
dnaA	b3702	1
dnaN	b3701	1
dos	b1489	1
dsdA	b2366	1
dsdC	b2364	1
dsdX	b2365	1
dtd	b3887	1
ebgA	b3076	1
ebgR	b3075	1
efeB	b1019	1
entS	b0591	1
envY	b0566	1
essD	b0554	1
essQ	b1556	1
etk	b0981	1
eutA	b2451	1
eutC	b2440	1
eutK	b2438	1
eutM	b2457	1
eutN	b2456	1
eutR	b2437	1
eutS	b2462	1
exoX	b1844	1
exuR	b3094	1
fadD	b1805	1
fadI	b2342	1
fadK	b1701	1
fcl	b2052	1
fdhD	b3895	1
fdnG	b1474	1
fdnH	b1475	1
fdnI	b1476	1
fdrA	b0518	1
feaB	b1385	1
feaR	b1384	1
fepB	b0592	1
fepC	b0588	1
fepD	b0590	1
ffs	b0455	1
fhuE	b1102	1
fiu	b0805	1
fixX	b0044	1
flgA	b1072	1
flgB	b1073	1
flgC	b1074	1
flgD	b1075	1
flgE	b1076	1
flgF	b1077	1
flgG	b1078	1
flgH	b1079	1
flgI	b1080	1
flgJ	b1081	1
flgK	b1082	1
flgL	b1083	1
flgM	b1071	1
flgN	b1070	1
flhA	b1879	1
flhB	b1880	1
flhC	b1891	1
flhD	b1892	1
flhE	b1878	1
fliA	b1922	1
fliC	b1923	1
fliD	b1924	1
fliE	b1937	1
fliF	b1938	1
fliG	b1939	1
fliH	b1940	1
fliI	b1941	1
fliJ	b1942	1
fliK	b1943	1
fliL	b1944	1
fliM	b1945	1
fliN	b1946	1
fliO	b1947	1
fliP	b1948	1
fliQ	b1949	1
fliR	b1950	1
fliS	b1925	1
fliZ	b1921	1
flxA	b1566	1
fmt	b3288	1
fnr	b1334	1
folM	b1606	1
fpr	b3924	1
fryB	b2387	1
fryC	b2386	1
fsaA	b0825	1
ftsE	b3463	1
ftsN	b3933	1
ftsQ	b0093	1
ftsX	b3462	1
ftsY	b3464	1
fucO	b2799	1
fumC	b1611	1
gadW	b3515	1
gadX	b3516	1
gadY	b4452	1
galS	b2151	1
garP	b3127	1
gfcB	b0986	1
gfcC	b0985	1
gfcD	b0984	1
gfcE	b0983	1
glmS	b3729	1
glmU	b3730	1
glmZ	b4456	1
glpB	b2242	1
glpC	b2243	1
gltJ	b0654	1
gltS	b3653	1
glxK	b0514	1
glxR	b0509	1
gmd	b2053	1
gpp	b3779	1
grxA	b0849	1
gudP	b2789	1
gutM	b2706	1
hcaB	b2541	1
hcaR	b2537	1
hcp	b0873	1
hcr	b0872	1
hemC	b3805	1
hemD	b3804	1
hemX	b3803	1
hemY	b3802	1
hipA	b1507	1
hmp	b2552	1
hokB	b4428	1
hokE	b4415	1
hslJ	b1379	1
hsrA	b3754	1
hypE	b2730	1
hypF	b2712	1
iap	b2753	1
ibpA	b3687	1
iclR	b4018	1
ilvB	b3671	1
insX	b4505	1
insZ	b4573	1
intE	b1140	1
intQ	b1579	1
intR	b1345	1
isrA	b4426	1
isrB	b4434	1
ivbL	b3672	1
kbaZ	b3132	1
kdpB	b0697	1
kdsC	b3198	1
kilR	b1352	1
lafU	b0230	1
lar	b1348	1
lfhA	b0229	1
lhr	b1653	1
lomR	b4570	1
lpxP	b2378	1
lsrA	b1513	1
lsrB	b1516	1
lsrC	b1514	1
lsrD	b1515	1
lsrF	b1517	1
lsrG	b1518	1
lsrK	b1511	1
macB	b0879	1
malI	b1620	1
malX	b1621	1
malY	b1622	1
malZ	b0403	1
maoC	b1387	1
marB	b1532	1
matB	b0293	1
matC	b0292	1
mcrA	b1159	1
mdtB	b2075	1
mdtC	b2076	1
mdtH	b1065	1
mdtK	b1663	1
mdtQ	b2139	1
melR	b4118	1
metY	b3171	1
mglC	b2148	1
mhpC	b0349	1
mhpD	b0350	1
mhpE	b0352	1
micF	b4439	1
mltC	b2963	1
mngA	b0731	1
mngB	b0732	1
mobA	b3857	1
modC	b0765	1
mokB	b1420	1
motA	b1890	1
motB	b1889	1
mrcB	b0149	1
mtlR	b3601	1
murG	b0090	1
murP	b2429	1
nadK	b2615	1
nagE	b0679	1
nanR	b3226	1
napA	b2206	1
napB	b2203	1
napD	b2207	1
napF	b2208	1
napG	b2205	1
napH	b2204	1
narG	b1224	1
narH	b1225	1
narI	b1227	1
narJ	b1226	1
narK	b1223	1
narU	b1469	1
narV	b1465	1
narW	b1466	1
narY	b1467	1
narZ	b1468	1
nemR	b1649	1
nfi	b3998	1
nfrA	b0568	1
nfrB	b0569	1
nhaR	b0020	1
nhoA	b1463	1
nlpI	b3163	1
npr	b3206	1
nsrR	b4178	1
nudC	b3996	1
nudG	b1759	1
nupX	b2161	1
ogt	b1335	1
ompG	b1319	1
ompN	b1377	1
ompW	b1256	1
paaA	b1388	1
paaB	b1389	1
paaC	b1390	1
paaD	b1391	1
paaE	b1392	1
paaF	b1393	1
paaG	b1394	1
paaH	b1395	1
paaI	b1396	1
paaJ	b1397	1
paaK	b1398	1
paaY	b1400	1
pabA	b3360	1
pabB	b1812	1
pbpG	b2134	1
pdxY	b1636	1
pgaB	b1023	1
pgaD	b1021	1
phoR	b0400	1
pinE	b1158	1
pldB	b3825	1
plsB	b4041	1
polB	b0060	1
potE	b0692	1
pphA	b1838	1
ppiC	b3775	1
pps	b1702	1
pqqL	b1494	1
proP	b4111	1
proV	b2677	1
proW	b2678	1
proX	b2679	1
pspA	b1304	1
pspC	b1306	1
pspD	b1307	1
pspF	b1303	1
psuG	b2165	1
psuK	b2166	1
ptrB	b1845	1
putA	b1014	1
puuB	b1301	1
puuC	b1300	1
puuE	b1302	1
puuP	b1296	1
quuD	b0551	1
racC	b1351	1
ravA	b3746	1
rbn	b2268	1
rcnA	b2106	1
rcsA	b1951	1
rdlD	b4454	1
recE	b1350	1
recG	b3652	1
recN	b2616	1
recQ	b3822	1
recT	b1349	1
recX	b2698	1
relA	b2784	1
rem	b1561	1
rfaH	b3842	1
rffC	b3790	1
rhlB	b3780	1
rhsC	b0700	1
rhsE	b1456	1
rhtA	b0813	1
rhtC	b3823	1
rihB	b2162	1
rob	b4396	1
rspA	b1581	1
rspB	b1580	1
rstB	b1609	1
rtn	b2176	1
rutD	b1009	1
rutE	b1008	1
rutR	b1013	1
ryhA	b4450	1
ryhB	b4451	1
ryjB	b4624	1
rzpQ	b1573	1
rzpR	b1362	1
sad	b1525	1
sapF	b1290	1
sdaA	b1814	1
selA	b3591	1
setA	b0070	1
setB	b2170	1
sfmC	b0531	1
sieB	b1353	1
slyX	b3348	1
smf	b4473	1
soxS	b4062	1
speF	b0693	1
spf	b3864	1
spoT	b3650	1
spy	b1743	1
ssrS	b2911	1
ssuA	b0936	1
ssuB	b0933	1
ssuC	b0934	1
ssuD	b0935	1
stfR	b1372	1
sulA	b0958	1
surA	b0053	1
tag	b3549	1
tap	b1885	1
tar	b1886	1
tatD	b4483	1
tauA	b0365	1
tauB	b0366	1
tauC	b0367	1
tauD	b0368	1
thiQ	b0066	1
thrV	b3273	1
tisB	b4618	1
tonB	b1252	1
torA	b0997	1
torC	b0996	1
torI	b4501	1
torR	b0995	1
torS	b0993	1
torT	b0994	1
torY	b1873	1
torZ	b1872	1
tqsA	b1601	1
treR	b4241	1
trg	b1421	1
trmH	b3651	1
trpT	b3761	1
tsgA	b3364	1
ttcA	b1344	1
ttcC	b4638	1
tus	b1610	1
tynA	b1386	1
ubiX	b2311	1
uhpA	b3669	1
uidA	b1617	1
uidB	b1616	1
uidC	b1615	1
uidR	b1618	1
ulaR	b4191	1
umuC	b1184	1
umuD	b1183	1
uspC	b1895	1
uvrA	b4058	1
uvrB	b0779	1
uvrD	b3813	1
uxaB	b1521	1
ves	b1742	1
viaA	b3745	1
vsr	b1960	1
wcaB	b2058	1
wcaC	b2057	1
wcaE	b2055	1
wcaI	b2050	1
wcaJ	b2047	1
wcaK	b2045	1
wcaM	b2043	1
wza	b2062	1
wzb	b2061	1
wzxC	b2046	1
xapA	b2407	1
xapB	b2406	1
xerD	b2894	1
xisE	b1141	1
yacL	b0119	1
yaeJ	b0191	1
yafO	b0233	1
yafP	b0234	1
yagA	b0267	1
yagG	b0270	1
yagH	b0271	1
yagR	b0284	1
yagS	b0285	1
yagT	b0286	1
yagV	b0289	1
yahC	b0317	1
yahG	b0321	1
yahJ	b0324	1
ybaM	b0466	1
ybaO	b0447	1
ybbP	b0496	1
ybbW	b0511	1
ybbY	b0513	1
ybcF	b0521	1
ybcH	b0567	1
ybcI	b0527	1
ybcL	b0545	1
ybcN	b0547	1
ybcY	b0562	1
ybeM	b4581	1
ybeT	b0647	1
ybeU	b0648	1
ybfB	b0702	1
ybfC	b0704	1
ybfM	b0681	1
ybfP	b0689	1
ybgH	b0709	1
ybgQ	b0718	1
ybhF	b0794	1
ybhJ	b0771	1
ybhM	b0787	1
ybhN	b0788	1
ybhU	b4591	1
ybiA	b0798	1
ybiO	b0808	1
ybiP	b0815	1
ybiR	b0818	1
ybiW	b0823	1
ybjD	b0876	1
ybjL	b0847	1
ybjO	b0858	1
ycaD	b0898	1
ycaI	b0913	1
ycaK	b0901	1
ycaL	b0909	1
ycaM	b0899	1
ycaN	b0900	1
ycaQ	b0916	1
ycbC	b0920	1
ycbF	b0944	1
ycbQ	b0938	1
ycbR	b0939	1
ycbS	b0940	1
ycbT	b0941	1
ycbU	b0942	1
ycbV	b0943	1
yccM	b0992	1
yccS	b0960	1
yccX	b0968	1
ycdU	b1029	1
yceB	b1063	1
yceJ	b1057	1
yceN	b1069	1
yceQ	b1085	1
ycfS	b1113	1
ycfZ	b1121	1
ycgF	b1163	1
ycgN	b1181	1
ycgR	b1194	1
ycgV	b1202	1
ycgX	b1161	1
ychO	b1220	1
yciK	b1271	1
yciM	b1280	1
yciT	b1284	1
ycjD	b1289	1
ycjG	b1325	1
ycjN	b1310	1
ycjO	b1311	1
ycjP	b1312	1
ycjQ	b1313	1
ycjR	b1314	1
ycjS	b1315	1
ycjT	b1316	1
ycjU	b1317	1
ycjW	b1320	1
ycjX	b1321	1
ycjY	b1327	1
ycjZ	b1328	1
ydaC	b1347	1
ydaG	b1355	1
ydaL	b1340	1
ydaM	b1341	1
ydaN	b1342	1
ydaQ	b1346	1
ydaS	b1357	1
ydaT	b1358	1
ydaU	b1359	1
ydaV	b1360	1
ydaW	b1361	1
ydaY	b1366	1
ydbA	b4492	1
ydbD	b1407	1
ydcF	b1414	1
ydcI	b1422	1
ydcJ	b1423	1
ydcM	b1432	1
ydcO	b1433	1
ydcR	b1439	1
ydcU	b1442	1
ydcV	b1443	1
ydcW	b1444	1
ydcZ	b1447	1
yddA	b1496	1
yddB	b1495	1
yddE	b1464	1
yddG	b1473	1
yddH	b1462	1
yddL	b1472	1
yddV	b1490	1
yddW	b1491	1
ydeA	b1528	1
ydeE	b1534	1
ydeH	b1535	1
ydeK	b1510	1
ydeM	b1497	1
ydeN	b1498	1
ydeO	b1499	1
ydeP	b1501	1
ydeQ	b1502	1
ydeS	b1504	1
ydeU	b1509	1
ydfE	b1577	1
ydfI	b1542	1
ydfJ	b4600	1
ydfN	b1547	1
ydfO	b1549	1
ydfP	b1553	1
ydfR	b1555	1
ydfU	b1560	1
ydfV	b1565	1
ydfX	b1568	1
ydgC	b1607	1
ydgI	b1605	1
ydgJ	b1624	1
ydhB	b1659	1
ydhK	b1645	1
ydhL	b1648	1
ydhP	b1657	1
ydhT	b1669	1
ydhU	b1670	1
ydhV	b1673	1
ydhW	b1672	1
ydhX	b1671	1
ydiA	b1703	1
ydiF	b1694	1
ydiK	b1688	1
ydiM	b1690	1
ydiN	b1691	1
ydiO	b1695	1
ydiP	b1696	1
ydiQ	b1697	1
ydiR	b1698	1
ydiS	b1699	1
ydiT	b1700	1
ydiU	b1706	1
ydjE	b1769	1
ydjG	b1771	1
ydjH	b1772	1
ydjI	b1773	1
ydjJ	b1774	1
ydjK	b1775	1
ydjL	b1776	1
ydjO	b1730	1
ydjY	b1751	1
ydjZ	b1752	1
yeaE	b1781	1
yeaJ	b1786	1
yeaL	b1789	1
yeaM	b1790	1
yeaN	b1791	1
yeaT	b1799	1
yeaU	b1800	1
yeaW	b1802	1
yeaX	b1803	1
yebB	b1862	1
yebF	b1847	1
yebN	b1821	1
yebQ	b1828	1
yebT	b1834	1
yecE	b1868	1
yecR	b1904	1
yecT	b1877	1
yedA	b1959	1
yedE	b1929	1
yedF	b1930	1
yedK	b1931	1
yedQ	b1956	1
yedS	b4496	1
yeeJ	b1978	1
yeeL	b4497	1
yeeP	b1999	1
yeeR	b2001	1
yeeS	b2002	1
yeeT	b2003	1
yeeU	b2004	1
yeeV	b2005	1
yeeW	b2006	1
yegD	b2069	1
yegH	b2063	1
yegK	b2072	1
yegL	b2073	1
yegR	b2085	1
yegT	b2098	1
yegU	b2099	1
yegV	b2100	1
yehD	b2111	1
yehL	b2119	1
yehP	b2121	1
yehW	b2128	1
yehY	b2130	1
yeiH	b2158	1
yeiL	b2163	1
yeiQ	b2172	1
yejF	b2180	1
yejH	b2184	1
yfaD	b2244	1
yfaL	b2233	1
yfaU	b2245	1
yfaV	b2246	1
yfaX	b2248	1
yfbK	b2270	1
yfcI	b2305	1
yfcJ	b2322	1
yfcP	b2333	1
yfdL	b2355	1
yfdM	b2356	1
yfdN	b2357	1
yfdO	b2358	1
yfdQ	b2360	1
yfdR	b2361	1
yfdS	b2362	1
yfdT	b2363	1
yfdV	b2372	1
yfdY	b2377	1
yfeA	b2395	1
yfeR	b2409	1
yffQ	b2448	1
yfiC	b2575	1
yfiE	b2577	1
yfiR	b2603	1
ygbN	b2740	1
ygcP	b2768	1
ygcS	b2771	1
ygdH	b2795	1
ygeA	b2840	1
ygeX	b2871	1
ygeY	b2872	1
ygfF	b2902	1
yggC	b2928	1
yggR	b2950	1
yhdP	b4472	1
yheL	b3343	1
yheM	b3344	1
yheT	b3353	1
yheU	b3354	1
yhgE	b3402	1
yhhJ	b3485	1
yhhM	b3467	1
yhhS	b3473	1
yhhX	b3440	1
yhiI	b3487	1
yhjQ	b3534	1
yibF	b3592	1
yibG	b3596	1
yibQ	b3614	1
yibT	b4554	1
yicL	b3660	1
yicN	b3663	1
yidE	b3685	1
yidQ	b3688	1
yidX	b3696	1
yieE	b3712	1
yieF	b3713	1
yieH	b3715	1
yieP	b3755	1
yifN	b3777	1
yigB	b3812	1
yigZ	b3848	1
yihX	b3885	1
yiiM	b3910	1
yjbG	b4028	1
yjcE	b4065	1
yjcZ	b4110	1
yjdA	b4109	1
yjdI	b4126	1
yjdJ	b4127	1
yjdL	b4130	1
yjeE	b4168	1
yjeS	b4166	1
yjhD	b4281	1
yjhX	b4566	1
yjiV	b4486	1
ykgB	b0301	1
ykgJ	b0288	1
ylbF	b0520	1
yliE	b0833	1
yliF	b0834	1
yliL	b0816	1
ymdA	b1044	1
ymdC	b1046	1
ymdE	b1028	1
ymfA	b1122	1
ymfJ	b1144	1
ymfL	b1147	1
ymfM	b1148	1
ymfN	b1149	1
ymfR	b1150	1
ymfS	b1155	1
ymfT	b1146	1
ymgD	b1171	1
ymgG	b1172	1
ynaA	b1368	1
ynaI	b1330	1
ynaJ	b1332	1
ynaK	b1365	1
ynbA	b1408	1
ynbB	b1409	1
ynbC	b1410	1
ynbD	b1411	1
yncD	b1451	1
yncH	b1455	1
yncJ	b1436	1
yncK	b4578	1
yneF	b1522	1
yneG	b1523	1
yneJ	b1526	1
yneK	b1527	1
yneN	b1500	1
ynfE	b1587	1
ynfF	b1588	1
ynfG	b1589	1
ynfH	b1590	1
ynfK	b1593	1
ynfM	b1596	1
yniD	b4535	1
ynjA	b1753	1
ynjB	b1754	1
ynjC	b1755	1
ynjD	b1756	1
ynjF	b1758	1
ynjH	b1760	1
ynjI	b1762	1
yoaD	b1815	1
yoaE	b1816	1
yoaF	b1793	1
yoaG	b1796	1
yoaH	b1811	1
yoaI	b1788	1
yobB	b1843	1
yobD	b1820	1
yobH	b4536	1
yodB	b1974	1
ypeC	b2390	1
yphB	b2544	1
yphC	b2545	1
yphD	b2546	1
yphG	b2549	1
ypjA	b2647	1
yqaE	b2666	1
yqeI	b2847	1
yqeJ	b2848	1
yqfA	b2899	1
yqhD	b3011	1
yqjB	b3096	1
yrbL	b3207	1
yrdA	b3279	1
yrdB	b3280	1
yrdD	b3283	1
yrfF	b3398	1
ytfL	b4218	1
ytfM	b4220	1
ytjB	b4387	1
zapA	b2910	1
znuB	b1859	1
znuC	b1858	1
zur	b4046	1
aceA	b4015	2
aceB	b4014	2
aceK	b4016	2
acnA	b1276	2
acs	b4069	2
ade	b3665	2
adhE	b1241	2
adhP	b1478	2
aidB	b4187	2
aldB	b3588	2
allC	b0516	2
amyA	b1927	2
ansB	b2957	2
aphA	b4055	2
appA	b0980	2
appB	b0979	2
appC	b0978	2
appY	b0564	2
argA	b2818	2
argB	b3959	2
argC	b3958	2
argD	b3359	2
argE	b3957	2
argF	b0273	2
argG	b3172	2
argH	b3960	2
argI	b4254	2
argT	b2310	2
ariR	b1166	2
arnA	b2255	2
arnB	b2253	2
arnC	b2254	2
arnT	b2257	2
aroA	b0908	2
aroG	b0754	2
aroP	b0112	2
arsB	b3502	2
artI	b0863	2
artJ	b0860	2
asd	b3433	2
asnB	b0674	2
aspA	b4139	2
astB	b1745	2
baeR	b2079	2
bcsZ	b3531	2
betA	b0311	2
bfd	b3337	2
bfr	b3336	2
bioB	b0775	2
bioC	b0777	2
bioD	b0778	2
bioF	b0776	2
bioH	b3412	2
bssR	b0836	2
btuD	b1709	2
btuE	b1710	2
caiF	b0034	2
carA	b0032	2
carB	b0033	2
cbl	b1987	2
cbpA	b1000	2
cbpM	b0999	2
cdd	b2143	2
cdh	b3918	2
cfa	b1661	2
chaB	b1217	2
chaC	b1218	2
clpA	b0882	2
clpS	b0881	2
codA	b0337	2
codB	b0336	2
copA	b0484	2
cpdB	b4213	2
csgD	b1040	2
csgE	b1039	2
csgF	b1038	2
csgG	b1037	2
csiE	b2535	2
cspD	b0880	2
cspF	b1558	2
cspH	b0989	2
cueO	b0123	2
cueR	b0487	2
cusB	b0574	2
cusC	b0572	2
cusF	b0573	2
cusS	b0570	2
cvpA	b2313	2
cycA	b4208	2
cynS	b0340	2
cysA	b2422	2
cysC	b2750	2
cysD	b2752	2
cysH	b2762	2
cysI	b2763	2
cysJ	b2764	2
cysK	b2414	2
cysM	b2421	2
cysN	b2751	2
cysP	b2425	2
cysU	b2424	2
cysW	b2423	2
cytR	b3934	2
dacC	b0839	2
dapB	b0031	2
dcrB	b3472	2
dctA	b3528	2
dcuB	b4123	2
dcuC	b0621	2
dcyD	b1919	2
degQ	b3234	2
deoA	b4382	2
deoC	b4381	2
deoD	b4384	2
dinF	b4044	2
dinG	b0799	2
djlC	b0649	2
dkgA	b3012	2
dmsB	b0895	2
dnaG	b3066	2
dppA	b3544	2
dppB	b3543	2
dppC	b3542	2
dppD	b3541	2
dppF	b3540	2
dps	b0812	2
dtpB	b3496	2
ecnB	b4411	2
eco	b2209	2
elaB	b2266	2
elbA	b1160	2
emrD	b3673	2
entB	b0595	2
entC	b0593	2
erfK	b1990	2
exbD	b3005	2
fadA	b3845	2
fadB	b3846	2
fadE	b0221	2
fadL	b2344	2
fbaB	b2097	2
fdhE	b3891	2
fdoG	b3894	2
fdoH	b3893	2
fdoI	b3892	2
fecA	b4291	2
fecB	b4290	2
fecC	b4289	2
fecD	b4288	2
fecE	b4287	2
fecI	b4293	2
fecR	b4292	2
feoB	b3409	2
fepA	b0584	2
fhuF	b4367	2
fic	b3361	2
fliY	b1920	2
folE	b2153	2
frdA	b4154	2
frdB	b4153	2
frdC	b4152	2
frdD	b4151	2
gabD	b2661	2
gabP	b2663	2
gabT	b2662	2
gadB	b1493	2
gadC	b1492	2
gadE	b3512	2
galE	b0759	2
galK	b0757	2
galT	b0758	2
gapC	b4493	2
gcd	b0124	2
gcvB	b4443	2
gdhA	b1761	2
ggt	b3447	2
glcB	b2976	2
glcC	b2980	2
glcF	b4467	2
glcG	b2977	2
gldA	b3945	2
glgA	b3429	2
glgB	b3432	2
glgC	b3430	2
glgP	b3428	2
glgS	b3049	2
glgX	b3431	2
glmY	b4441	2
glnA	b3870	2
glnH	b0811	2
glnK	b0450	2
glnP	b0810	2
glnQ	b0809	2
glpF	b3927	2
glpK	b3926	2
gltB	b3212	2
gltD	b3213	2
gltI	b0655	2
gltK	b0653	2
gmr	b1285	2
gntK	b3437	2
grxB	b1064	2
gsiA	b0829	2
gsiB	b0830	2
gsiC	b0831	2
gsiD	b0832	2
gst	b1635	2
gutQ	b2708	2
hchA	b1967	2
hdeA	b3510	2
hdeB	b3509	2
hdeD	b3511	2
hdhA	b1619	2
hepA	b0059	2
hisA	b2024	2
hisB	b2022	2
hisC	b2021	2
hisD	b2020	2
hisF	b2025	2
hisG	b2019	2
hisH	b2023	2
hisI	b2026	2
hisJ	b2309	2
hisL	b2018	2
hisM	b2307	2
hisQ	b2308	2
hyaA	b0972	2
hyaB	b0973	2
hyaC	b0974	2
hyaD	b0975	2
hyaE	b0976	2
hybA	b2996	2
hybB	b2995	2
hybE	b2992	2
hybF	b2991	2
hybO	b2997	2
hycA	b2725	2
hycB	b2724	2
hycC	b2723	2
hycD	b2722	2
hycE	b2721	2
hycF	b2720	2
hycG	b2719	2
hycH	b2718	2
hycI	b2717	2
hydN	b2713	2
hypA	b2726	2
hypB	b2727	2
iaaA	b0828	2
idi	b2889	2
idnR	b4264	2
ihfA	b1712	2
ihfB	b0912	2
ilvA	b3772	2
ilvC	b3774	2
ilvD	b3771	2
ilvE	b3770	2
ilvG	b4488	2
ilvH	b0078	2
ilvI	b0077	2
ilvL	b3766	2
ilvM	b3769	2
insM	b4561	2
iraP	b0382	2
ivy	b0220	2
katE	b1732	2
katG	b3942	2
kbl	b3617	2
kdpD	b0695	2
kduI	b2843	2
kefF	b0046	2
kgtP	b2587	2
lamB	b4036	2
ldcC	b0186	2
leuA	b0074	2
leuB	b0073	2
leuC	b0072	2
leuD	b0071	2
leuL	b0075	2
livF	b3454	2
livG	b3455	2
livH	b3457	2
livJ	b3460	2
livK	b3458	2
livM	b3456	2
lldD	b3605	2
lldP	b3603	2
lldR	b3604	2
lrp	b0889	2
ltaE	b0870	2
luxS	b2687	2
lysA	b2838	2
lysC	b4024	2
lysU	b4129	2
macA	b0878	2
malE	b4034	2
malF	b4033	2
malG	b4032	2
malK	b4035	2
malM	b4037	2
mcbA	b0806	2
mcbR	b1450	2
mdh	b3236	2
mdoB	b4359	2
mdtJ	b1600	2
metA	b4013	2
metC	b3008	2
metE	b3829	2
metF	b3941	2
metH	b4019	2
metI	b0198	2
metK	b2942	2
metN	b0199	2
metQ	b0197	2
metR	b3828	2
mglB	b2150	2
mhpR	b0346	2
mlrA	b2127	2
mmuP	b0260	2
mntH	b2392	2
modF	b0760	2
mog	b0009	2
mpaA	b1326	2
mrcA	b3396	2
mscS	b2924	2
msrA	b4219	2
msyB	b1051	2
mtr	b3161	2
mutM	b3635	2
mutS	b2733	2
mutT	b0099	2
nac	b1988	2
nadA	b0750	2
nadB	b2574	2
nadE	b1740	2
nanA	b3225	2
nikC	b3478	2
nirC	b3367	2
nlpA	b3661	2
nlpD	b2742	2
nrdE	b2675	2
nrdF	b2676	2
nrdH	b2673	2
nrdI	b2674	2
nrfC	b4072	2
nupG	b2964	2
ompA	b0957	2
oppA	b1243	2
oppF	b1247	2
osmB	b1283	2
osmC	b1482	2
osmE	b1739	2
osmF	b2131	2
osmY	b4376	2
otsA	b1896	2
otsB	b1897	2
oxyS	b4458	2
pck	b3403	2
pepE	b4021	2
pepT	b1127	2
pfkB	b1723	2
pflB	b0903	2
pgl	b0767	2
pheA	b2599	2
pheL	b2598	2
phr	b0708	2
pntB	b1602	2
pnuC	b0751	2
potF	b0854	2
potG	b0855	2
potH	b0856	2
potI	b0857	2
poxA	b4155	2
poxB	b0871	2
ppc	b3956	2
pptA	b1461	2
psiE	b4030	2
psiF	b0384	2
pstC	b3727	2
purC	b2476	2
purD	b4005	2
purE	b0523	2
purF	b2312	2
purH	b4006	2
purK	b0522	2
purL	b2557	2
purM	b2499	2
purN	b2500	2
purT	b1849	2
puuA	b1297	2
puuD	b1298	2
puuR	b1299	2
pyrB	b4245	2
pyrC	b1062	2
pyrI	b4244	2
pyrL	b4246	2
qor	b4051	2
qseB	b3025	2
queA	b0405	2
rbsA	b3749	2
rbsB	b3751	2
rbsC	b3750	2
rbsD	b3748	2
rbsK	b3752	2
rbsR	b3753	2
rffH	b3789	2
rffM	b3794	2
rhtB	b3824	2
rihC	b0030	2
rlmG	b3084	2
rluA	b0058	2
rmf	b0953	2
rmuC	b3832	2
rof	b0189	2
rpoS	b2741	2
rrsC	b3756	2
rsd	b3995	2
rydB	b4430	2
rygD	b4447	2
sbmC	b2009	2
sbp	b3917	2
sdaB	b2797	2
sdaC	b2796	2
sdhA	b0723	2
sdhD	b0722	2
serA	b2913	2
serC	b0907	2
shiA	b1981	2
sirA	b3470	2
slp	b3506	2
sodA	b3908	2
sodC	b1646	2
sohA	b3129	2
speC	b2965	2
sra	b1480	2
srlA	b2702	2
sscR	b2765	2
sstT	b3089	2
sufA	b1684	2
sufB	b1683	2
sufC	b1682	2
sufD	b1681	2
sufE	b1679	2
sufS	b1680	2
talA	b2464	2
tam	b1519	2
tas	b2834	2
tbpA	b0068	2
tdcA	b3118	2
tdcB	b3117	2
tdcC	b3116	2
tdcD	b3115	2
tdcE	b3114	2
tdcF	b3113	2
tdcG	b4471	2
tdh	b3616	2
thiC	b3994	2
thiD	b2103	2
thiE	b3993	2
thiF	b3992	2
thiG	b3991	2
thiH	b3990	2
thiM	b2104	2
thiS	b4407	2
thrA	b0002	2
thrB	b0003	2
thrC	b0004	2
thrL	b0001	2
tktB	b2465	2
tnaA	b3708	2
tnaB	b3709	2
tnaC	b3707	2
treA	b1197	2
treB	b4240	2
treC	b4239	2
trpA	b1260	2
trpB	b1261	2
trpC	b1262	2
trpD	b1263	2
trpE	b1264	2
trpL	b1265	2
tyrA	b2600	2
tyrB	b4054	2
ubiF	b0662	2
ucpA	b2426	2
udp	b3831	2
ugpB	b3453	2
ushA	b0480	2
uspB	b3494	2
uspD	b3923	2
uspE	b1333	2
uxuA	b4322	2
uxuB	b4323	2
wrbA	b1004	2
yaaX	b0005	2
yagB	b0266	2
yagE	b0268	2
yagU	b0287	2
yahK	b0325	2
yahN	b0328	2
yahO	b0329	2
yajO	b0419	2
ybaS	b0485	2
ybaT	b0486	2
ybaY	b0453	2
ybaZ	b0454	2
ybbA	b0495	2
ybdB	b0597	2
ybdH	b0599	2
ybdK	b0581	2
ybdL	b0600	2
ybdZ	b4511	2
ybeL	b0643	2
ybgA	b0707	2
ybgL	b0713	2
ybhB	b0773	2
ybhL	b0786	2
ybhP	b0790	2
ybiC	b0801	2
ybiI	b0803	2
ybjE	b0874	2
ybjP	b0865	2
ycaC	b0897	2
ycaP	b0906	2
ycbB	b0925	2
ycbJ	b0919	2
yccB	b4592	2
yccJ	b1003	2
yceK	b1050	2
yceM	b1068	2
ycfH	b1100	2
ycgB	b1188	2
ycgE	b1162	2
ycgZ	b1164	2
yciE	b1257	2
yciF	b1258	2
yciG	b1259	2
yciW	b1287	2
ydcD	b1457	2
ydcK	b1428	2
ydcS	b1440	2
ydeI	b1536	2
ydhS	b1668	2
ydiH	b1685	2
ydiJ	b1687	2
ydiZ	b1724	2
ydjM	b1728	2
ydjN	b1729	2
yeaG	b1783	2
yeaH	b1784	2
yeaQ	b1795	2
yebV	b1836	2
yebW	b1837	2
yecC	b1917	2
yecS	b1918	2
yedP	b1955	2
yedR	b1963	2
yedX	b1970	2
yedZ	b1972	2
yeeD	b2012	2
yeeE	b2013	2
yegP	b2080	2
yegS	b2086	2
yehE	b2112	2
yeiB	b2152	2
yeiG	b2154	2
yeiT	b2146	2
yejA	b2177	2
yfcF	b2301	2
yfcG	b2302	2
yfcO	b2332	2
yfdC	b2347	2
yfdZ	b2379	2
yfeD	b2399	2
yfeS	b2420	2
yffR	b2449	2
yfiL	b2602	2
yfiP	b2583	2
yfiQ	b2584	2
yfjK	b2627	2
ygaC	b2671	2
ygaF	b2660	2
ygaM	b2672	2
ygaU	b2665	2
ygaV	b2667	2
ygaW	b2670	2
ygbE	b2749	2
ygbT	b2755	2
ygcF	b2777	2
ygcI	b2757	2
ygdG	b2798	2
ygdI	b2809	2
ygdQ	b2832	2
ygeV	b2869	2
yggW	b2955	2
yghA	b3003	2
yghG	b2971	2
yghJ	b4466	2
yghU	b2989	2
yghZ	b3001	2
ygiN	b3029	2
ygiV	b3023	2
ygiW	b3024	2
ygiZ	b3027	2
ygjG	b3073	2
ygjM	b3082	2
yhaM	b4470	2
yhaO	b3110	2
yhaV	b3130	2
yhbE	b3184	2
yhbO	b3153	2
yhbU	b3158	2
yhbV	b3159	2
yhbW	b3160	2
yhcH	b3221	2
yhcN	b3238	2
yhcO	b3239	2
yhfG	b3362	2
yhgN	b3434	2
yhhK	b3459	2
yhiM	b3491	2
yhiN	b3492	2
yhiR	b3499	2
yhjE	b3523	2
yhjV	b3539	2
yiaD	b3552	2
yiaG	b3555	2
yicE	b3654	2
yicG	b3646	2
yidF	b3674	2
yieL	b3719	2
yigF	b3817	2
yigP	b3834	2
yihL	b3872	2
yiiX	b3937	2
yijP	b3955	2
yjaH	b4001	2
yjbQ	b4056	2
yjbR	b4057	2
yjcD	b4064	2
yjdC	b4135	2
yjdN	b4107	2
yjeH	b4141	2
yjeM	b4156	2
yjeT	b4176	2
yjfI	b4181	2
yjfN	b4188	2
yjfO	b4189	2
yjgB	b4269	2
yjgR	b4263	2
yjhQ	b4307	2
yjhY	b4656	2
yjiG	b4329	2
yjiH	b4330	2
yjiL	b4334	2
yjiM	b4335	2
yjiY	b4354	2
yjjI	b4380	2
yjjM	b4357	2
yjjU	b4377	2
yjjV	b4378	2
yjjZ	b4567	2
ykgC	b0304	2
ykgE	b0306	2
ylbG	b0502	2
yliJ	b0838	2
ymdB	b1045	2
ymfI	b1143	2
ymgC	b1167	2
ymgE	b1195	2
ymgF	b4520	2
yncA	b1448	2
yncB	b1449	2
yncI	b1459	2
yncL	b4598	2
yneE	b1520	2
ynfD	b1586	2
ynhG	b1678	2
yniA	b1725	2
yoaC	b1810	2
yodC	b1957	2
yodD	b1953	2
yoeG	b4640	2
yohC	b2135	2
yohF	b2137	2
yohJ	b2141	2
ypaA	b4543	2
ypfJ	b2475	2
ypfM	b4606	2
yphA	b2543	2
yqeC	b2876	2
yqeG	b2845	2
yqjD	b3098	2
yqjK	b3100	2
yraQ	b3151	2
yrhD	b4612	2
ysgA	b3830	2
ytfJ	b4216	2
ytjA	b4568	2
zupT	b3040	2
aat	b0885	3
acnB	b0118	3
acrF	b3266	3
actP	b4067	3
add	b1623	3
adiA	b4117	3
adiC	b4115	3
agaD	b3140	3
aldA	b1415	3
alsA	b4087	3
alsE	b4085	3
alsK	b4084	3
amn	b1982	3
ansA	b1767	3
apaH	b0049	3
apbE	b2214	3
araH	b4460	3
argS	b1876	3
arpA	b4017	3
artQ	b0862	3
ascG	b2714	3
aslA	b3801	3
aslB	b3800	3
asmA	b2064	3
asnS	b0930	3
aspC	b0928	3
aspS	b1866	3
bcr	b2182	3
bcsC	b3530	3
bglB	b3721	3
bglF	b3722	3
bglG	b3723	3
bglH	b3720	3
bglJ	b4366	3
bglX	b2132	3
btuC	b1711	3
caiB	b0038	3
cbrA	b3690	3
cbrB	b3716	3
ccmD	b2198	3
chaA	b1216	3
chbB	b1738	3
cld	b2027	3
cls	b1249	3
cmoA	b1870	3
cnu	b1625	3
cobB	b1120	3
cobS	b1992	3
cobT	b1991	3
cobU	b1993	3
crr	b2417	3
cutC	b1874	3
cybB	b1418	3
cyoE	b0428	3
cysB	b1275	3
cysS	b0526	3
cysZ	b2413	3
dacD	b2010	3
dapE	b2472	3
dcd	b2065	3
dcm	b1961	3
dcp	b1538	3
dcuD	b3227	3
dedD	b2314	3
deoR	b0840	3
dgoD	b4478	3
dgoK	b3693	3
dgoT	b3691	3
dhaM	b1198	3
dicA	b1570	3
dsbB	b1185	3
dsbG	b0604	3
dsrA	b1954	3
eamA	b1533	3
efeO	b1018	3
efeU	b4490	3
elaA	b2267	3
emrE	b0543	3
emtA	b1193	3
eptA	b4114	3
eutL	b2439	3
fabA	b0954	3
fabI	b1288	3
fadR	b1187	3
fhuA	b0150	3
fimE	b4313	3
fruA	b2167	3
frvA	b3900	3
frvB	b3899	3
frvR	b3897	3
frvX	b3898	3
fsr	b0479	3
ftnB	b1902	3
fucK	b2803	3
galU	b1236	3
ghrA	b1033	3
gloA	b1651	3
gloB	b0212	3
glpQ	b2239	3
glpT	b2240	3
gltL	b0652	3
glvC	b3683	3
glvG	b4556	3
gpmA	b0755	3
grxD	b1654	3
gsk	b0477	3
gspA	b3323	3
gspB	b3322	3
gspC	b3324	3
gspD	b3325	3
gspF	b3327	3
gspJ	b3331	3
gspL	b3333	3
gspM	b3334	3
gyrA	b2231	3
hinT	b1103	3
hofO	b3393	3
hofQ	b3391	3
hokD	b1562	3
holB	b1099	3
holE	b1842	3
htpX	b1829	3
icd	b1136	3
icdC	b4519	3
idnO	b4266	3
insB	b4576	3
insD	b1578	3
insK	b3558	3
insO	b4623	3
intA	b2622	3
intZ	b2442	3
ispE	b1208	3
isrC	b4435	3
kch	b1250	3
kdgR	b1827	3
kdgT	b3909	3
kdsA	b1215	3
kduD	b2842	3
kefA	b0465	3
leuE	b1798	3
leuU	b3174	3
ligB	b3647	3
lit	b1139	3
lolB	b1209	3
lolD	b1117	3
lolE	b1118	3
lpxH	b0524	3
lpxL	b1054	3
lpxM	b1855	3
lrhA	b2289	3
lysP	b2156	3
lyx	b3580	3
maeA	b1479	3
mak	b0394	3
malS	b3571	3
manA	b1613	3
manX	b1817	3
manY	b1818	3
manZ	b1819	3
mcrC	b4345	3
mdoC	b1047	3
mdoD	b1424	3
mdoG	b1048	3
mdoH	b1049	3
mdtF	b3514	3
mdtL	b3710	3
mdtM	b4337	3
mdtN	b4082	3
mdtO	b4081	3
melB	b4120	3
menB	b2262	3
menC	b2261	3
menE	b2260	3
mfd	b1114	3
minC	b1176	3
minD	b1175	3
minE	b1174	3
mntR	b0817	3
modE	b0761	3
moeB	b0826	3
mokA	b4647	3
mokC	b0018	3
mppA	b1329	3
mqo	b2210	3
msbA	b0914	3
msrB	b1778	3
mtfA	b1976	3
mukB	b0924	3
nagK	b1119	3
nagZ	b1107	3
narL	b1221	3
narP	b2193	3
narX	b1222	3
nemA	b1650	3
nhaB	b1186	3
nlpC	b1708	3
nrfB	b4071	3
nrfE	b4074	3
nrfF	b4075	3
nrfG	b4076	3
nth	b1633	3
nudJ	b1134	3
nuoN	b2276	3
ompF	b0929	3
ompL	b3875	3
omrB	b4445	3
oppC	b1245	3
oppD	b1246	3
paaX	b1399	3
pabC	b1096	3
pal	b0741	3
pbl	b2854	3
pdxB	b2320	3
pdxH	b1638	3
pdxJ	b2564	3
pdxK	b2418	3
pgm	b0688	3
pgsA	b1912	3
pheM	b1715	3
pheP	b0576	3
pheT	b1713	3
phnO	b4093	3
phoP	b1130	3
phoQ	b1129	3
php	b3379	3
pinH	b2648	3
pncA	b1768	3
potA	b1126	3
potB	b1125	3
potC	b1124	3
potD	b1123	3
ppiD	b0441	3
pqiA	b0950	3
pqiB	b0951	3
prc	b1830	3
priA	b3935	3
prkB	b3355	3
proA	b0243	3
proC	b0386	3
proS	b0194	3
prs	b1207	3
pspE	b1308	3
pth	b1204	3
ptsA	b3947	3
ptsG	b1101	3
ptsI	b2416	3
purB	b1131	3
purR	b1658	3
purU	b1232	3
putP	b1015	3
pykA	b1854	3
pykF	b1676	3
pyrD	b0945	3
pyrF	b1281	3
rcsC	b2218	3
rdgC	b0393	3
relB	b1564	3
relE	b1563	3
renD	b0542	3
rhaB	b3904	3
rhaR	b3906	3
rhaT	b3907	3
rhsA	b3593	3
rhsB	b3482	3
ribC	b1662	3
rimJ	b1066	3
rimL	b1427	3
rlmF	b0807	3
rluB	b1269	3
rluC	b1086	3
rluE	b1135	3
rnb	b1286	3
rnd	b1804	3
rnt	b1652	3
rpiB	b4090	3
rrmA	b1822	3
rseX	b4603	3
rssA	b1234	3
rstA	b1608	3
rsxA	b1627	3
rsxB	b1628	3
rsxC	b1629	3
rsxD	b1630	3
rtcA	b4475	3
ruvB	b1860	3
ryeA	b4432	3
ryfC	b4608	3
sanA	b2144	3
sapA	b1294	3
sapB	b1293	3
sapD	b1291	3
sbcB	b2011	3
selD	b1764	3
setC	b3659	3
sfmD	b0532	3
sfsB	b3188	3
sgbE	b3583	3
sgbU	b3582	3
sgcR	b4300	3
sixA	b2340	3
slyA	b1642	3
slyB	b1641	3
sohB	b1272	3
solA	b1059	3
soxR	b4063	3
speG	b1584	3
sppA	b1766	3
sucD	b0729	3
sxy	b0959	3
symE	b4347	3
symR	b4625	3
tatE	b0627	3
tdcR	b3119	3
tdk	b1238	3
tehA	b1429	3
tehB	b1430	3
thiK	b1106	3
thiL	b0417	3
tmk	b1098	3
topA	b1274	3
topB	b1763	3
tpx	b1324	3
trkG	b1363	3
ttdR	b3060	3
tyrR	b1323	3
tyrS	b1637	3
ubiG	b2232	3
udk	b2066	3
uhpT	b3666	3
ulaF	b4198	3
ulaG	b4192	3
ung	b2580	3
uraA	b2497	3
xseA	b2509	3
xthA	b1749	3
xylA	b3565	3
xylH	b3568	3
xylR	b3569	3
yaaJ	b0007	3
yadC	b0135	3
yafJ	b0223	3
yafM	b0228	3
yafU	b0218	3
yagI	b0272	3
yaiS	b0364	3
yaiV	b0375	3
yajL	b0424	3
ybdF	b0579	3
ybdG	b0577	3
ybdJ	b0580	3
ybfF	b0686	3
ybfI	b4636	3
ybfL	b0705	3
ybhC	b0772	3
ybhK	b0780	3
ybiS	b0819	3
ybiT	b0820	3
ybjI	b0844	3
ybjJ	b0845	3
ybjS	b0868	3
ycaO	b0905	3
ycbG	b0956	3
ycbL	b0927	3
ycbW	b0946	3
ycbX	b0947	3
ycbZ	b0955	3
yccA	b0970	3
yccF	b0961	3
yccK	b0969	3
yccU	b0965	3
yccW	b0967	3
ycdX	b1034	3
ycdY	b1035	3
yceA	b1055	3
yceG	b1097	3
yceH	b1067	3
yceI	b1056	3
yceO	b1058	3
ycfL	b1104	3
ycfM	b1105	3
ycgJ	b1177	3
ycgL	b1179	3
ycgM	b1180	3
ychE	b1242	3
ychF	b1203	3
ychJ	b1233	3
ychM	b1206	3
ychN	b1219	3
ychQ	b1213	3
ychS	b1228	3
yciA	b1253	3
yciB	b1254	3
yciC	b1255	3
yciH	b1282	3
yciI	b1251	3
yciO	b1267	3
yciQ	b1268	3
yciS	b1279	3
yciV	b1266	3
yciY	b4595	3
yciZ	b4596	3
ycjF	b1322	3
ydbJ	b4529	3
ydbL	b1383	3
ydcA	b1419	3
ydcL	b1431	3
ydcN	b1434	3
ydcP	b1435	3
ydcX	b1445	3
ydfG	b1539	3
ydfH	b1540	3
[truncated: 1,359 more rows]

## Sheet: c=1
genename	bnumber	communitynumber
aaaD	b4634	1
aas	b2836	1
accA	b0185	1
accB	b3255	1
accC	b3256	1
accD	b2316	1
aceE	b0114	1
aceF	b0115	1
ackA	b2296	1
acpP	b1094	1
acrA	b0463	1
acrB	b0462	1
acrD	b2470	1
adk	b0474	1
agaC	b3139	1
agaR	b3131	1
agaS	b3136	1
ahpC	b0605	1
alaS	b2697	1
allB	b0512	1
allD	b0517	1
amiA	b2435	1
amiC	b2817	1
ampD	b0110	1
apt	b0469	1
arcB	b3210	1
argR	b3237	1
argU	b0536	1
argW	b2348	1
argX	b3796	1
arnE	b4544	1
aroB	b3389	1
aroC	b2329	1
aroE	b3281	1
aroK	b3390	1
aroL	b0388	1
arsR	b3501	1
atoD	b2221	1
atoE	b2223	1
atpA	b3734	1
atpB	b3738	1
atpC	b3731	1
atpD	b3732	1
atpE	b3737	1
atpF	b3736	1
atpG	b3733	1
atpH	b3735	1
atpI	b3739	1
avtA	b3572	1
bamA	b0177	1
bamB	b2512	1
bamC	b2477	1
bamD	b2595	1
bax	b3570	1
bcp	b2480	1
bglA	b2901	1
borD	b0557	1
btuB	b3966	1
caiT	b0040	1
cdsA	b0175	1
chpA	b2782	1
chpB	b4225	1
chpR	b2783	1
chpS	b4224	1
citC	b0618	1
clpB	b2592	1
clpP	b0437	1
clpX	b0438	1
cmk	b0910	1
coaA	b3974	1
coaE	b0103	1
cobC	b0638	1
corA	b3816	1
cpdA	b3032	1
creA	b4397	1
creB	b4398	1
creC	b4399	1
creD	b4400	1
crp	b3357	1
csdA	b2810	1
csdE	b2811	1
csiR	b2664	1
cspE	b0623	1
csrA	b2696	1
csrD	b3252	1
cutA	b4137	1
cydA	b0733	1
cynR	b0338	1
cynT	b0339	1
cyoB	b0431	1
cysT	b1910	1
dacA	b0632	1
dam	b3387	1
damX	b3388	1
dapA	b2478	1
dapD	b0166	1
dcuS	b4125	1
ddlA	b0381	1
ddpX	b1488	1
dedA	b2317	1
degP	b0161	1
degS	b3235	1
dfp	b3639	1
dgkA	b4042	1
dgt	b0160	1
dhaK	b1200	1
dhaL	b1199	1
diaA	b3149	1
dicB	b1575	1
dinJ	b0226	1
dipZ	b4136	1
djlA	b0055	1
dksA	b0145	1
dnaB	b4052	1
dnaC	b4361	1
dnaE	b0184	1
dnaJ	b0015	1
dnaK	b0014	1
dnaQ	b0215	1
dnaX	b0470	1
dsbA	b3860	1
dsbC	b2893	1
dusA	b4049	1
dusB	b3260	1
dut	b3640	1
dxr	b0173	1
dxs	b0420	1
eamB	b2578	1
eda	b1850	1
edd	b1851	1
efp	b4147	1
elbB	b3209	1
emrA	b2685	1
emrK	b2368	1
emrY	b2367	1
eno	b2779	1
epd	b2927	1
erpA	b0156	1
eutT	b2459	1
evgA	b2369	1
exuT	b3093	1
fabB	b2323	1
fabD	b1092	1
fabF	b1095	1
fabH	b1091	1
fabZ	b0180	1
fbaA	b2925	1
fbp	b4232	1
fdx	b2525	1
feoA	b3408	1
fepE	b0587	1
ffh	b2610	1
fhlA	b2731	1
fieF	b3915	1
fimA	b4314	1
fimB	b4312	1
fimC	b4316	1
fimG	b4319	1
fis	b3261	1
fklB	b4207	1
fkpA	b3347	1
fkpB	b0028	1
fldA	b0684	1
focB	b2492	1
folA	b0048	1
folB	b3058	1
folD	b0529	1
folP	b3177	1
folX	b2303	1
frc	b2374	1
fre	b3844	1
frr	b0172	1
frsA	b0239	1
fruR	b0080	1
fryA	b2383	1
ftnA	b1905	1
ftsA	b0094	1
ftsB	b2748	1
ftsI	b0084	1
ftsK	b0890	1
ftsW	b0089	1
ftsZ	b0095	1
fur	b0683	1
fusA	b3340	1
fxsA	b4140	1
galM	b0756	1
galR	b2837	1
gatA	b2094	1
gatB	b2093	1
gatC	b2092	1
gatD	b2091	1
gatR	b4498	1
gatY	b2096	1
gatZ	b2095	1
gcvA	b2808	1
gcvP	b2903	1
gcvR	b2479	1
ghrB	b3553	1
glcA	b2975	1
glf	b2036	1
glmM	b3176	1
glpE	b3425	1
glpG	b3424	1
glpR	b3423	1
glpX	b3925	1
gltX	b2400	1
glyQ	b3560	1
glyS	b3559	1
glyT	b3978	1
glyU	b2864	1
gmhB	b0200	1
gmk	b3648	1
gnd	b2029	1
gnsA	b4517	1
gntR	b3438	1
gntX	b3413	1
gph	b3385	1
gpmM	b3612	1
gpsA	b3608	1
greA	b3181	1
greB	b3406	1
groL	b4143	1
groS	b4142	1
grpE	b2614	1
grxC	b3610	1
gshA	b2688	1
gshB	b2947	1
guaA	b2507	1
guaB	b2508	1
guaC	b0104	1
guaD	b2883	1
gudD	b2787	1
gudX	b2788	1
hcaC	b2540	1
hcaD	b2542	1
hda	b2496	1
hdfR	b4480	1
hemA	b1210	1
hemB	b0369	1
hemL	b0154	1
hemN	b3867	1
hflB	b3178	1
hflC	b4175	1
hflD	b1132	1
hflK	b4174	1
hflX	b4173	1
hfq	b4172	1
hha	b0460	1
hisS	b2514	1
hns	b1237	1
hofB	b0107	1
hofM	b3395	1
holA	b0640	1
holC	b4259	1
hpf	b3203	1
hpt	b0125	1
hscA	b2526	1
hscB	b2527	1
hsdM	b4349	1
hsdR	b4350	1
hsdS	b4348	1
hspQ	b0966	1
htpG	b0473	1
htrG	b3055	1
htrL	b3618	1
hupA	b4000	1
hupB	b0440	1
hyfD	b2484	1
hyfE	b2485	1
hyfF	b2486	1
hyfG	b2487	1
hyfR	b2491	1
iadA	b4328	1
ileS	b0026	1
ileX	b3069	1
inaA	b2237	1
infA	b0884	1
infB	b3168	1
infC	b1718	1
insA	b4294	1
insG	b4278	1
intF	b0281	1
iscA	b2528	1
iscS	b2530	1
iscU	b2529	1
iscX	b2524	1
ispA	b0421	1
ispB	b3187	1
ispD	b2747	1
ispF	b2746	1
ispG	b2515	1
ispH	b0029	1
ispU	b0174	1
kdpA	b0698	1
kdsD	b3197	1
lacI	b0345	1
lacY	b0343	1
lacZ	b0344	1
ldhA	b1380	1
ldrD	b4453	1
lepA	b2569	1
lepB	b2568	1
leuS	b0642	1
leuW	b0672	1
leuX	b4270	1
leuZ	b1909	1
lgt	b2828	1
ligT	b0147	1
lolA	b0891	1
lolC	b1116	1
lon	b0439	1
lpcA	b0222	1
lpd	b0116	1
lpp	b1677	1
lptA	b3200	1
lptB	b3201	1
lpxA	b0181	1
lpxB	b0182	1
lpxC	b0096	1
lpxD	b0179	1
lpxT	b2174	1
lspA	b0027	1
lysS	b2890	1
malP	b3417	1
map	b0168	1
marA	b1531	1
marR	b1530	1
mazG	b2781	1
mdaB	b3028	1
mdtD	b2077	1
mdtG	b1053	1
menA	b3930	1
metB	b3939	1
metJ	b3938	1
mgrB	b1826	1
miaA	b4171	1
micA	b4442	1
micC	b4427	1
mioC	b3742	1
mipA	b1782	1
mltA	b2813	1
mltD	b0211	1
mltF	b2558	1
mnmG	b3741	1
moeA	b0827	1
mprA	b2684	1
mqsR	b3022	1
mraW	b0082	1
mraY	b0087	1
mraZ	b0081	1
mrdA	b0635	1
mrdB	b0634	1
mreB	b3251	1
mreD	b3249	1
mrp	b2113	1
mscL	b3291	1
mtgA	b3208	1
mtn	b0159	1
mug	b3068	1
mukE	b0923	1
mukF	b0922	1
murA	b3189	1
murB	b3972	1
murC	b0091	1
murD	b0088	1
murE	b0085	1
murF	b0086	1
murI	b3967	1
mutY	b2961	1
nadD	b0639	1
nagA	b0677	1
nagB	b0678	1
nagC	b0676	1
nagD	b0675	1
nfo	b2159	1
nfsA	b0851	1
nfsB	b0578	1
nfuA	b3414	1
ninE	b0548	1
nlpE	b0192	1
nrdA	b2234	1
nrdB	b2235	1
nrdR	b0413	1
nudE	b3397	1
nudF	b3034	1
nuoA	b2288	1
nuoB	b2287	1
nuoC	b2286	1
nuoE	b2285	1
nuoF	b2284	1
nuoG	b2283	1
nuoH	b2282	1
nuoI	b2281	1
nupC	b2393	1
nusA	b3169	1
nusB	b0416	1
nusG	b3982	1
ogrK	b2082	1
ompC	b2215	1
ompT	b0565	1
ompX	b0814	1
orn	b4162	1
pagP	b0622	1
panB	b0134	1
panC	b0133	1
panD	b0131	1
panE	b0425	1
panF	b3258	1
parC	b3019	1
pauD	b4635	1
pawZ	b4643	1
pcm	b2743	1
pcnB	b0143	1
pdxA	b0052	1
pepA	b4260	1
pepB	b2523	1
pepD	b0237	1
pepP	b2908	1
pepQ	b3847	1
pflA	b0902	1
pgaA	b1024	1
pgaC	b1022	1
pgi	b4025	1
pgk	b2926	1
phnC	b4106	1
phnE	b4104	1
phnL	b4096	1
phoA	b0383	1
pitA	b3493	1
pldA	b3821	1
plsC	b3018	1
plsX	b1090	1
pmbA	b4235	1
pnp	b3164	1
polA	b3863	1
ppa	b4226	1
ppdA	b2826	1
pphB	b2734	1
ppiA	b3363	1
ppk	b2501	1
prfA	b1211	1
prfB	b2891	1
prfC	b4375	1
priB	b4201	1
priC	b0467	1
prmA	b3259	1
prmB	b2330	1
proB	b0242	1
proM	b3799	1
proQ	b1831	1
prpB	b0331	1
prpC	b0333	1
prpD	b0334	1
psd	b4160	1
pspG	b4050	1
psrD	b4418	1
pssA	b2585	1
pstB	b3725	1
pstS	b3728	1
psuT	b2164	1
pta	b2297	1
ptsH	b2415	1
ptsN	b3204	1
ptsP	b2829	1
purA	b4177	1
pyrG	b2780	1
pyrH	b0171	1
queF	b2794	1
racR	b1356	1
radA	b4389	1
rarA	b0892	1
rbbA	b3486	1
rbfA	b3167	1
rcsB	b2217	1
rcsD	b2216	1
rcsF	b0196	1
rdgB	b2954	1
rdoA	b3859	1
recB	b2820	1
recC	b2822	1
recR	b0472	1
rfaC	b3621	1
rfaE	b3052	1
rfaF	b3620	1
rfaG	b3631	1
rfaI	b3627	1
rfaJ	b3626	1
rfaL	b3622	1
rfaP	b3630	1
rfaS	b3629	1
rfaY	b3625	1
rfbA	b2039	1
rfbB	b2041	1
rfbC	b2038	1
rfbD	b2040	1
rfbX	b2037	1
rfc	b2035	1
rfe	b3784	1
rffA	b3791	1
rho	b3783	1
ribD	b0414	1
ribE	b0415	1
ribF	b0025	1
rimM	b2608	1
rlmL	b0948	1
rlmN	b2517	1
rlpB	b0641	1
rluD	b2594	1
rluF	b4022	1
rnc	b2567	1
rne	b1084	1
rnhA	b0214	1
rnlA	b2630	1
rnpA	b3704	1
rpe	b3386	1
rpiA	b2914	1
rplA	b3984	1
rplB	b3317	1
rplC	b3320	1
rplD	b3319	1
rplE	b3308	1
rplF	b3305	1
rplI	b4203	1
rplJ	b3985	1
rplK	b3983	1
rplL	b3986	1
rplM	b3231	1
rplN	b3310	1
rplO	b3301	1
rplP	b3313	1
rplQ	b3294	1
rplR	b3304	1
rplS	b2606	1
rplU	b3186	1
rplV	b3315	1
rplW	b3318	1
rplX	b3309	1
rplY	b2185	1
rpmA	b3185	1
rpmB	b3637	1
rpmC	b3312	1
rpmD	b3302	1
rpmE	b3936	1
rpmF	b1089	1
rpmG	b3636	1
rpmH	b3703	1
rpmJ	b3299	1
rpoA	b3295	1
rpoB	b3987	1
rpoC	b3988	1
rpoD	b3067	1
rpoE	b2573	1
rpoN	b3202	1
rpoZ	b3649	1
rppH	b2830	1
rprA	b4431	1
rpsA	b0911	1
rpsB	b0169	1
rpsC	b3314	1
rpsD	b3296	1
rpsE	b3303	1
rpsF	b4200	1
rpsG	b3341	1
rpsH	b3306	1
rpsI	b3230	1
rpsJ	b3321	1
rpsK	b3297	1
rpsL	b3342	1
rpsM	b3298	1
rpsN	b3307	1
rpsO	b3165	1
rpsP	b2609	1
rpsQ	b3311	1
rpsR	b4202	1
rpsS	b3316	1
rpsT	b0023	1
rpsU	b3065	1
rraB	b4255	1
rrmJ	b3179	1
rseA	b2572	1
rseP	b0176	1
rsmE	b2946	1
rumA	b2785	1
rusA	b0550	1
rutA	b1012	1
rutB	b1011	1
rutF	b1007	1
ruvA	b1861	1
rydC	b4597	1
ryeB	b4433	1
ryjA	b4459	1
rzpD	b0556	1
sbcC	b0397	1
sdiA	b1916	1
secA	b0098	1
secB	b3609	1
secD	b0408	1
secE	b3981	1
secF	b0409	1
secG	b3175	1
secM	b0097	1
secY	b3300	1
selB	b3590	1
selC	b3658	1
seqA	b0687	1
serB	b4388	1
serV	b2695	1
sfsA	b0146	1
sgcA	b4302	1
sgcE	b4301	1
sgcX	b4305	1
sgrR	b0069	1
skp	b0178	1
slmA	b3641	1
slyD	b3349	1
smg	b3284	1
smpA	b2617	1
smpB	b2620	1
smtA	b0921	1
sodB	b1656	1
sokB	b4429	1
speA	b2938	1
speB	b2937	1
speD	b0120	1
speE	b0121	1
spr	b2175	1
srmB	b2576	1
sspA	b3229	1
sspB	b3228	1
ssrA	b2621	1
stpA	b2669	1
sucA	b0726	1
sucB	b0727	1
sugE	b4148	1
surE	b2744	1
syd	b2793	1
talB	b0008	1
tatA	b3836	1
tatB	b3838	1
tatC	b3839	1
tfaE	b1156	1
tfaX	b0563	1
tff	b4414	1
tgt	b0406	1
thiI	b0423	1
thiP	b0067	1
thrS	b1719	1
thrT	b3979	1
thrU	b3976	1
thrW	b0244	1
thyA	b2827	1
tig	b0436	1
tktA	b2935	1
tolA	b0739	1
tolC	b3035	1
tolQ	b0737	1
tolR	b0738	1
tomB	b0461	1
torD	b0998	1
trmA	b3965	1
trmD	b2607	1
trmI	b2960	1
trmJ	b2532	1
trpR	b4393	1
trpS	b3384	1
truA	b2318	1
truD	b2745	1
trxA	b3781	1
trxB	b0888	1
tsf	b0170	1
tsx	b0411	1
ttdA	b3061	1
ttdT	b3063	1
typA	b3871	1
tyrU	b3977	1
ubiC	b4039	1
ubiE	b3833	1
ubiH	b2907	1
ugpC	b3450	1
uof	b4637	1
upp	b2498	1
usg	b2319	1
uspA	b3495	1
uup	b0949	1
uvrY	b1914	1
vacJ	b2346	1
valS	b4258	1
valV	b1665	1
visC	b2906	1
waaU	b3623	1
wbbI	b2034	1
wbbJ	b2033	1
wbbK	b2032	1
wbbL	b4571	1
wcaA	b2059	1
wcaD	b2056	1
wzyE	b3793	1
xapR	b2405	1
xseB	b0422	1
xylB	b3564	1
yaaA	b0006	1
yaaU	b0045	1
yabI	b0065	1
yabP	b4659	1
yacC	b0122	1
yacF	b0102	1
yacG	b0101	1
yadL	b0137	1
yadN	b0141	1
yaeB	b0195	1
yaeH	b0163	1
yaeP	b4406	1
yaeQ	b0190	1
yaeR	b0187	1
yafD	b0209	1
yafE	b0210	1
yafQ	b0225	1
yafX	b0248	1
yafZ	b0252	1
yagK	b0277	1
yagL	b0278	1
yagM	b0279	1
yagN	b0280	1
yagQ	b0283	1
yahB	b0316	1
yahF	b0320	1
yaiL	b0354	1
yaiO	b0358	1
yaiT	b4580	1
yaiX	b4579	1
yaiY	b0379	1
yajC	b0407	1
yajG	b0434	1
yajI	b0412	1
yajQ	b0426	1
ybaB	b0471	1
ybaP	b0482	1
ybaQ	b0483	1
ybaW	b0443	1
ybbJ	b0488	1
ybbL	b0490	1
ybbN	b0492	1
ybbO	b0493	1
ybcV	b0558	1
ybdO	b0603	1
ybeA	b0636	1
ybeB	b0637	1
ybeD	b0631	1
ybeF	b0629	1
ybeR	b0645	1
ybeX	b0658	1
ybeY	b0659	1
ybeZ	b0660	1
ybfE	b0685	1
ybfG	b0691	1
ybfO	b0703	1
ybgC	b0736	1
ybgE	b0735	1
ybgO	b0716	1
ybgP	b0717	1
ybgT	b4515	1
ybhR	b0792	1
ybiB	b0800	1
ybiJ	b0802	1
ybiU	b0821	1
ybiV	b0822	1
ybiY	b0824	1
ybjC	b0850	1
ybjQ	b0866	1
ybjX	b0877	1
ycaR	b0917	1
yccE	b1001	1
yccT	b0964	1
ycdZ	b1036	1
yceD	b1088	1
ycfP	b1108	1
ycfT	b1115	1
ycgI	b4521	1
ycgY	b1196	1
ychA	b1214	1
yciX	b4523	1
ycjM	b1309	1
ydaE	b4526	1
ydbK	b1378	1
yddK	b1471	1
ydeR	b1503	1
ydeT	b1505	1
ydgU	b4601	1
yebO	b1825	1
yebR	b1832	1
yedN	b4495	1
yedW	b1969	1
yeeH	b4639	1
yeeN	b1983	1
yeeX	b2007	1
yeeY	b2015	1
yefM	b2017	1
yegJ	b2071	1
yegZ	b2083	1
yehA	b2108	1
yehC	b2110	1
yehH	b4499	1
yehI	b2118	1
yehM	b2120	1
yehQ	b2122	1
yejL	b2187	1
yfaH	b2238	1
yfaQ	b2226	1
yfaW	b2247	1
yfbL	b2271	1
yfbM	b2272	1
yfbN	b2273	1
yfbO	b2274	1
yfbP	b2275	1
yfbU	b2294	1
yfcA	b2327	1
yfcC	b2298	1
yfcE	b2300	1
yfcQ	b2334	1
yfcS	b2336	1
yfcU	b4661	1
yfcV	b2339	1
yfdE	b2371	1
yfdG	b2350	1
yfdH	b2351	1
yfdX	b2375	1
yfeC	b2398	1
yfeN	b2408	1
yfeO	b2389	1
yfeY	b2432	1
yffB	b2471	1
yfgA	b2516	1
yfgF	b2503	1
yfgG	b2504	1
yfgM	b2513	1
yfhH	b2561	1
yfhL	b2562	1
yfhM	b2520	1
yfiB	b2605	1
yfjD	b4461	1
yfjF	b2618	1
yfjG	b2619	1
yfjI	b2625	1
yfjJ	b2626	1
yfjP	b2632	1
yfjQ	b2633	1
yfjS	b2636	1
yfjT	b2637	1
yfjX	b2643	1
yfjY	b2644	1
ygaD	b2700	1
ygbK	b2737	1
ygcG	b2778	1
ygcL	b2760	1
ygeI	b2853	1
ygeO	b2859	1
ygeR	b2865	1
ygfB	b2909	1
ygfM	b2880	1
ygfQ	b4464	1
ygfU	b2888	1
ygfY	b2897	1
ygfZ	b2898	1
yggL	b2959	1
yggN	b2958	1
yggS	b2951	1
yggT	b2952	1
yggU	b2953	1
yggX	b2962	1
yghQ	b2983	1
ygiC	b3038	1
ygiF	b3054	1
ygiQ	b4469	1
ygjJ	b3079	1
ygjR	b3087	1
yhbC	b3170	1
yhbJ	b3205	1
yhbT	b3157	1
yhbY	b3180	1
yhcB	b3233	1
yhcM	b3232	1
yhdE	b3248	1
yhdL	b4550	1
yhdN	b3293	1
yhdW	b3268	1
yheN	b3345	1
yheO	b3346	1
yheV	b4551	1
yhfA	b3356	1
yhgF	b3407	1
yhhY	b3441	1
yibN	b3611	1
yidA	b3697	1
yidB	b3698	1
yidD	b4557	1
yieG	b3714	1
yifE	b3764	1
yifL	b4558	1
yigA	b3810	1
yihA	b3865	1
yihD	b3858	1
yihI	b3866	1
yihW	b3884	1
yiiD	b3888	1
yiiQ	b3920	1
yiiS	b3922	1
yiiU	b3928	1
yijE	b3943	1
yjaG	b3999	1
yjcO	b4078	1
yjdM	b4108	1
yjeI	b4144	1
yjeK	b4146	1
yjfP	b4190	1
yjfY	b4199	1
yjgA	b4234	1
yjgF	b4243	1
yjgJ	b4251	1
yjgK	b4252	1
yjgM	b4256	1
yjhU	b4295	1
yjiA	b4352	1
yjjA	b4360	1
yjjK	b4391	1
yjjP	b4364	1
yjjX	b4394	1
ykfA	b0253	1
ykfB	b0250	1
ykfC	b0258	1
ykfH	b4504	1
ykgD	b0305	1
ylbH	b0499	1
ymcE	b0991	1
ymfD	b1137	1
ymgJ	b4594	1
yneL	b1506	1
yneM	b4599	1
ynfN	b1551	1
yobA	b1841	1
yoeA	b4582	1
yoeB	b4539	1
yojO	b4604	1
ypdA	b2380	1
ypdC	b2382	1
ypeA	b2434	1
ypfG	b2466	1
yphH	b2550	1
ypjC	b2650	1
ypjD	b2611	1
ypjF	b2646	1
yqaA	b2689	1
yqaB	b2690	1
yqcA	b2790	1
yqcC	b2792	1
yqfB	b2900	1
yqgB	b2939	1
yqgC	b2940	1
yqgE	b2948	1
yqgF	b2949	1
yqhA	b3002	1
yqhH	b3014	1
yqiA	b3031	1
yqiB	b3033	1
yqiC	b3042	1
yqjI	b3071	1
yraL	b3146	1
yraM	b3147	1
yraN	b3148	1
yraP	b3150	1
yrbA	b3190	1
yrbB	b3191	1
yrbC	b3192	1
yrbD	b3193	1
yrbE	b3194	1
yrbF	b3195	1
yrbG	b3196	1
ytfB	b4206	1
ytfH	b4212	1
ytfN	b4221	1
ytfP	b4222	1
ytfT	b4230	1
ytjC	b4395	1
zipA	b2412	1
zntR	b3292	1
zwf	b1852	1
aaeB	b3240	2
aaeR	b3243	2
abgA	b1338	2
abgB	b1337	2
abgR	b1339	2
abgT	b1336	2
abrB	b0715	2
acpT	b3475	2
ada	b2213	2
adiY	b4116	2
aegA	b2468	2
alkA	b2068	2
alkB	b2212	2
allA	b0505	2
amiB	b4169	2
anmK	b1640	2
araA	b0062	2
araB	b0063	2
araC	b0064	2
araD	b0061	2
araE	b2841	2
araJ	b0396	2
arnD	b2256	2
aroM	b0390	2
arpB	b4494	2
arrD	b0555	2
arrQ	b1554	2
asnC	b3743	2
astE	b1744	2
atoC	b2220	2
azoR	b1412	2
baeS	b2078	2
basR	b4113	2
basS	b4112	2
bcsE	b3536	2
bcsF	b3537	2
bcsG	b3538	2
betB	b0312	2
betI	b0313	2
bssS	b1060	2
cadA	b4131	2
cadB	b4132	2
caiD	b0036	2
cbrC	b3717	2
cca	b3056	2
ccmA	b2201	2
ccmB	b2200	2
ccmE	b2197	2
ccmF	b2196	2
ccmG	b2195	2
ccmH	b2194	2
cdaR	b0162	2
cedA	b1731	2
chbC	b1737	2
chbF	b1734	2
chbG	b1733	2
chbR	b1735	2
cheA	b1888	2
cheB	b1883	2
cheR	b1884	2
cheW	b1887	2
cheY	b1882	2
cheZ	b1881	2
chiA	b3338	2
citE	b0616	2
citG	b0613	2
citT	b0612	2
citX	b0614	2
clcB	b1592	2
cmoB	b1871	2
cmtA	b2933	2
cpsB	b2049	2
cpsG	b2048	2
csgA	b1042	2
csgB	b1041	2
csgC	b1043	2
cspB	b1557	2
cspG	b0990	2
cyaA	b3806	2
cybC	b4236	2
cysE	b3607	2
dadX	b1190	2
dbpA	b1343	2
ddpA	b1487	2
ddpB	b1486	2
ddpC	b1485	2
ddpD	b1484	2
ddpF	b1483	2
dhaR	b1201	2
dicF	b1574	2
dinB	b0231	2
dinD	b3645	2
dinQ	b4613	2
djlB	b0646	2
dmsC	b0896	2
dnaA	b3702	2
dnaN	b3701	2
dos	b1489	2
dsdA	b2366	2
dsdC	b2364	2
ebgA	b3076	2
entS	b0591	2
envY	b0566	2
essQ	b1556	2
etk	b0981	2
eutH	b2452	2
eutK	b2438	2
eutM	b2457	2
eutN	b2456	2
eutR	b2437	2
eutS	b2462	2
exoX	b1844	2
exuR	b3094	2
fadI	b2342	2
fadK	b1701	2
fcl	b2052	2
fdhD	b3895	2
fdnG	b1474	2
fdnH	b1475	2
fdnI	b1476	2
feaB	b1385	2
feaR	b1384	2
fepC	b0588	2
ffs	b0455	2
fhuE	b1102	2
fixX	b0044	2
flgA	b1072	2
flgB	b1073	2
flgC	b1074	2
flgD	b1075	2
flgE	b1076	2
flgF	b1077	2
flgG	b1078	2
flgH	b1079	2
flgI	b1080	2
flgJ	b1081	2
flgK	b1082	2
flgL	b1083	2
flgM	b1071	2
flgN	b1070	2
flhA	b1879	2
flhB	b1880	2
flhC	b1891	2
flhD	b1892	2
flhE	b1878	2
fliA	b1922	2
fliC	b1923	2
fliD	b1924	2
fliE	b1937	2
fliF	b1938	2
fliG	b1939	2
fliH	b1940	2
fliI	b1941	2
fliJ	b1942	2
fliK	b1943	2
fliL	b1944	2
fliM	b1945	2
fliN	b1946	2
fliO	b1947	2
fliP	b1948	2
fliQ	b1949	2
fliR	b1950	2
fliS	b1925	2
fliT	b1926	2
fliZ	b1921	2
flxA	b1566	2
fmt	b3288	2
fnr	b1334	2
folM	b1606	2
fpr	b3924	2
fryB	b2387	2
fryC	b2386	2
ftsE	b3463	2
ftsN	b3933	2
ftsQ	b0093	2
ftsX	b3462	2
fucO	b2799	2
fumC	b1611	2
gadW	b3515	2
gadX	b3516	2
gadY	b4452	2
galP	b2943	2
galS	b2151	2
gfcB	b0986	2
gfcC	b0985	2
gfcD	b0984	2
gfcE	b0983	2
glmS	b3729	2
glmU	b3730	2
glmZ	b4456	2
glpB	b2242	2
glpC	b2243	2
gltJ	b0654	2
gltS	b3653	2
glxK	b0514	2
glxR	b0509	2
gmd	b2053	2
gmm	b2051	2
gpp	b3779	2
grxA	b0849	2
gudP	b2789	2
gutM	b2706	2
hcaB	b2541	2
hcaR	b2537	2
hcp	b0873	2
hcr	b0872	2
hemC	b3805	2
hemD	b3804	2
hemX	b3803	2
hemY	b3802	2
hipA	b1507	2
hmp	b2552	2
hokB	b4428	2
hokE	b4415	2
hslJ	b1379	2
hsrA	b3754	2
hypF	b2712	2
iap	b2753	2
ibpA	b3687	2
iclR	b4018	2
ilvB	b3671	2
insX	b4505	2
insZ	b4573	2
intE	b1140	2
intQ	b1579	2
intR	b1345	2
isrA	b4426	2
isrB	b4434	2
ivbL	b3672	2
kbaZ	b3132	2
kdsC	b3198	2
kilR	b1352	2
lafU	b0230	2
lar	b1348	2
lfhA	b0229	2
lhr	b1653	2
lomR	b4570	2
lpxP	b2378	2
lsrA	b1513	2
lsrB	b1516	2
lsrC	b1514	2
lsrD	b1515	2
lsrF	b1517	2
lsrG	b1518	2
lsrK	b1511	2
malI	b1620	2
malX	b1621	2
malZ	b0403	2
maoC	b1387	2
marB	b1532	2
matC	b0292	2
mcrA	b1159	2
mdtB	b2075	2
mdtC	b2076	2
mdtH	b1065	2
mdtK	b1663	2
mdtQ	b2139	2
mhpC	b0349	2
mhpD	b0350	2
mhpE	b0352	2
micF	b4439	2
mltC	b2963	2
mngA	b0731	2
mngB	b0732	2
modC	b0765	2
motA	b1890	2
motB	b1889	2
mrcB	b0149	2
mtlR	b3601	2
murG	b0090	2
murP	b2429	2
nagE	b0679	2
nanR	b3226	2
napA	b2206	2
napB	b2203	2
napD	b2207	2
napF	b2208	2
napG	b2205	2
napH	b2204	2
narG	b1224	2
narI	b1227	2
narJ	b1226	2
narK	b1223	2
narU	b1469	2
narV	b1465	2
narW	b1466	2
narY	b1467	2
narZ	b1468	2
nfi	b3998	2
nfrA	b0568	2
nfrB	b0569	2
nhaR	b0020	2
nlpI	b3163	2
npr	b3206	2
nsrR	b4178	2
nudC	b3996	2
nudG	b1759	2
nupX	b2161	2
ogt	b1335	2
ompG	b1319	2
ompN	b1377	2
ompW	b1256	2
paaA	b1388	2
paaB	b1389	2
paaC	b1390	2
paaE	b1392	2
paaF	b1393	2
paaG	b1394	2
paaH	b1395	2
paaI	b1396	2
paaJ	b1397	2
paaK	b1398	2
pabA	b3360	2
pbpG	b2134	2
pdxY	b1636	2
pgaD	b1021	2
pinE	b1158	2
pldB	b3825	2
plsB	b4041	2
polB	b0060	2
potE	b0692	2
pphA	b1838	2
ppiC	b3775	2
pps	b1702	2
pqqL	b1494	2
proP	b4111	2
proV	b2677	2
proW	b2678	2
proX	b2679	2
pspA	b1304	2
pspC	b1306	2
pspD	b1307	2
psuG	b2165	2
psuK	b2166	2
ptrB	b1845	2
putA	b1014	2
puuC	b1300	2
puuE	b1302	2
puuP	b1296	2
quuD	b0551	2
racC	b1351	2
ravA	b3746	2
rcnA	b2106	2
rcsA	b1951	2
rdlD	b4454	2
recA	b2699	2
recE	b1350	2
recG	b3652	2
recN	b2616	2
recQ	b3822	2
recT	b1349	2
recX	b2698	2
rem	b1561	2
rfaH	b3842	2
rffC	b3790	2
rhlB	b3780	2
rhsC	b0700	2
rhsE	b1456	2
rhtA	b0813	2
rhtC	b3823	2
rihB	b2162	2
rob	b4396	2
rspA	b1581	2
rspB	b1580	2
rtn	b2176	2
rutR	b1013	2
ryhA	b4450	2
ryjB	b4624	2
rzpQ	b1573	2
rzpR	b1362	2
sad	b1525	2
sdaA	b1814	2
selA	b3591	2
setB	b2170	2
sieB	b1353	2
slyX	b3348	2
soxS	b4062	2
speF	b0693	2
spf	b3864	2
spoT	b3650	2
spy	b1743	2
ssuA	b0936	2
ssuB	b0933	2
ssuD	b0935	2
stfR	b1372	2
sulA	b0958	2
surA	b0053	2
tag	b3549	2
tap	b1885	2
tar	b1886	2
tatD	b4483	2
tauB	b0366	2
tauC	b0367	2
tauD	b0368	2
thiQ	b0066	2
tisB	b4618	2
torA	b0997	2
torC	b0996	2
torI	b4501	2
torR	b0995	2
torT	b0994	2
torY	b1873	2
torZ	b1872	2
tqsA	b1601	2
treR	b4241	2
trg	b1421	2
trmH	b3651	2
trpT	b3761	2
tsgA	b3364	2
tsr	b4355	2
ttcA	b1344	2
ttcC	b4638	2
tus	b1610	2
tynA	b1386	2
ubiX	b2311	2
uhpA	b3669	2
uidA	b1617	2
uidB	b1616	2
uidC	b1615	2
uidR	b1618	2
ulaR	b4191	2
umuC	b1184	2
umuD	b1183	2
uvrA	b4058	2
uvrB	b0779	2
uvrD	b3813	2
uxaB	b1521	2
uxaC	b3092	2
ves	b1742	2
viaA	b3745	2
vsr	b1960	2
wcaB	b2058	2
wcaC	b2057	2
wcaE	b2055	2
wcaI	b2050	2
wcaJ	b2047	2
wcaK	b2045	2
wcaM	b2043	2
wza	b2062	2
wzb	b2061	2
wzxC	b2046	2
wzzE	b3785	2
xapA	b2407	2
xapB	b2406	2
xisE	b1141	2
yacL	b0119	2
yaeJ	b0191	2
yafO	b0233	2
yafP	b0234	2
yagA	b0267	2
yagG	b0270	2
yagH	b0271	2
yagS	b0285	2
yagT	b0286	2
yahC	b0317	2
yahG	b0321	2
yahJ	b0324	2
ybaM	b0466	2
ybaO	b0447	2
ybaV	b0442	2
ybbP	b0496	2
ybbW	b0511	2
ybbY	b0513	2
ybcF	b0521	2
ybcH	b0567	2
ybcI	b0527	2
ybcL	b0545	2
ybcY	b0562	2
ybeT	b0647	2
ybfB	b0702	2
ybfC	b0704	2
ybfM	b0681	2
ybfP	b0689	2
ybgH	b0709	2
ybgQ	b0718	2
ybhF	b0794	2
ybhJ	b0771	2
ybhM	b0787	2
ybhN	b0788	2
ybhU	b4591	2
ybiA	b0798	2
ybiO	b0808	2
ybiP	b0815	2
ybiR	b0818	2
ybiW	b0823	2
ybjD	b0876	2
ycaD	b0898	2
ycaI	b0913	2
ycaK	b0901	2
ycaL	b0909	2
ycaM	b0899	2
ycaN	b0900	2
ycaQ	b0916	2
ycbC	b0920	2
ycbF	b0944	2
ycbQ	b0938	2
ycbR	b0939	2
ycbS	b0940	2
ycbT	b0941	2
ycbU	b0942	2
ycbV	b0943	2
yccM	b0992	2
ycdU	b1029	2
yceB	b1063	2
yceJ	b1057	2
ycfS	b1113	2
ycfZ	b1121	2
ycgF	b1163	2
ycgN	b1181	2
ycgR	b1194	2
ycgV	b1202	2
ycgX	b1161	2
ychO	b1220	2
yciM	b1280	2
yciT	b1284	2
ycjD	b1289	2
ycjG	b1325	2
ycjN	b1310	2
ycjQ	b1313	2
ycjR	b1314	2
ycjS	b1315	2
ycjT	b1316	2
ycjU	b1317	2
ycjW	b1320	2
ycjY	b1327	2
ydaG	b1355	2
ydaL	b1340	2
ydaM	b1341	2
ydaN	b1342	2
ydaQ	b1346	2
ydaS	b1357	2
ydaT	b1358	2
ydaU	b1359	2
ydaV	b1360	2
ydaW	b1361	2
ydaY	b1366	2
ydbA	b4492	2
ydbD	b1407	2
ydcF	b1414	2
ydcI	b1422	2
ydcM	b1432	2
ydcO	b1433	2
ydcR	b1439	2
ydcU	b1442	2
ydcV	b1443	2
ydcW	b1444	2
ydcZ	b1447	2
yddA	b1496	2
yddB	b1495	2
yddE	b1464	2
yddG	b1473	2
yddH	b1462	2
yddL	b1472	2
yddW	b1491	2
ydeA	b1528	2
ydeE	b1534	2
ydeH	b1535	2
ydeK	b1510	2
ydeM	b1497	2
ydeN	b1498	2
ydeO	b1499	2
ydeP	b1501	2
ydeQ	b1502	2
ydeS	b1504	2
ydeU	b1509	2
ydfE	b1577	2
ydfI	b1542	2
ydfN	b1547	2
ydfO	b1549	2
ydfP	b1553	2
ydfR	b1555	2
ydfU	b1560	2
ydfV	b1565	2
ydfX	b1568	2
ydgC	b1607	2
ydgI	b1605	2
ydgJ	b1624	2
ydhB	b1659	2
ydhK	b1645	2
ydhL	b1648	2
ydhP	b1657	2
ydhT	b1669	2
ydhU	b1670	2
ydhV	b1673	2
ydhW	b1672	2
ydhX	b1671	2
ydiA	b1703	2
ydiF	b1694	2
ydiK	b1688	2
ydiM	b1690	2
ydiN	b1691	2
ydiO	b1695	2
ydiP	b1696	2
ydiQ	b1697	2
ydiR	b1698	2
ydiS	b1699	2
ydiT	b1700	2
ydjE	b1769	2
ydjG	b1771	2
ydjH	b1772	2
ydjI	b1773	2
ydjJ	b1774	2
ydjK	b1775	2
ydjL	b1776	2
ydjO	b1730	2
ydjY	b1751	2
ydjZ	b1752	2
yeaE	b1781	2
yeaL	b1789	2
yeaM	b1790	2
yeaN	b1791	2
yeaT	b1799	2
yeaU	b1800	2
yeaW	b1802	2
yeaX	b1803	2
yebB	b1862	2
yebF	b1847	2
yebG	b1848	2
yebN	b1821	2
yebQ	b1828	2
yecE	b1868	2
yecR	b1904	2
yecT	b1877	2
yedA	b1959	2
yedF	b1930	2
yedK	b1931	2
yeeJ	b1978	2
yeeL	b4497	2
yeeP	b1999	2
yeeR	b2001	2
yeeS	b2002	2
yeeT	b2003	2
yeeV	b2005	2
yeeW	b2006	2
yegD	b2069	2
yegH	b2063	2
yegK	b2072	2
yegR	b2085	2
yegT	b2098	2
yegU	b2099	2
yegV	b2100	2
yehL	b2119	2
yehP	b2121	2
yeiH	b2158	2
yeiL	b2163	2
yejF	b2180	2
yejH	b2184	2
yfaD	b2244	2
yfaL	b2233	2
yfaU	b2245	2
yfaV	b2246	2
yfaX	b2248	2
yfbK	b2270	2
yfcI	b2305	2
yfdM	b2356	2
yfdN	b2357	2
yfdO	b2358	2
yfdQ	b2360	2
yfdR	b2361	2
yfdS	b2362	2
yfdT	b2363	2
yfdV	b2372	2
yfdY	b2377	2
yfeA	b2395	2
yfeR	b2409	2
yffQ	b2448	2
yfhB	b2560	2
yfiR	b2603	2
ygaH	b2683	2
ygbN	b2740	2
ygcQ	b2769	2
ygcS	b2771	2
ygdH	b2795	2
ygeA	b2840	2
ygeY	b2872	2
ygfF	b2902	2
yggC	b2928	2
yggF	b2930	2
yggR	b2950	2
yhdP	b4472	2
yheL	b3343	2
yheM	b3344	2
yheT	b3353	2
yheU	b3354	2
yhgE	b3402	2
yhhS	b3473	2
yhhX	b3440	2
yhiI	b3487	2
yhjD	b3522	2
yhjQ	b3534	2
yibF	b3592	2
yibT	b4554	2
yicL	b3660	2
yicN	b3663	2
yidE	b3685	2
yidQ	b3688	2
yieE	b3712	2
yieH	b3715	2
yieP	b3755	2
yigB	b3812	2
yigZ	b3848	2
yihX	b3885	2
yiiM	b3910	2
yjbG	b4028	2
yjcE	b4065	2
yjcZ	b4110	2
yjdA	b4109	2
yjdI	b4126	2
yjdJ	b4127	2
yjdL	b4130	2
yjeE	b4168	2
yjeS	b4166	2
yjhD	b4281	2
yjhX	b4566	2
yjiV	b4486	2
yjjL	b4356	2
ykgJ	b0288	2
ylbF	b0520	2
yliF	b0834	2
yliL	b0816	2
ymdA	b1044	2
ymdC	b1046	2
ymdE	b1028	2
ymfA	b1122	2
ymfJ	b1144	2
ymfL	b1147	2
ymfM	b1148	2
ymfN	b1149	2
ymfS	b1155	2
ymfT	b1146	2
ynaA	b1368	2
ynaI	b1330	2
ynaJ	b1332	2
ynaK	b1365	2
ynbA	b1408	2
ynbB	b1409	2
ynbC	b1410	2
ynbD	b1411	2
yncD	b1451	2
yncJ	b1436	2
yncK	b4578	2
yneF	b1522	2
yneG	b1523	2
yneJ	b1526	2
yneK	b1527	2
yneN	b1500	2
ynfH	b1590	2
ynfK	b1593	2
ynfM	b1596	2
yniD	b4535	2
ynjA	b1753	2
ynjB	b1754	2
ynjC	b1755	2
ynjD	b1756	2
ynjF	b1758	2
ynjH	b1760	2
ynjI	b1762	2
yoaE	b1816	2
yoaF	b1793	2
yoaG	b1796	2
yoaH	b1811	2
yoaI	b1788	2
yobB	b1843	2
yobH	b4536	2
yodB	b1974	2
ypdE	b2384	2
yphB	b2544	2
yphC	b2545	2
yphD	b2546	2
yphG	b2549	2
ypjA	b2647	2
yqaE	b2666	2
yqhD	b3011	2
yqjB	b3096	2
yqjC	b3097	2
yrbL	b3207	2
yrdA	b3279	2
yrdB	b3280	2
yrdD	b3283	2
yrfF	b3398	2
ytfL	b4218	2
ytjB	b4387	2
zapA	b2910	2
znuB	b1859	2
znuC	b1858	2
zur	b4046	2
aceA	b4015	3
aceB	b4014	3
aceK	b4016	3
acnA	b1276	3
acs	b4069	3
ade	b3665	3
adhE	b1241	3
adhP	b1478	3
aidB	b4187	3
aldB	b3588	3
amyA	b1927	3
aphA	b4055	3
appB	b0979	3
appY	b0564	3
argA	b2818	3
argB	b3959	3
argC	b3958	3
argD	b3359	3
argE	b3957	3
argF	b0273	3
argG	b3172	3
argH	b3960	3
argI	b4254	3
argT	b2310	3
ariR	b1166	3
arnA	b2255	3
arnB	b2253	3
arnC	b2254	3
arnT	b2257	3
aroA	b0908	3
aroG	b0754	3
aroP	b0112	3
artI	b0863	3
artJ	b0860	3
asd	b3433	3
asnB	b0674	3
aspA	b4139	3
bcsZ	b3531	3
bfd	b3337	3
bfr	b3336	3
bioB	b0775	3
bioC	b0777	3
bioD	b0778	3
bioF	b0776	3
bioH	b3412	3
bssR	b0836	3
btuD	b1709	3
btuE	b1710	3
carA	b0032	3
carB	b0033	3
cbl	b1987	3
cbpA	b1000	3
cbpM	b0999	3
cdd	b2143	3
cdh	b3918	3
cfa	b1661	3
chaB	b1217	3
chaC	b1218	3
clpA	b0882	3
clpS	b0881	3
codA	b0337	3
codB	b0336	3
copA	b0484	3
csgD	b1040	3
csgE	b1039	3
csgF	b1038	3
csgG	b1037	3
csiE	b2535	3
cspD	b0880	3
csrB	b4408	3
cueR	b0487	3
cusB	b0574	3
cusC	b0572	3
cusF	b0573	3
cusS	b0570	3
cvpA	b2313	3
cycA	b4208	3
cynS	b0340	3
cysA	b2422	3
cysC	b2750	3
cysD	b2752	3
cysH	b2762	3
cysI	b2763	3
cysJ	b2764	3
cysK	b2414	3
cysM	b2421	3
cysN	b2751	3
cysP	b2425	3
cysU	b2424	3
cysW	b2423	3
dacC	b0839	3
dapB	b0031	3
dcrB	b3472	3
dctA	b3528	3
dcyD	b1919	3
degQ	b3234	3
deoC	b4381	3
deoD	b4384	3
dkgA	b3012	3
dnaG	b3066	3
dppA	b3544	3
dppB	b3543	3
dppC	b3542	3
dppD	b3541	3
dppF	b3540	3
dps	b0812	3
dtpB	b3496	3
ecnB	b4411	3
eco	b2209	3
elaB	b2266	3
elbA	b1160	3
emrD	b3673	3
entB	b0595	3
entC	b0593	3
entE	b0594	3
erfK	b1990	3
exbD	b3005	3
fadA	b3845	3
fadB	b3846	3
fadE	b0221	3
fadJ	b2341	3
fbaB	b2097	3
fdhE	b3891	3
fdoG	b3894	3
fdoH	b3893	3
fdoI	b3892	3
fecA	b4291	3
fecB	b4290	3
fecC	b4289	3
fecD	b4288	3
fecE	b4287	3
fecI	b4293	3
fecR	b4292	3
feoB	b3409	3
fepA	b0584	3
fic	b3361	3
fliY	b1920	3
folE	b2153	3
frmB	b0355	3
frmR	b0357	3
ftsP	b3017	3
gabD	b2661	3
gabP	b2663	3
gabT	b2662	3
gadB	b1493	3
gadC	b1492	3
gadE	b3512	3
galE	b0759	3
galT	b0758	3
gapC	b4493	3
gcvB	b4443	3
gdhA	b1761	3
ggt	b3447	3
glcB	b2976	3
glcC	b2980	3
glcF	b4467	3
glcG	b2977	3
glgA	b3429	3
glgB	b3432	3
glgC	b3430	3
glgS	b3049	3
glgX	b3431	3
glmY	b4441	3
glnA	b3870	3
glnP	b0810	3
glnQ	b0809	3
glpF	b3927	3
glpK	b3926	3
gltB	b3212	3
gltD	b3213	3
gltI	b0655	3
gltK	b0653	3
gmr	b1285	3
gntK	b3437	3
grxB	b1064	3
gsiA	b0829	3
gsiB	b0830	3
gsiC	b0831	3
gsiD	b0832	3
gst	b1635	3
gutQ	b2708	3
hchA	b1967	3
hdeB	b3509	3
hdhA	b1619	3
hepA	b0059	3
hisA	b2024	3
hisB	b2022	3
hisC	b2021	3
hisD	b2020	3
hisF	b2025	3
hisG	b2019	3
hisH	b2023	3
hisI	b2026	3
hisJ	b2309	3
hisL	b2018	3
hisM	b2307	3
hisQ	b2308	3
hybA	b2996	3
hybB	b2995	3
iaaA	b0828	3
ihfA	b1712	3
ilvA	b3772	3
ilvC	b3774	3
ilvD	b3771	3
ilvE	b3770	3
ilvG	b4488	3
ilvH	b0078	3
ilvI	b0077	3
ilvL	b3766	3
ilvM	b3769	3
insM	b4561	3
iraP	b0382	3
ivy	b0220	3
katE	b1732	3
katG	b3942	3
kbl	b3617	3
kdpD	b0695	3
kduI	b2843	3
kefF	b0046	3
kgtP	b2587	3
lamB	b4036	3
ldcC	b0186	3
leuA	b0074	3
leuB	b0073	3
leuC	b0072	3
leuD	b0071	3
leuL	b0075	3
livF	b3454	3
[truncated: 1,096 more rows]

## Sheet: c=2
genename	bnumber	communitynumber
accA	b0185	1
accB	b3255	1
accC	b3256	1
accD	b2316	1
aceE	b0114	1
ackA	b2296	1
acpP	b1094	1
acrA	b0463	1
acrB	b0462	1
adk	b0474	1
afuB	b0263	1
agaA	b3135	1
agaC	b3139	1
agaI	b3141	1
agaR	b3131	1
agaS	b3136	1
ahpC	b0605	1
alaS	b2697	1
allB	b0512	1
allD	b0517	1
amiA	b2435	1
ampD	b0110	1
apt	b0469	1
arcB	b3210	1
argU	b0536	1
argX	b3796	1
aroB	b3389	1
aroC	b2329	1
aroE	b3281	1
aroK	b3390	1
ascF	b2715	1
atoD	b2221	1
atoE	b2223	1
atoS	b2219	1
atpA	b3734	1
atpB	b3738	1
atpC	b3731	1
atpD	b3732	1
atpE	b3737	1
atpF	b3736	1
atpG	b3733	1
atpH	b3735	1
atpI	b3739	1
bamA	b0177	1
bamB	b2512	1
bamC	b2477	1
bamD	b2595	1
bcp	b2480	1
bglA	b2901	1
borD	b0557	1
btuB	b3966	1
cdsA	b0175	1
chpA	b2782	1
chpR	b2783	1
chpS	b4224	1
citC	b0618	1
clpP	b0437	1
clpX	b0438	1
cmk	b0910	1
coaA	b3974	1
corA	b3816	1
creA	b4397	1
creB	b4398	1
creD	b4400	1
crp	b3357	1
csdA	b2810	1
csdE	b2811	1
csiR	b2664	1
cspE	b0623	1
csrA	b2696	1
csrD	b3252	1
cutA	b4137	1
cysT	b1910	1
dacA	b0632	1
dacB	b3182	1
dam	b3387	1
damX	b3388	1
dapA	b2478	1
dapD	b0166	1
dcuS	b4125	1
ddlA	b0381	1
ddpX	b1488	1
dedA	b2317	1
degP	b0161	1
dfp	b3639	1
dgkA	b4042	1
dgt	b0160	1
dhaK	b1200	1
dhaL	b1199	1
diaA	b3149	1
dinJ	b0226	1
dipZ	b4136	1
dksA	b0145	1
dnaB	b4052	1
dnaE	b0184	1
dnaJ	b0015	1
dnaK	b0014	1
dnaQ	b0215	1
dnaX	b0470	1
dsbA	b3860	1
dusB	b3260	1
dut	b3640	1
dxs	b0420	1
eamB	b2578	1
eda	b1850	1
edd	b1851	1
efp	b4147	1
elbB	b3209	1
emrA	b2685	1
emrK	b2368	1
emrY	b2367	1
eno	b2779	1
epd	b2927	1
evgA	b2369	1
fabB	b2323	1
fabD	b1092	1
fabH	b1091	1
fabR	b3963	1
fabZ	b0180	1
fadH	b3081	1
fbaA	b2925	1
fbp	b4232	1
fdx	b2525	1
fepE	b0587	1
ffh	b2610	1
fhlA	b2731	1
fieF	b3915	1
fimB	b4312	1
fimC	b4316	1
fis	b3261	1
fklB	b4207	1
fkpA	b3347	1
fkpB	b0028	1
fldA	b0684	1
focB	b2492	1
folD	b0529	1
folP	b3177	1
folX	b2303	1
frc	b2374	1
fre	b3844	1
frr	b0172	1
frsA	b0239	1
fryA	b2383	1
ftnA	b1905	1
ftsA	b0094	1
ftsB	b2748	1
ftsI	b0084	1
ftsK	b0890	1
ftsW	b0089	1
ftsZ	b0095	1
fur	b0683	1
fusA	b3340	1
fxsA	b4140	1
galM	b0756	1
gapA	b1779	1
gatA	b2094	1
gatB	b2093	1
gatR	b4498	1
gatY	b2096	1
gatZ	b2095	1
gcl	b0507	1
gcvA	b2808	1
gcvR	b2479	1
glcA	b2975	1
glf	b2036	1
glmM	b3176	1
glpE	b3425	1
glpG	b3424	1
glpR	b3423	1
glpX	b3925	1
gltX	b2400	1
glyQ	b3560	1
glyS	b3559	1
glyT	b3978	1
gmhB	b0200	1
gmk	b3648	1
gnd	b2029	1
gntP	b4321	1
gntR	b3438	1
gph	b3385	1
gpmM	b3612	1
gpsA	b3608	1
greA	b3181	1
groL	b4143	1
groS	b4142	1
grxC	b3610	1
guaB	b2508	1
guaC	b0104	1
gudD	b2787	1
gudX	b2788	1
hcaC	b2540	1
hcaD	b2542	1
hcaF	b2539	1
hda	b2496	1
hdfR	b4480	1
hemA	b1210	1
hemB	b0369	1
hemL	b0154	1
hflB	b3178	1
hflC	b4175	1
hflD	b1132	1
hflK	b4174	1
hfq	b4172	1
hha	b0460	1
hisS	b2514	1
hns	b1237	1
hofB	b0107	1
holC	b4259	1
hpt	b0125	1
hscA	b2526	1
hsdM	b4349	1
hsdR	b4350	1
hsdS	b4348	1
htpG	b0473	1
htrL	b3618	1
hupA	b4000	1
hupB	b0440	1
hyfD	b2484	1
hyfE	b2485	1
hyfF	b2486	1
hyfG	b2487	1
hyfH	b2488	1
hyfJ	b2490	1
hyfR	b2491	1
ileS	b0026	1
imp	b0054	1
infA	b0884	1
infB	b3168	1
infC	b1718	1
insA	b4294	1
intF	b0281	1
iscS	b2530	1
iscU	b2529	1
iscX	b2524	1
ispA	b0421	1
ispD	b2747	1
ispF	b2746	1
ispG	b2515	1
ispH	b0029	1
ispU	b0174	1
kdsD	b3197	1
lacI	b0345	1
lacY	b0343	1
lacZ	b0344	1
ldhA	b1380	1
ldrD	b4453	1
lepA	b2569	1
lepB	b2568	1
leuS	b0642	1
leuW	b0672	1
leuZ	b1909	1
lgt	b2828	1
ligT	b0147	1
lipA	b0628	1
lolA	b0891	1
lon	b0439	1
lpcA	b0222	1
lpd	b0116	1
lpp	b1677	1
lptA	b3200	1
lptB	b3201	1
lpxA	b0181	1
lpxC	b0096	1
lpxD	b0179	1
lspA	b0027	1
lysS	b2890	1
malP	b3417	1
map	b0168	1
mazG	b2781	1
mdtD	b2077	1
mdtG	b1053	1
menA	b3930	1
metB	b3939	1
metJ	b3938	1
mgrB	b1826	1
miaA	b4171	1
micC	b4427	1
mioC	b3742	1
mipA	b1782	1
mltA	b2813	1
mltD	b0211	1
mltF	b2558	1
mprA	b2684	1
mraW	b0082	1
mraY	b0087	1
mraZ	b0081	1
mrdB	b0634	1
mreB	b3251	1
mreD	b3249	1
mrp	b2113	1
mscL	b3291	1
mtn	b0159	1
mukE	b0923	1
mukF	b0922	1
murA	b3189	1
murC	b0091	1
murD	b0088	1
murE	b0085	1
murF	b0086	1
murI	b3967	1
mutY	b2961	1
nadD	b0639	1
nagA	b0677	1
nagC	b0676	1
nagD	b0675	1
nfsA	b0851	1
nfsB	b0578	1
nfuA	b3414	1
ninE	b0548	1
nlpE	b0192	1
nrdA	b2234	1
nrdB	b2235	1
nrdR	b0413	1
nudE	b3397	1
nudF	b3034	1
nuoA	b2288	1
nuoB	b2287	1
nuoC	b2286	1
nuoF	b2284	1
nuoH	b2282	1
nuoI	b2281	1
nupC	b2393	1
nusA	b3169	1
nusB	b0416	1
nusG	b3982	1
ompC	b2215	1
orn	b4162	1
panB	b0134	1
panC	b0133	1
panD	b0131	1
panE	b0425	1
panF	b3258	1
parE	b3030	1
pauD	b4635	1
pcm	b2743	1
pcnB	b0143	1
pepA	b4260	1
pepB	b2523	1
pepD	b0237	1
pepP	b2908	1
pepQ	b3847	1
pgaC	b1022	1
pgi	b4025	1
pgk	b2926	1
phnE	b4104	1
phnH	b4100	1
phnL	b4096	1
pitA	b3493	1
pitB	b2987	1
pldA	b3821	1
plsC	b3018	1
plsX	b1090	1
pmbA	b4235	1
pnp	b3164	1
polA	b3863	1
ppa	b4226	1
ppiA	b3363	1
ppk	b2501	1
prfB	b2891	1
prfC	b4375	1
priB	b4201	1
prmA	b3259	1
prmB	b2330	1
proB	b0242	1
proQ	b1831	1
prpB	b0331	1
prpC	b0333	1
prpD	b0334	1
psd	b4160	1
psrD	b4418	1
pssA	b2585	1
psuT	b2164	1
ptsH	b2415	1
ptsN	b3204	1
ptsP	b2829	1
purA	b4177	1
pyrG	b2780	1
pyrH	b0171	1
queF	b2794	1
radA	b4389	1
rarA	b0892	1
rbfA	b3167	1
rcsB	b2217	1
rcsD	b2216	1
rcsF	b0196	1
rdgB	b2954	1
rdoA	b3859	1
recR	b0472	1
rfaC	b3621	1
rfaE	b3052	1
rfaJ	b3626	1
rfaL	b3622	1
rfaY	b3625	1
rfbA	b2039	1
rfbB	b2041	1
rfbC	b2038	1
rfbD	b2040	1
rfbX	b2037	1
rfc	b2035	1
rho	b3783	1
ribD	b0414	1
ribE	b0415	1
ribF	b0025	1
rimM	b2608	1
rlmL	b0948	1
rlpB	b0641	1
rluF	b4022	1
rnc	b2567	1
rne	b1084	1
rnhA	b0214	1
rnpA	b3704	1
rpe	b3386	1
rpiA	b2914	1
rplA	b3984	1
rplB	b3317	1
rplC	b3320	1
rplD	b3319	1
rplE	b3308	1
rplF	b3305	1
rplI	b4203	1
rplJ	b3985	1
rplK	b3983	1
rplL	b3986	1
rplM	b3231	1
rplN	b3310	1
rplO	b3301	1
rplP	b3313	1
rplQ	b3294	1
rplR	b3304	1
rplS	b2606	1
rplU	b3186	1
rplV	b3315	1
rplW	b3318	1
rplX	b3309	1
rplY	b2185	1
rpmA	b3185	1
rpmB	b3637	1
rpmC	b3312	1
rpmD	b3302	1
rpmE	b3936	1
rpmF	b1089	1
rpmG	b3636	1
rpmH	b3703	1
rpmJ	b3299	1
rpoA	b3295	1
rpoB	b3987	1
rpoZ	b3649	1
rppH	b2830	1
rprA	b4431	1
rpsA	b0911	1
rpsB	b0169	1
rpsC	b3314	1
rpsD	b3296	1
rpsE	b3303	1
rpsF	b4200	1
rpsG	b3341	1
rpsH	b3306	1
rpsI	b3230	1
rpsJ	b3321	1
rpsK	b3297	1
rpsL	b3342	1
rpsM	b3298	1
rpsN	b3307	1
rpsO	b3165	1
rpsP	b2609	1
rpsQ	b3311	1
rpsR	b4202	1
rpsS	b3316	1
rpsT	b0023	1
rpsU	b3065	1
rraB	b4255	1
rseC	b2570	1
rseP	b0176	1
rsmE	b2946	1
rusA	b0550	1
rutA	b1012	1
rutB	b1011	1
rutD	b1009	1
rutE	b1008	1
rutF	b1007	1
rutG	b1006	1
ruvA	b1861	1
rydC	b4597	1
ryeB	b4433	1
sbcC	b0397	1
sdiA	b1916	1
secA	b0098	1
secB	b3609	1
secD	b0408	1
secE	b3981	1
secF	b0409	1
secG	b3175	1
secM	b0097	1
secY	b3300	1
selB	b3590	1
selC	b3658	1
seqA	b0687	1
serB	b4388	1
serV	b2695	1
sfsA	b0146	1
sgcA	b4302	1
sgcX	b4305	1
skp	b0178	1
slyD	b3349	1
smpA	b2617	1
smpB	b2620	1
smtA	b0921	1
speA	b2938	1
speB	b2937	1
speD	b0120	1
speE	b0121	1
spr	b2175	1
srmB	b2576	1
sspA	b3229	1
sspB	b3228	1
stpA	b2669	1
sucA	b0726	1
sucB	b0727	1
surE	b2744	1
talB	b0008	1
tatA	b3836	1
tatB	b3838	1
tfaE	b1156	1
tfaX	b0563	1
tff	b4414	1
tgt	b0406	1
thiP	b0067	1
thrS	b1719	1
thrT	b3979	1
thrU	b3976	1
thrW	b0244	1
thyA	b2827	1
tig	b0436	1
tktA	b2935	1
tolC	b3035	1
tolQ	b0737	1
tolR	b0738	1
tomB	b0461	1
torD	b0998	1
trmD	b2607	1
trmI	b2960	1
trmJ	b2532	1
trpR	b4393	1
trpS	b3384	1
truA	b2318	1
truD	b2745	1
trxA	b3781	1
trxB	b0888	1
tsf	b0170	1
tsx	b0411	1
ttdA	b3061	1
ttdT	b3063	1
typA	b3871	1
tyrU	b3977	1
ubiC	b4039	1
ubiH	b2907	1
ugpC	b3450	1
uof	b4637	1
upp	b2498	1
usg	b2319	1
uspA	b3495	1
uvrY	b1914	1
valS	b4258	1
visC	b2906	1
waaU	b3623	1
wbbI	b2034	1
wbbJ	b2033	1
wbbK	b2032	1
wcaA	b2059	1
wcaF	b2054	1
wzc	b2060	1
wzyE	b3793	1
xseB	b0422	1
xylB	b3564	1
yaaA	b0006	1
yaaU	b0045	1
yabP	b4659	1
yacF	b0102	1
yacG	b0101	1
yadL	b0137	1
yaeB	b0195	1
yaeH	b0163	1
yaeQ	b0190	1
yafQ	b0225	1
yafX	b0248	1
yafY	b0251	1
yafZ	b0252	1
yagK	b0277	1
yagN	b0280	1
yagQ	b0283	1
yahF	b0320	1
yaiL	b0354	1
yaiO	b0358	1
yaiT	b4580	1
yaiX	b4579	1
yajC	b0407	1
yajG	b0434	1
yajI	b0412	1
yajQ	b0426	1
ybaB	b0471	1
ybaP	b0482	1
ybaQ	b0483	1
ybbL	b0490	1
ybbN	b0492	1
ybbO	b0493	1
ybcO	b0549	1
ybdO	b0603	1
ybeA	b0636	1
ybeB	b0637	1
ybeR	b0645	1
ybeY	b0659	1
ybeZ	b0660	1
ybfE	b0685	1
ybfG	b0691	1
ybfO	b0703	1
ybgC	b0736	1
ybgE	b0735	1
ybgO	b0716	1
ybgP	b0717	1
ybgT	b4515	1
ybiJ	b0802	1
ybiY	b0824	1
ybjC	b0850	1
ycaR	b0917	1
yccT	b0964	1
yceD	b1088	1
ycfT	b1115	1
ycgI	b4521	1
ycgY	b1196	1
ychA	b1214	1
yciX	b4523	1
ycjM	b1309	1
ydaE	b4526	1
yddK	b1471	1
ydeR	b1503	1
ydeT	b1505	1
ydfD	b1576	1
ydiL	b1689	1
yedN	b4495	1
yedW	b1969	1
yeeH	b4639	1
yeeN	b1983	1
yeeX	b2007	1
yeeY	b2015	1
yefM	b2017	1
yegJ	b2071	1
yegZ	b2083	1
yehA	b2108	1
yehB	b2109	1
yehC	b2110	1
yehH	b4499	1
yehI	b2118	1
yehM	b2120	1
yehQ	b2122	1
yehR	b2123	1
yejL	b2187	1
yfaH	b2238	1
yfaQ	b2226	1
yfbL	b2271	1
yfbM	b2272	1
yfbN	b2273	1
yfbP	b2275	1
yfbU	b2294	1
yfcA	b2327	1
yfcE	b2300	1
yfcQ	b2334	1
yfcR	b2335	1
yfcS	b2336	1
yfcU	b4661	1
yfdE	b2371	1
yfdG	b2350	1
yfdH	b2351	1
yfdK	b2354	1
yfdX	b2375	1
yfeN	b2408	1
yfeO	b2389	1
yfeW	b2430	1
yfeY	b2432	1
yffB	b2471	1
yfgA	b2516	1
yfgF	b2503	1
yfgM	b2513	1
yfhR	b2534	1
yfiB	b2605	1
yfjD	b4461	1
yfjF	b2618	1
yfjG	b2619	1
yfjJ	b2626	1
yfjQ	b2633	1
yfjS	b2636	1
yfjT	b2637	1
yfjX	b2643	1
yfjY	b2644	1
ygaD	b2700	1
ygbK	b2737	1
ygcL	b2760	1
ygeR	b2865	1
ygfB	b2909	1
ygfU	b2888	1
ygfY	b2897	1
ygfZ	b2898	1
yggD	b2929	1
yggL	b2959	1
yggS	b2951	1
yggT	b2952	1
yggU	b2953	1
yggX	b2962	1
ygiC	b3038	1
ygiF	b3054	1
ygjJ	b3079	1
yhbC	b3170	1
yhbJ	b3205	1
yhbT	b3157	1
yhbY	b3180	1
yhcM	b3232	1
yhdE	b3248	1
yhdN	b3293	1
yhdW	b3268	1
yheV	b4551	1
yhfA	b3356	1
yhgF	b3407	1
yibN	b3611	1
yidA	b3697	1
yifE	b3764	1
yifL	b4558	1
yihA	b3865	1
yihD	b3858	1
yihI	b3866	1
yihW	b3884	1
yiiD	b3888	1
yiiQ	b3920	1
yiiU	b3928	1
yijD	b3964	1
yijE	b3943	1
yjaG	b3999	1
yjcO	b4078	1
yjdM	b4108	1
yjeI	b4144	1
yjeK	b4146	1
yjgA	b4234	1
yjgF	b4243	1
yjgI	b4249	1
yjgJ	b4251	1
yjgM	b4256	1
yjhU	b4295	1
yjiA	b4352	1
yjjK	b4391	1
yjjX	b4394	1
ykfC	b0258	1
ykfF	b0249	1
ykfH	b4504	1
yneL	b1506	1
yneM	b4599	1
yobA	b1841	1
yobF	b1824	1
yojO	b4604	1
ypdA	b2380	1
ypdC	b2382	1
ypdI	b2376	1
ypeA	b2434	1
ypfG	b2466	1
yphH	b2550	1
ypjC	b2650	1
ypjD	b2611	1
yqaA	b2689	1
yqaB	b2690	1
yqgB	b2939	1
yqgC	b2940	1
yqgE	b2948	1
yqgF	b2949	1
yqhA	b3002	1
yqhH	b3014	1
yqiA	b3031	1
yqiB	b3033	1
yqiC	b3042	1
yraJ	b3144	1
yraL	b3146	1
yraN	b3148	1
yraP	b3150	1
yrbA	b3190	1
yrbB	b3191	1
yrbC	b3192	1
yrbD	b3193	1
yrbE	b3194	1
yrbF	b3195	1
ytfB	b4206	1
ytfN	b4221	1
ytfP	b4222	1
zipA	b2412	1
zwf	b1852	1
amiB	b4169	2
araA	b0062	2
araB	b0063	2
araC	b0064	2
araD	b0061	2
araE	b2841	2
araJ	b0396	2
asnC	b3743	2
chbF	b1734	2
chbG	b1733	2
cspA	b3556	2
cspG	b0990	2
cysE	b3607	2
dinB	b0231	2
dinD	b3645	2
dinF	b4044	2
dnaN	b3701	2
ebgR	b3075	2
envY	b0566	2
fliC	b1923	2
ftsN	b3933	2
ftsQ	b0093	2
galP	b2943	2
hcaR	b2537	2
hcp	b0873	2
hemD	b3804	2
iclR	b4018	2
lexA	b4043	2
lpxP	b2378	2
mgtA	b4242	2
napF	b2208	2
narI	b1227	2
ompW	b1256	2
pldB	b3825	2
pphA	b1838	2
proV	b2677	2
proX	b2679	2
puuB	b1301	2
rcnA	b2106	2
rcsA	b1951	2
rffC	b3790	2
rimI	b4373	2
sieB	b1353	2
slyX	b3348	2
srlE	b2703	2
trmH	b3651	2
uvrD	b3813	2
xerD	b2894	2
yafO	b0233	2
yafP	b0234	2
ychO	b1220	2
ycjG	b1325	2
ycjY	b1327	2
ydaM	b1341	2
ydaN	b1342	2
ydfI	b1542	2
ydhU	b1670	2
ydhW	b1672	2
ydhX	b1671	2
yebG	b1848	2
yffQ	b2448	2
ygeA	b2840	2
yheL	b3343	2
yhhS	b3473	2
yibL	b3602	2
yigB	b3812	2
yigP	b3834	2
yjeS	b4166	2
ynjC	b1755	2
yoaI	b1788	2
yqjB	b3096	2
yrdB	b3280	2
yrfG	b3399	2
zur	b4046	2
adiA	b4117	3
adiC	b4115	3
amn	b1982	3
ansA	b1767	3
argS	b1876	3
arpA	b4017	3
ascG	b2714	3
aslA	b3801	3
aslB	b3800	3
asmA	b2064	3
asnS	b0930	3
bcsC	b3530	3
bglB	b3721	3
bglG	b3723	3
bglH	b3720	3
bglJ	b4366	3
bglX	b2132	3
btuC	b1711	3
chaA	b1216	3
cld	b2027	3
cls	b1249	3
cmoA	b1870	3
cobB	b1120	3
cobS	b1992	3
cobT	b1991	3
cobU	b1993	3
cutC	b1874	3
cybB	b1418	3
cysB	b1275	3
cysZ	b2413	3
dacD	b2010	3
dcd	b2065	3
dcm	b1961	3
dcp	b1538	3
dedD	b2314	3
deoR	b0840	3
dgoD	b4478	3
dicA	b1570	3
dsbB	b1185	3
eamA	b1533	3
emrE	b0543	3
emtA	b1193	3
fabI	b1288	3
fadR	b1187	3
frvB	b3899	3
frvX	b3898	3
galU	b1236	3
gloA	b1651	3
gloB	b0212	3
gltL	b0652	3
glvC	b3683	3
glvG	b4556	3
gpmA	b0755	3
grxD	b1654	3
gsk	b0477	3
gspC	b3324	3
gspD	b3325	3
gspJ	b3331	3
gspL	b3333	3
gspM	b3334	3
hokD	b1562	3
holB	b1099	3
holE	b1842	3
htpX	b1829	3
icdC	b4519	3
insB	b4576	3
insK	b3558	3
kdgR	b1827	3
kdsA	b1215	3
ldcA	b1192	3
leuE	b1798	3
ligB	b3647	3
lolB	b1209	3
lolE	b1118	3
lpxM	b1855	3
lysP	b2156	3
lyx	b3580	3
manA	b1613	3
manY	b1818	3
manZ	b1819	3
mcrC	b4345	3
mdoC	b1047	3
mdoD	b1424	3
mdoG	b1048	3
mdoH	b1049	3
menB	b2262	3
minC	b1176	3
minE	b1174	3
mokA	b4647	3
mppA	b1329	3
msrB	b1778	3
mtfA	b1976	3
nagK	b1119	3
narL	b1221	3
narP	b2193	3
narX	b1222	3
nemA	b1650	3
nhaB	b1186	3
nlpC	b1708	3
nrfE	b4074	3
nth	b1633	3
nudJ	b1134	3
nuoN	b2276	3
ompF	b0929	3
ompL	b3875	3
paaX	b1399	3
pabC	b1096	3
pbl	b2854	3
pdxH	b1638	3
pdxK	b2418	3
pgsA	b1912	3
pheT	b1713	3
php	b3379	3
pinH	b2648	3
pncA	b1768	3
potA	b1126	3
potB	b1125	3
potC	b1124	3
potD	b1123	3
pqiA	b0950	3
prc	b1830	3
priA	b3935	3
proA	b0243	3
prs	b1207	3
pth	b1204	3
purB	b1131	3
purR	b1658	3
purU	b1232	3
pykA	b1854	3
pyrD	b0945	3
pyrF	b1281	3
rcsC	b2218	3
relB	b1564	3
rhaR	b3906	3
rhsB	b3482	3
ribC	b1662	3
rimJ	b1066	3
rlmF	b0807	3
rluB	b1269	3
rluE	b1135	3
rnb	b1286	3
rnd	b1804	3
rrmA	b1822	3
rstA	b1608	3
rsxA	b1627	3
ryeA	b4432	3
ryfC	b4608	3
sanA	b2144	3
sapB	b1293	3
sapD	b1291	3
sbcB	b2011	3
setC	b3659	3
sfsB	b3188	3
sgbE	b3583	3
sgbU	b3582	3
sgcR	b4300	3
slyA	b1642	3
slyB	b1641	3
sohB	b1272	3
speG	b1584	3
sucD	b0729	3
symE	b4347	3
tdcR	b3119	3
tdk	b1238	3
tehA	b1429	3
tehB	b1430	3
tmk	b1098	3
topA	b1274	3
topB	b1763	3
tyrR	b1323	3
tyrS	b1637	3
ubiG	b2232	3
udk	b2066	3
ulaF	b4198	3
ulaG	b4192	3
xthA	b1749	3
yadC	b0135	3
yaiS	b0364	3
ybdJ	b0580	3
ybfF	b0686	3
ybfI	b4636	3
ybhC	b0772	3
ybhK	b0780	3
ybiT	b0820	3
ybjJ	b0845	3
ybjS	b0868	3
ycaO	b0905	3
ycbL	b0927	3
ycbW	b0946	3
yccF	b0961	3
yccK	b0969	3
yccW	b0967	3
ycdY	b1035	3
yceA	b1055	3
yceG	b1097	3
yceH	b1067	3
yceI	b1056	3
yceO	b1058	3
ycfL	b1104	3
ycgJ	b1177	3
ycgL	b1179	3
ycgM	b1180	3
ychE	b1242	3
ychF	b1203	3
ychJ	b1233	3
ychN	b1219	3
ychS	b1228	3
yciA	b1253	3
yciB	b1254	3
yciC	b1255	3
yciH	b1282	3
yciI	b1251	3
yciO	b1267	3
yciQ	b1268	3
yciS	b1279	3
yciZ	b4596	3
ydbL	b1383	3
ydcA	b1419	3
ydcL	b1431	3
ydcN	b1434	3
ydcP	b1435	3
ydcX	b1445	3
ydfG	b1539	3
ydfH	b1540	3
ydgH	b1604	3
ydgK	b1626	3
ydhA	b1639	3
ydhC	b1660	3
ydhF	b1647	3
ydhO	b1655	3
ydiY	b1722	3
ydjA	b1765	3
yeaC	b1777	3
yeaD	b1780	3
yeaK	b1787	3
yeaP	b1794	3
yeaZ	b1807	3
yebA	b1856	3
yebK	b1853	3
yebS	b1833	3
yebY	b1839	3
yecA	b1908	3
yecD	b1867	3
yecM	b1875	3
yecN	b1869	3
yedD	b1928	3
yeeF	b2014	3
yegQ	b2081	3
yehT	b2125	3
yehU	b2126	3
yeiR	b2173	3
yeiS	b2145	3
yeiW	b4502	3
yejK	b2186	3
yfbT	b2293	3
yfcL	b2325	3
yfdI	b2352	3
ygdT	b4610	3
ygeF	b2850	3
ygeG	b2851	3
ygeK	b2856	3
ygeN	b2858	3
ygfI	b2921	3
ygfJ	b2877	3
yghE	b2969	3
yghS	b2985	3
ygiL	b3043	3
ygjP	b3085	3
ygjQ	b3086	3
yhaB	b3120	3
yhcA	b3215	3
yhdX	b3269	3
yhfL	b3369	3
yhfT	b3377	3
yhhZ	b3442	3
yhiS	b3504	3
yhjA	b3518	3
yhjB	b3520	3
yiaA	b3562	3
yiaB	b3563	3
yiaK	b3575	3
yiaL	b3576	3
yiaM	b3577	3
yiaT	b3584	3
yiaU	b3585	3
yiaW	b3587	3
yibD	b3615	3
yibJ	b3595	3
yibU	b4652	3
yibV	b4615	3
yicI	b3656	3
yicJ	b3657	3
yidJ	b3678	3
yidK	b3679	3
yidL	b3680	3
yidP	b3684	3
yidR	b3689	3
yidZ	b3711	3
yifB	b3765	3
yigE	b4482	3
yigG	b3818	3
yihF	b3861	3
yiiG	b3896	3
yijF	b3944	3
yjaA	b4011	3
yjaZ	b3989	3
yjbI	b4038	3
yjbL	b4047	3
yjbM	b4048	3
yjbS	b4621	3
yjbT	b4620	3
yjcB	b4060	3
yjcF	b4066	3
yjdQ	b4654	3
yjeJ	b4145	3
yjfM	b4185	3
yjfZ	b4204	3
yjgN	b4257	3
yjhI	b4299	3
yjhR	b4308	3
yjiC	b4325	3
yjiK	b4333	3
yjiN	b4336	3
yjjQ	b4365	3
yliG	b0835	3
ymfK	b1145	3
ymjA	b1295	3
ynbE	b1382	3
yneH	b1524	3
ynfC	b1585	3
yniB	b1726	3
yniC	b1727	3
yoaA	b1808	3
yoaB	b1809	3
yohN	b2107	3
yojI	b2211	3
yqeK	b2849	3
yqgD	b2941	3
yqiH	b3047	3
yrhA	b3443	3
yrhB	b3446	3
yrhC	b4552	3
ysaC	b4648	3
ytcA	b4622	3
ytfA	b4205	3
ytfI	b4215	3
znuA	b1857	3
zraS	b4003	3
abgA	b1338	4
abgB	b1337	4
abgR	b1339	4
abgT	b1336	4
acpT	b3475	4
aegA	b2468	4
alkA	b2068	4
alkB	b2212	4
anmK	b1640	4
aroM	b0390	4
arrQ	b1554	4
astE	b1744	4
baeS	b2078	4
basR	b4113	4
bcsE	b3536	4
bcsG	b3538	4
bssS	b1060	4
cadA	b4131	4
cadB	b4132	4
ccmB	b2200	4
ccmE	b2197	4
ccmF	b2196	4
ccmG	b2195	4
ccmH	b2194	4
cedA	b1731	4
chbC	b1737	4
chbR	b1735	4
cheA	b1888	4
cheB	b1883	4
cheR	b1884	4
cheW	b1887	4
cheY	b1882	4
cheZ	b1881	4
citT	b0612	4
clcB	b1592	4
cpsB	b2049	4
csgC	b1043	4
cyaA	b3806	4
cybC	b4236	4
dbpA	b1343	4
ddpA	b1487	4
ddpB	b1486	4
ddpC	b1485	4
ddpD	b1484	4
dhaR	b1201	4
dos	b1489	4
dsdC	b2364	4
etk	b0981	4
etp	b0982	4
eutK	b2438	4
eutN	b2456	4
exuR	b3094	4
fadK	b1701	4
fdnG	b1474	4
fdnH	b1475	4
fdnI	b1476	4
feaB	b1385	4
feaR	b1384	4
ffs	b0455	4
flgA	b1072	4
flgB	b1073	4
flgC	b1074	4
flgD	b1075	4
flgE	b1076	4
flgF	b1077	4
flgG	b1078	4
flgH	b1079	4
flgI	b1080	4
flgJ	b1081	4
flgK	b1082	4
flgL	b1083	4
flgM	b1071	4
flgN	b1070	4
flhA	b1879	4
flhB	b1880	4
flhC	b1891	4
flhE	b1878	4
fliA	b1922	4
fliD	b1924	4
fliE	b1937	4
fliF	b1938	4
fliG	b1939	4
fliH	b1940	4
fliI	b1941	4
fliJ	b1942	4
fliK	b1943	4
fliL	b1944	4
fliM	b1945	4
fliN	b1946	4
fliO	b1947	4
fliP	b1948	4
fliQ	b1949	4
fliS	b1925	4
fliZ	b1921	4
flxA	b1566	4
fmt	b3288	4
fnr	b1334	4
folM	b1606	4
fpr	b3924	4
fsaA	b0825	4
ftsE	b3463	4
gadW	b3515	4
gadX	b3516	4
gfcB	b0986	4
gfcE	b0983	4
glmU	b3730	4
glmZ	b4456	4
gmd	b2053	4
gpp	b3779	4
gudP	b2789	4
gutM	b2706	4
hcaB	b2541	4
hcr	b0872	4
hemC	b3805	4
hemX	b3803	4
hemY	b3802	4
hipA	b1507	4
hslJ	b1379	4
insZ	b4573	4
intE	b1140	4
intR	b1345	4
isrA	b4426	4
kilR	b1352	4
lar	b1348	4
lfhA	b0229	4
lhr	b1653	4
lsrD	b1515	4
lsrF	b1517	4
malX	b1621	4
malZ	b0403	4
maoC	b1387	4
marB	b1532	4
mcrA	b1159	4
mdtB	b2075	4
mdtH	b1065	4
mdtK	b1663	4
mdtQ	b2139	4
melR	b4118	4
micF	b4439	4
mltC	b2963	4
mngA	b0731	4
modC	b0765	4
motA	b1890	4
motB	b1889	4
mtlR	b3601	4
napB	b2203	4
napD	b2207	4
napG	b2205	4
narK	b1223	4
narV	b1465	4
narY	b1467	4
narZ	b1468	4
nfi	b3998	4
nfrB	b0569	4
nlpI	b3163	4
nudG	b1759	4
ogt	b1335	4
ompG	b1319	4
ompN	b1377	4
paaC	b1390	4
paaE	b1392	4
paaF	b1393	4
paaG	b1394	4
paaH	b1395	4
paaI	b1396	4
pbpG	b2134	4
pdxY	b1636	4
pinE	b1158	4
plsB	b4041	4
polB	b0060	4
pps	b1702	4
pqqL	b1494	4
proP	b4111	4
proW	b2678	4
psuK	b2166	4
puuP	b1296	4
racC	b1351	4
recA	b2699	4
recE	b1350	4
recG	b3652	4
recN	b2616	4
recQ	b3822	4
recT	b1349	4
recX	b2698	4
rem	b1561	4
rfaH	b3842	4
rhsE	b1456	4
rihB	b2162	4
rob	b4396	4
rspA	b1581	4
rspB	b1580	4
rtn	b2176	4
ryjB	b4624	4
rzpQ	b1573	4
rzpR	b1362	4
sad	b1525	4
setB	b2170	4
soxS	b4062	4
speF	b0693	4
spf	b3864	4
spoT	b3650	4
ssuA	b0936	4
stfR	b1372	4
sulA	b0958	4
tap	b1885	4
tar	b1886	4
tatD	b4483	4
tauB	b0366	4
tauC	b0367	4
tisB	b4618	4
torI	b4501	4
torT	b0994	4
torY	b1873	4
torZ	b1872	4
trpT	b3761	4
ttcA	b1344	4
tynA	b1386	4
uidA	b1617	4
uidB	b1616	4
uidC	b1615	4
uidR	b1618	4
ulaR	b4191	4
umuD	b1183	4
uvrA	b4058	4
uxaB	b1521	4
ves	b1742	4
vsr	b1960	4
wcaB	b2058	4
wcaC	b2057	4
wcaI	b2050	4
wcaJ	b2047	4
wza	b2062	4
wzb	b2061	4
wzxC	b2046	4
wzzE	b3785	4
xisE	b1141	4
yacL	b0119	4
yagT	b0286	4
ybaO	b0447	4
ybbP	b0496	4
ybbW	b0511	4
ybbY	b0513	4
ybcL	b0545	4
ybfC	b0704	4
ybhF	b0794	4
ybiO	b0808	4
ybiR	b0818	4
ycaI	b0913	4
ycaM	b0899	4
ycaN	b0900	4
ycbC	b0920	4
ycbF	b0944	4
ycbS	b0940	4
ycbV	b0943	4
yccM	b0992	4
yccS	b0960	4
yceB	b1063	4
yceJ	b1057	4
ycfS	b1113	4
ycfZ	b1121	4
ycgF	b1163	4
ycgR	b1194	4
ycgX	b1161	4
yciT	b1284	4
ycjD	b1289	4
ycjN	b1310	4
ycjR	b1314	4
ycjT	b1316	4
ycjW	b1320	4
ydaG	b1355	4
ydaL	b1340	4
ydaQ	b1346	4
ydaS	b1357	4
ydaT	b1358	4
ydaU	b1359	4
ydaV	b1360	4
ydaY	b1366	4
ydbA	b4492	4
ydcF	b1414	4
ydcI	b1422	4
ydcM	b1432	4
ydcO	b1433	4
ydcR	b1439	4
ydcV	b1443	4
ydcW	b1444	4
yddA	b1496	4
yddB	b1495	4
yddL	b1472	4
ydeE	b1534	4
ydeH	b1535	4
ydeK	b1510	4
ydeM	b1497	4
ydeN	b1498	4
ydeO	b1499	4
ydeP	b1501	4
ydeQ	b1502	4
ydfE	b1577	4
ydfN	b1547	4
ydfO	b1549	4
ydfU	b1560	4
ydfV	b1565	4
ydgI	b1605	4
ydgJ	b1624	4
ydhK	b1645	4
ydhV	b1673	4
ydiA	b1703	4
ydiF	b1694	4
ydiM	b1690	4
ydiO	b1695	4
ydiP	b1696	4
ydiQ	b1697	4
ydiR	b1698	4
ydiS	b1699	4
ydiT	b1700	4
ydjE	b1769	4
ydjG	b1771	4
ydjH	b1772	4
ydjI	b1773	4
ydjJ	b1774	4
ydjL	b1776	4
ydjY	b1751	4
ydjZ	b1752	4
yeaE	b1781	4
yeaL	b1789	4
yeaM	b1790	4
yeaN	b1791	4
yeaU	b1800	4
yeaW	b1802	4
yeaX	b1803	4
yebF	b1847	4
yebN	b1821	4
yebQ	b1828	4
yecE	b1868	4
yecR	b1904	4
yecT	b1877	4
yedA	b1959	4
yedF	b1930	4
yeeJ	b1978	4
yeeP	b1999	4
yeeS	b2002	4
yegU	b2099	4
yegV	b2100	4
yehL	b2119	4
yehP	b2121	4
yejF	b2180	4
yfaD	b2244	4
yfaU	b2245	4
yfaV	b2246	4
yfaX	b2248	4
yfbK	b2270	4
yfdN	b2357	4
yfdQ	b2360	4
yfdR	b2361	4
yfiR	b2603	4
ygaH	b2683	4
ygbN	b2740	4
yggC	b2928	4
yhdP	b4472	4
yheM	b3344	4
yhhX	b3440	4
yhjH	b3525	4
yhjQ	b3534	4
yibT	b4554	4
yidE	b3685	4
yidQ	b3688	4
yieE	b3712	4
yieH	b3715	4
yigZ	b3848	4
yihX	b3885	4
yjcE	b4065	4
yjcZ	b4110	4
yjdA	b4109	4
yjdI	b4126	4
yjdJ	b4127	4
yjdL	b4130	4
yjhD	b4281	4
yjiV	b4486	4
yliF	b0834	4
ymdA	b1044	4
ymdC	b1046	4
ymdE	b1028	4
ymfA	b1122	4
ymfJ	b1144	4
ymfL	b1147	4
ymfM	b1148	4
ymfN	b1149	4
ymfT	b1146	4
ynaA	b1368	4
ynaJ	b1332	4
ynbA	b1408	4
ynbC	b1410	4
ynbD	b1411	4
yncD	b1451	4
yncJ	b1436	4
yncK	b4578	4
yneF	b1522	4
yneJ	b1526	4
yniD	b4535	4
ynjA	b1753	4
ynjD	b1756	4
ynjF	b1758	4
ynjH	b1760	4
yoaE	b1816	4
yoaG	b1796	4
yodB	b1974	4
yphC	b2545	4
yrdD	b3283	4
yrfF	b3398	4
znuB	b1859	4
acnA	b1276	5
adhE	b1241	5
adhP	b1478	5
aidB	b4187	5
aldB	b3588	5
amyA	b1927	5
ansB	b2957	5
appB	b0979	5
appC	b0978	5
artI	b0863	5
bfd	b3337	5
bfr	b3336	5
bssR	b0836	5
cbpA	b1000	5
cbpM	b0999	5
cueR	b0487	5
dcuB	b4123	5
degQ	b3234	5
dkgA	b3012	5
dmsA	b0894	5
dmsB	b0895	5
dps	b0812	5
elaB	b2266	5
erfK	b1990	5
fbaB	b2097	5
fhuF	b4367	5
fic	b3361	5
frdA	b4154	5
frdC	b4152	5
frdD	b4151	5
fumB	b4122	5
gabD	b2661	5
gabP	b2663	5
gabT	b2662	5
gadB	b1493	5
gadC	b1492	5
gapC	b4493	5
glgS	b3049	5
glnA	b3870	5
gmr	b1285	5
grxB	b1064	5
hchA	b1967	5
hyaA	b0972	5
hyaB	b0973	5
hyaC	b0974	5
hyaD	b0975	5
hyaE	b0976	5
hyaF	b0977	5
hybA	b2996	5
hybB	b2995	5
hybF	b2991	5
hybO	b2997	5
hycB	b2724	5
hycC	b2723	5
hycD	b2722	5
hycE	b2721	5
hycF	b2720	5
hycG	b2719	5
hycH	b2718	5
hydN	b2713	5
hypA	b2726	5
hypB	b2727	5
hypC	b2728	5
kgtP	b2587	5
ldcC	b0186	5
luxS	b2687	5
mcbA	b0806	5
mcbR	b1450	5
mlrA	b2127	5
mntH	b2392	5
msrA	b4219	5
msyB	b1051	5
nrdH	b2673	5
nrdI	b2674	5
nrfC	b4072	5
osmB	b1283	5
osmC	b1482	5
osmE	b1739	5
osmF	b2131	5
osmY	b4376	5
otsA	b1896	5
otsB	b1897	5
pepE	b4021	5
pfkB	b1723	5
poxB	b0871	5
psiF	b0384	5
qor	b4051	5
queA	b0405	5
sodA	b3908	5
sodC	b1646	5
sra	b1480	5
sufA	b1684	5
sufB	b1683	5
sufC	b1682	5
sufD	b1681	5
sufE	b1679	5
talA	b2464	5
tam	b1519	5
tktB	b2465	5
ubiF	b0662	5
ugpB	b3453	5
uspB	b3494	5
wrbA	b1004	5
yahK	b0325	5
yahO	b0329	5
yajO	b0419	5
ybaS	b0485	5
ybaT	b0486	5
ybaY	b0453	5
ybdK	b0581	5
ybeL	b0643	5
ybgA	b0707	5
ybhB	b0773	5
ybhP	b0790	5
ybiI	b0803	5
ybjP	b0865	5
ycaC	b0897	5
ycaP	b0906	5
ycbB	b0925	5
ycbJ	b0919	5
yccB	b4592	5
yccJ	b1003	5
yceK	b1050	5
ycfH	b1100	5
ycgB	b1188	5
ycgZ	b1164	5
yciE	b1257	5
yciF	b1258	5
yciG	b1259	5
ydcS	b1440	5
ydiZ	b1724	5
yeaG	b1783	5
yeaH	b1784	5
yeaQ	b1795	5
yebV	b1836	5
yebW	b1837	5
yedP	b1955	5
yegS	b2086	5
yehE	b2112	5
yeiT	b2146	5
yfcG	b2302	5
yfdC	b2347	5
ygaF	b2660	5
ygaM	b2672	5
ygaU	b2665	5
ygdI	b2809	5
yghX	b4658	5
ygiW	b3024	5
ygjG	b3073	5
yhbO	b3153	5
yhbU	b3158	5
yhbV	b3159	5
yhbW	b3160	5
yhcO	b3239	5
yhfG	b3362	5
yhiM	b3491	5
yjaH	b4001	5
yjbQ	b4056	5
yjbR	b4057	5
yjdC	b4135	5
yjdN	b4107	5
yjgB	b4269	5
yjiL	b4334	5
yjjI	b4380	5
yjjU	b4377	5
yjjV	b4378	5
ymgC	b1167	5
ymgE	b1195	5
yncB	b1449	5
ynfD	b1586	5
ynhG	b1678	5
yniA	b1725	5
yoaC	b1810	5
yodC	b1957	5
yodD	b1953	5
yohC	b2135	5
yphA	b2543	5
ysgA	b3830	5
ytjA	b4568	5
aceA	b4015	6
aceK	b4016	6
acs	b4069	6
caiF	b0034	6
cfa	b1661	6
chaC	b1218	6
cspD	b0880	6
dctA	b3528	6
fdhE	b3891	6
fdoG	b3894	6
fdoH	b3893	6
fdoI	b3892	6
fecA	b4291	6
fecB	b4290	6
fecD	b4288	6
fecE	b4287	6
gcvB	b4443	6
hycA	b2725	6
malK	b4035	6
nrdF	b2676	6
nupG	b2964	6
rbsD	b3748	6
rmf	b0953	6
rpoS	b2741	6
rydB	b4430	6
sdaC	b2796	6
tnaA	b3708	6
tnaB	b3709	6
ydiH	b1685	6
yedZ	b1972	6
yfjK	b2627	6
yghU	b2989	6
yhaO	b3110	6
yiaD	b3552	6
yicG	b3646	6
ytfJ	b4216	6
asnA	b3744	7
bacA	b3057	7
insN	b4587	7
mdtI	b1599	7
pflD	b3951	7
rrsG	b2591	7
serT	b0971	7
ulaC	b4195	7
yahE	b0319	7
ybhT	b0762	7
yfgI	b2506	7
ygjH	b3074	7
yhdV	b3267	7
ypjJ	b4548	7
ytfG	b4211	7
fcl	b2052	8
fliT	b1926	8
ftsX	b3462	8
gfcD	b0984	8
glxK	b0514	8
ivbL	b3672	8
lomR	b4570	8
napH	b2204	8
nfrA	b0568	8
paaB	b1389	8
spy	b1743	8
tag	b3549	8
uvrB	b0779	8
ycbT	b0941	8
yeiH	b2158	8
ylbF	b0520	8
yphG	b2549	8
yrbL	b3207	8
pspG	b4050	9
ryjA	b4459	9
sgcQ	b4303	9
ybiV	b0822	9
ybjQ	b0866	9
yfaW	b2247	9
yfjI	b2625	9
yhhY	b3441	9
yqcC	b2792	9
yqfB	b2900	9
appY	b0564	10
argA	b2818	10
argB	b3959	10
argC	b3958	10
argD	b3359	10
argE	b3957	10
argF	b0273	10
argG	b3172	10
argH	b3960	10
argI	b4254	10
arnA	b2255	10
arnB	b2253	10
arnC	b2254	10
aroA	b0908	10
aroG	b0754	10
aroP	b0112	10
artJ	b0860	10
asd	b3433	10
asnB	b0674	10
bioF	b0776	10
carA	b0032	10
carB	b0033	10
cirA	b2155	10
clpS	b0881	10
codA	b0337	10
codB	b0336	10
csgD	b1040	10
csgE	b1039	10
csgF	b1038	10
csgG	b1037	10
cusB	b0574	10
cusC	b0572	10
cusF	b0573	10
cusR	b0571	10
cvpA	b2313	10
cysA	b2422	10
cysC	b2750	10
cysD	b2752	10
cysH	b2762	10
cysI	b2763	10
cysJ	b2764	10
cysK	b2414	10
cysM	b2421	10
cysN	b2751	10
cysP	b2425	10
cysU	b2424	10
cysW	b2423	10
dapB	b0031	10
dcyD	b1919	10
dnaG	b3066	10
dppA	b3544	10
dppB	b3543	10
dppC	b3542	10
dppD	b3541	10
dppF	b3540	10
dtpB	b3496	10
eco	b2209	10
emrD	b3673	10
entA	b0596	10
entB	b0595	10
entC	b0593	10
entE	b0594	10
fecC	b4289	10
fecR	b4292	10
fepA	b0584	10
fliY	b1920	10
folE	b2153	10
gdhA	b1761	10
glnQ	b0809	10
gltB	b3212	10
gltD	b3213	10
gltI	b0655	10
gltK	b0653	10
gntK	b3437	10
gsiA	b0829	10
gsiB	b0830	10
gsiC	b0831	10
gsiD	b0832	10
gst	b1635	10
hepA	b0059	10
hisA	b2024	10
hisB	b2022	10
hisC	b2021	10
hisD	b2020	10
hisF	b2025	10
hisG	b2019	10
hisI	b2026	10
hisJ	b2309	10
hisL	b2018	10
hisM	b2307	10
hisQ	b2308	10
iaaA	b0828	10
ilvA	b3772	10
ilvC	b3774	10
ilvD	b3771	10
ilvE	b3770	10
ilvG	b4488	10
ilvH	b0078	10
ilvI	b0077	10
ilvL	b3766	10
ilvM	b3769	10
iraP	b0382	10
ivy	b0220	10
kbl	b3617	10
leuA	b0074	10
leuB	b0073	10
leuC	b0072	10
leuD	b0071	10
leuL	b0075	10
livF	b3454	10
livG	b3455	10
livH	b3457	10
livJ	b3460	10
livK	b3458	10
livM	b3456	10
lysA	b2838	10
lysC	b4024	10
macA	b0878	10
malF	b4033	10
metA	b4013	10
[truncated: 150 more rows]

## Sheet: c=4
genename	bnumber	communitynumber
abgR	b1339	1
bglG	b3723	1
btuC	b1711	1
cybB	b1418	1
dcp	b1538	1
emtA	b1193	1
fadR	b1187	1
fnr	b1334	1
folM	b1606	1
holE	b1842	1
intE	b1140	1
nlpC	b1708	1
ogt	b1335	1
pabB	b1812	1
purR	b1658	1
sapC	b1292	1
sapD	b1291	1
sapF	b1290	1
solA	b1059	1
tatD	b4483	1
ttcA	b1344	1
tus	b1610	1
uvrA	b4058	1
xisE	b1141	1
yafO	b0233	1
ybfF	b0686	1
ycgV	b1202	1
yciT	b1284	1
ydaL	b1340	1
ydaN	b1342	1
ydgH	b1604	1
ydhA	b1639	1
ydhO	b1655	1
ydhP	b1657	1
ydiS	b1699	1
yeaD	b1780	1
yeaN	b1791	1
yebQ	b1828	1
yecE	b1868	1
yhfT	b3377	1
yidJ	b3678	1
yjgX	b4575	1
ymfJ	b1144	1
ymfL	b1147	1
ymfM	b1148	1
ymfN	b1149	1
ymfT	b1146	1
ymgG	b1172	1
yneG	b1523	1
ynjF	b1758	1
yrhA	b3443	1
ytfI	b4215	1
adk	b0474	2
atpA	b3734	2
atpB	b3738	2
atpD	b3732	2
atpE	b3737	2
atpI	b3739	2
cdsA	b0175	2
ddpX	b1488	2
diaA	b3149	2
dnaB	b4052	2
dnaX	b0470	2
dut	b3640	2
envC	b3613	2
fimA	b4314	2
focB	b2492	2
gatY	b2096	2
glyQ	b3560	2
glyS	b3559	2
glyT	b3978	2
guaC	b0104	2
hpt	b0125	2
hsdR	b4350	2
hyfJ	b2490	2
hyfR	b2491	2
ispF	b2746	2
mipA	b1782	2
mnmG	b3741	2
mtn	b0159	2
murA	b3189	2
mutY	b2961	2
nrdA	b2234	2
nuoF	b2284	2
nusG	b3982	2
ompT	b0565	2
ppa	b4226	2
prfB	b2891	2
proB	b0242	2
rfaL	b3622	2
rpmA	b3185	2
rpmB	b3637	2
rpmH	b3703	2
rpsR	b4202	2
rpsT	b0023	2
rraB	b4255	2
rseP	b0176	2
rutA	b1012	2
rutB	b1011	2
rutC	b1010	2
rutF	b1007	2
rutG	b1006	2
secA	b0098	2
secB	b3609	2
smpB	b2620	2
spr	b2175	2
stpA	b2669	2
tatA	b3836	2
tatC	b3839	2
tig	b0436	2
tktA	b2935	2
ybjC	b0850	2
yeaI	b1785	2
yehA	b2108	2
yfdH	b2351	2
yggT	b2952	2
yhgF	b3407	2
yihW	b3884	2
yjaG	b3999	2
ykfF	b0249	2
yqgB	b2939	2
yrbF	b3195	2
araA	b0062	3
araB	b0063	3
araE	b2841	3
argA	b2818	3
argC	b3958	3
argD	b3359	3
argF	b0273	3
argG	b3172	3
argH	b3960	3
argI	b4254	3
aroD	b1693	3
aroG	b0754	3
aroP	b0112	3
artJ	b0860	3
carA	b0032	3
carB	b0033	3
codA	b0337	3
csgD	b1040	3
csgE	b1039	3
csgF	b1038	3
csgG	b1037	3
cusF	b0573	3
cysA	b2422	3
cysC	b2750	3
cysD	b2752	3
cysI	b2763	3
cysM	b2421	3
cysN	b2751	3
cysP	b2425	3
cysU	b2424	3
dinD	b3645	3
dinF	b4044	3
dppA	b3544	3
dppB	b3543	3
dppD	b3541	3
entB	b0595	3
eptB	b3546	3
fdoG	b3894	3
fdoH	b3893	3
fepA	b0584	3
fliY	b1920	3
galP	b2943	3
gcvB	b4443	3
gdhA	b1761	3
glnQ	b0809	3
gltB	b3212	3
gltD	b3213	3
gltK	b0653	3
gsiA	b0829	3
gsiB	b0830	3
gst	b1635	3
hisB	b2022	3
hisD	b2020	3
hisF	b2025	3
hisH	b2023	3
hisI	b2026	3
hisQ	b2308	3
iaaA	b0828	3
ilvG	b4488	3
ilvH	b0078	3
ilvI	b0077	3
leuB	b0073	3
leuC	b0072	3
leuD	b0071	3
leuL	b0075	3
lexA	b4043	3
livF	b3454	3
livG	b3455	3
livH	b3457	3
livJ	b3460	3
livK	b3458	3
livM	b3456	3
lysA	b2838	3
lysC	b4024	3
lysU	b4129	3
metA	b4013	3
metE	b3829	3
metQ	b0197	3
nlpA	b3661	3
pepT	b1127	3
pntA	b1603	3
pntB	b1602	3
potF	b0854	3
pqqL	b1494	3
purE	b0523	3
purF	b2312	3
purK	b0522	3
purL	b2557	3
purT	b1849	3
pyrB	b4245	3
pyrI	b4244	3
recN	b2616	3
recX	b2698	3
sdaC	b2796	3
serA	b2913	3
serC	b0907	3
shiA	b1981	3
srlA	b2702	3
srlB	b2704	3
srlD	b2705	3
srlE	b2703	3
sulA	b0958	3
thiD	b2103	3
thiG	b3991	3
thiH	b3990	3
thrA	b0002	3
thrB	b0003	3
thrC	b0004	3
trpA	b1260	3
trpB	b1261	3
trpC	b1262	3
trpD	b1263	3
trpE	b1264	3
trpL	b1265	3
uraA	b2497	3
uspE	b1333	3
ybiC	b0801	3
ycgK	b1178	3
yciW	b1287	3
ydiJ	b1687	3
ydjN	b1729	3
yebG	b1848	3
yecC	b1917	3
yecS	b1918	3
yedX	b1970	3
yeiB	b2152	3
yeiG	b2154	3
yhcN	b3238	3
yhjE	b3523	3
yicG	b3646	3
yjjM	b4357	3
ymgI	b4593	3
yncE	b1452	3
ynfF	b1588	3
ynfG	b1589	3
yodA	b1973	3
bioD	b0778	4
cheA	b1888	4
cheW	b1887	4
fliL	b1944	4
fliN	b1946	4
fliS	b1925	4
fliZ	b1921	4
fruA	b2167	4
kduI	b2843	4
mglB	b2150	4
motA	b1890	4
ymdA	b1044	4
dnaE	b0184	5
prfC	b4375	5
rfaB	b3628	5
rplM	b3231	5
secD	b0408	5
secG	b3175	5
sspB	b3228	5
thrT	b3979	5
yajG	b0434	5
yggS	b2951	5
yibN	b3611	5
