# Supplementary material for: Robust Detection of Hierarchical Communities from Escherichia coli Gene Expression Data
Source: PLoS Comput Biol. 2012 Feb 23;8(2):e1002391. doi: 10.1371/journal.pcbi.1002391 (PMC3285575; doi:10.1371/journal.pcbi.1002391)
Supplement: Dataset S7 — List of GO term enrichments. To determine whether the inferred community structure groups genes with similar biological functions, a test to determine whether the identified communities significantly enrich for any of the gene ontology (GO) terms identified in E. coli is performed. At each value, each significant enrichment is listed by giving it's corresponding p-value, GO term number, core community number, community size, GO term size, the number of genes in common, and the biological description of the GO term. (XLS) [file pcbi.1002391.s007.xls]

## Sheet: fmin=2
PVALUE	GOTERMNUMBER	COMNUMBER	COMSIZE	GOSIZE	#INCOMMON	DESCRIPTION
3.82287e-35	6412	1	1171	101	89	translation
4.20867e-29	3723	1	1171	105	86	RNA binding
9.15964e-26	3735	1	1171	56	54	structural constituent of ribosome
1.65148e-20	8652	6	278	62	33	cellular amino acid biosynthetic process
8.18811e-20	19843	1	1171	42	41	rRNA binding
5.28895e-19	5737	1	1171	674	288	cytoplasm
1.31571e-16	30529	1	1171	36	35	ribonucleoprotein complex
4.30697e-16	5840	1	1171	38	36	ribosome
4.24619e-13	5515	1	1171	875	333	protein binding calmodulin binding
1.64279e-12	9288	2	1010	24	24	bacterial-type flagellum
8.07935e-12	5506	4	297	210	49	iron ion binding
3.37469e-10	6865	6	278	70	25	amino acid transport
3.95196e-09	6526	6	278	13	11	arginine biosynthetic process
5.88653e-09	1539	2	1010	28	24	ciliary or flagellar motility
6.96086e-09	5829	1	1171	121	67	cytosol
9.22881e-09	3774	2	1010	17	17	motor activity
1.1536e-08	9425	2	1010	17	17	bacterial-type flagellum basal body
3.40163e-08	16597	6	278	18	12	amino acid binding
1.09468e-07	6164	6	278	16	11	purine nucleotide biosynthetic process
1.14878e-07	7049	1	1171	55	37	cell cycle
1.2218e-07	19861	2	1010	15	15	flagellum
1.73613e-07	30170	6	278	55	19	pyridoxal phosphate binding
1.9626e-07	287	1	1171	166	81	magnesium ion binding
2.01563e-07	49	1	1171	24	21	tRNA binding
2.16674e-07	6935	2	1010	22	19	chemotaxis
3.04242e-07	105	6	278	11	9	histidine biosynthetic process
6.92181e-07	51301	1	1171	49	33	cell division
1.17296e-06	8360	1	1171	37	27	regulation of cell shape
1.3503e-06	6810	4	297	623	80	transport
1.38556e-06	9097	6	278	7	7	isoleucine biosynthetic process leucine biosynthetic process
1.45461e-06	9055	4	297	116	28	electron carrier activity
1.66e-06	46872	4	297	408	60	metal ion binding
1.67101e-06	22627	1	1171	17	16	cytosolic small ribosomal subunit
1.9587e-06	22900	4	297	94	25	electron transport chain
5.20387e-06	55114	4	297	363	54	oxidation reduction
6.81973e-06	51536	4	297	106	25	iron-sulfur cluster binding
7.33623e-06	9061	4	297	40	15	anaerobic respiration
8.27671e-06	9103	1	1171	67	39	lipopolysaccharide biosynthetic process
1.34512e-05	162	6	278	6	6	tryptophan biosynthetic process protein phosphatase type 1 complex
1.45722e-05	6189	6	278	6	6	'de novo' IMP biosynthetic process
1.58969e-05	9099	6	278	6	6	valine biosynthetic process
1.74866e-05	9098	6	278	6	6	leucine biosynthetic process
1.94295e-05	15421	6	278	6	6	oligopeptide-transporting ATPase activity
2.09724e-05	9408	1	1171	26	20	response to heat
2.42509e-05	9252	1	1171	41	27	peptidoglycan biosynthetic process
2.46277e-05	51539	4	297	98	23	4 iron, 4 sulfur cluster binding
2.60911e-05	104	4	297	6	6	succinate dehydrogenase activity
5.11123e-05	6099	4	297	25	11	tricarboxylic acid cycle
5.4604e-05	8643	4	297	88	21	carbohydrate transport
7.64313e-05	9082	6	278	7	6	branched chain family amino acid biosynthetic process
7.81142e-05	6221	6	278	10	7	pyrimidine nucleotide biosynthetic process
0.000168081	9073	6	278	15	8	aromatic amino acid family biosynthetic process aromatic amino acid family catabolic process
0.000171823	3984	6	278	5	5	acetolactate synthase activity
0.000238618	42936	6	278	8	6	dipeptide transporter activity
0.000255173	5525	1	1171	40	25	GTP binding
0.000273931	6113	4	297	5	5	fermentation
0.000294319	5198	2	1010	20	15	structural molecule activity
0.000295003	15768	4	297	5	5	maltose transport
0.000301357	16491	4	297	264	39	oxidoreductase activity
0.000316654	6457	1	1171	27	19	protein folding 'de novo' protein folding
0.000317102	5624	1	1171	65	35	membrane fraction
0.000393416	20037	4	297	20	9	heme binding
0.000635168	42938	6	278	9	6	dipeptide transport
0.000772292	103	6	278	6	5	sulfate assimilation
0.000780798	55085	2	1010	150	59	transmembrane transport
0.00080965	9325	2	1010	11	10	nitrate reductase complex
0.00082522	16151	4	297	27	10	nickel ion binding
0.000883834	6744	1	1171	18	14	ubiquinone biosynthetic process FADH2 metabolic process
0.000967063	16829	6	278	81	17	lyase activity
0.000985931	43190	6	278	36	11	ATP-binding cassette (ABC) transporter complex
0.00104717	6541	6	278	14	7	glutamine metabolic process
0.00119138	42355	4	297	6	5	L-fucose catabolic process
0.00121856	8033	1	1171	29	19	tRNA processing lipoprotein binding
0.00142593	15986	1	1171	11	10	ATP synthesis coupled proton transport
0.00143855	5215	6	278	209	30	transporter activity
0.00159532	9088	6	278	4	4	threonine biosynthetic process
0.00165668	9094	6	278	4	4	L-phenylalanine biosynthetic process
0.00172295	15594	6	278	4	4	putrescine-importing ATPase activity
0.0019118	46677	1	1171	62	32	response to antibiotic
0.00214284	46933	1	1171	8	8	hydrogen ion transporting ATP synthase activity, rotational mechanism
0.00218215	166	1	1171	432	152	nucleotide binding
0.00223278	6633	1	1171	17	13	fatty acid biosynthetic process hexadecanal biosynthetic process
0.0024633	16757	1	1171	28	18	transferase activity, transferring glycosyl groups
0.00255412	19582	4	297	4	4	D-galactarate catabolic process galactonate metabolic process
0.00267574	15423	4	297	4	4	maltose-transporting ATPase activity
0.00280326	9432	2	1010	23	15	SOS response
0.00280953	15609	4	297	4	4	maltooligosaccharide-importing ATPase activity
0.00284812	8940	2	1010	12	10	nitrate reductase activity
0.0029574	42956	4	297	4	4	maltodextrin transport
0.00304127	9239	4	297	7	5	enterobactin biosynthetic process
0.00400695	3755	1	1171	10	9	peptidyl-prolyl cis-trans isomerase activity
0.00428904	5737	6	278	674	67	cytoplasm
0.00533643	3924	1	1171	16	12	GTPase activity small monomeric GTPase activity ARF small monomeric GTPase activity
0.00612679	5524	1	1171	422	146	ATP binding
0.00628217	15934	1	1171	7	7	large ribosomal subunit
0.00633002	6810	2	1010	623	183	transport
0.00642826	65002	1	1171	7	7	intracellular protein transmembrane transport
0.00654028	9228	6	278	13	6	thiamin biosynthetic process
0.00658132	16114	1	1171	7	7	terpenoid biosynthetic process
0.00672076	15847	6	278	5	4	putrescine transport
0.00674184	46961	1	1171	7	7	proton-transporting ATPase activity, rotational mechanism
0.00721711	16779	1	1171	35	20	nucleotidyltransferase activity phosphotransferase activity, for other substituted phosphate groups
0.00806957	9089	6	278	9	5	lysine biosynthetic process via diaminopimelate homoserine biosynthetic process homoserine catabolic process
0.00832174	9102	6	278	9	5	biotin biosynthetic process
0.00834573	51537	4	297	29	9	2 iron, 2 sulfur cluster binding
0.00859019	8272	6	278	9	5	sulfate transport
0.0104711	15675	4	297	5	4	nickel ion transport
0.0109795	4812	1	1171	17	12	aminoacyl-tRNA ligase activity
0.0111014	6826	4	297	37	10	iron ion transport
0.0117096	6810	6	278	623	61	transport
0.011759	6396	1	1171	15	11	RNA processing
0.0118879	9982	1	1171	11	9	pseudouridine synthase activity tyrosine aminopeptidase activity
0.012004	15453	1	1171	15	11	oxidoreduction-driven active transmembrane transporter activity light-driven active transmembrane transporter activity
0.0140022	30145	1	1171	69	32	manganese ion binding
0.0147003	160	5	1005	87	36	two-component signal transduction system (phosphorelay)
0.0168144	16866	6	278	3	3	intramolecular transferase activity
0.0172455	6571	6	278	3	3	tyrosine biosynthetic process
0.0175074	8565	5	1005	39	20	protein transporter activity
0.0176994	19856	6	278	3	3	pyrimidine base biosynthetic process
0.0181777	6532	6	278	3	3	aspartate biosynthetic process
0.0186827	3849	6	278	3	3	3-deoxy-7-phosphoheptulonate synthase activity
0.0188539	6353	1	1171	6	6	transcription termination
0.0192096	31119	1	1171	6	6	tRNA pseudouridine synthesis
0.0192165	15419	6	278	3	3	sulfate transmembrane-transporting ATPase activity
0.019579	3746	1	1171	6	6	translation elongation factor activity
0.0207649	3824	6	278	371	40	catalytic activity
0.0212813	5524	6	278	422	44	ATP binding
0.0222045	6520	6	278	23	7	cellular amino acid metabolic process
0.0240057	6418	1	1171	16	11	tRNA aminoacylation for protein translation
0.0277815	9234	1	1171	8	7	menaquinone biosynthetic process
0.028883	6779	1	1171	12	9	porphyrin biosynthetic process
0.0293103	19402	4	297	3	3	galactitol metabolic process
0.0293726	32155	1	1171	12	9	cell division site part
0.0293879	8299	1	1171	10	8	isoprenoid biosynthetic process isoprenoid catabolic process
0.0301579	16021	2	1010	866	239	integral to membrane
0.0303958	6569	4	297	3	3	tryptophan catabolic process
0.03059	5886	2	1010	1037	281	plasma membrane integral to plasma membrane
0.033116	9055	2	1010	116	43	electron carrier activity
0.0356337	5975	4	297	85	15	carbohydrate metabolic process
0.0411733	15031	6	278	49	10	protein transport
0.0440765	70475	1	1171	17	11	rRNA base methylation
0.044454	3676	1	1171	77	33	nucleic acid binding
0.0481427	42493	1	1171	22	13	response to drug
0.0485499	8233	1	1171	57	26	peptidase activity
0.0486704	6886	1	1171	5	5	intracellular protein transport exocytosis
0.0493108	15450	1	1171	5	5	P-P-bond-hydrolysis-driven protein transmembrane transporter activity
0.0499683	43952	1	1171	5	5	protein transport by the Sec complex

## Sheet: fmin=4
PVALUE	GOTERMNUMBER	COMNUMBER	COMSIZE	GOSIZE	#INCOMMON	DESCRIPTION
8.40553e-42	9288	11	72	24	24	bacterial-type flagellum
9.57124e-39	6826	9	53	37	25	iron ion transport
8.22484e-38	1539	11	72	28	24	ciliary or flagellar motility
3.67093e-35	6412	8	826	101	79	translation
6.50993e-34	3735	8	826	56	54	structural constituent of ribosome
3.08196e-31	3723	8	826	105	77	RNA binding
1.72541e-29	6935	11	72	22	19	chemotaxis
4.30326e-29	3774	11	72	17	17	motor activity
5.37908e-29	9425	11	72	17	17	bacterial-type flagellum basal body
2.05942e-25	19861	11	72	15	15	flagellum
5.60897e-25	5506	9	53	210	31	iron ion binding
3.71518e-24	19843	8	826	42	40	rRNA binding
6.97912e-23	6811	9	53	79	22	ion transport
6.98551e-22	30529	8	826	36	35	ribonucleoprotein complex
1.71892e-21	5840	8	826	38	36	ribosome
6.61922e-21	8652	6	247	62	32	cellular amino acid biosynthetic process
4.10959e-17	5506	10	139	210	39	iron ion binding
6.65762e-16	9055	10	139	116	29	electron carrier activity
7.30467e-15	51539	10	139	98	26	4 iron, 4 sulfur cluster binding
8.22149e-15	15453	2	300	15	15	oxidoreduction-driven active transmembrane transporter activity light-driven active transmembrane transporter activity
1.85481e-13	6865	6	247	70	27	amino acid transport
6.12603e-13	45272	2	300	13	13	plasma membrane respiratory chain complex I
9.18904e-13	30964	2	300	13	13	NADH dehydrogenase complex
1.97471e-12	9060	2	300	21	16	aerobic respiration
2.15139e-12	5515	8	826	875	251	protein binding calmodulin binding
3.5586e-12	22900	10	139	94	23	electron transport chain
4.54865e-12	51536	10	139	106	24	iron-sulfur cluster binding
5.46876e-12	3954	2	300	12	12	NADH dehydrogenase activity
6.28265e-12	46872	10	139	408	45	metal ion binding
6.73083e-12	9061	10	139	40	16	anaerobic respiration
9.6824e-12	5737	8	826	674	203	cytoplasm
1.81034e-11	9239	9	53	7	7	enterobactin biosynthetic process
5.24401e-11	5198	11	72	20	10	structural molecule activity
2.06723e-10	9296	11	72	11	8	flagellum assembly
3.9669e-10	8360	8	826	37	27	regulation of cell shape
4.5563e-10	9432	1	594	23	19	SOS response
7.12546e-10	7049	8	826	55	34	cell cycle
7.27366e-10	8643	2	300	88	28	carbohydrate transport
1.06556e-09	6526	6	247	13	11	arginine biosynthetic process
1.92657e-09	6099	2	300	25	15	tricarboxylic acid cycle
3.42805e-09	30170	6	247	55	20	pyridoxal phosphate binding
8.89946e-09	22627	8	826	17	16	cytosolic small ribosomal subunit
1.51437e-08	51301	8	826	49	30	cell division
2.04118e-08	6810	9	53	623	28	transport
2.08351e-08	55114	10	139	363	37	oxidation reduction
3.18598e-08	9103	8	826	67	36	lipopolysaccharide biosynthetic process
4.17859e-08	48038	2	300	18	12	quinone binding ubiquinone binding
5.21041e-08	49	8	826	24	19	tRNA binding
6.12313e-08	16151	10	139	27	11	nickel ion binding
7.64768e-08	9252	8	826	41	26	peptidoglycan biosynthetic process
1.44165e-07	50136	2	300	8	8	NADH dehydrogenase (quinone) activity
1.66234e-07	6974	1	594	58	28	response to DNA damage stimulus DNA damage induced protein phosphorylation
1.96466e-07	16597	6	247	18	11	amino acid binding
2.17197e-07	55114	2	300	363	57	oxidation reduction
2.31169e-07	3677	1	594	385	96	DNA binding
2.7753e-07	17004	10	139	18	9	cytochrome complex assembly
4.64807e-07	42128	10	139	19	9	nitrate assimilation
6.85481e-07	9097	6	247	7	7	isoleucine biosynthetic process leucine biosynthetic process
7.87598e-07	6164	6	247	16	10	purine nucleotide biosynthetic process
1.35322e-06	6281	1	594	64	28	DNA repair
4.66144e-06	105	6	247	11	8	histidine biosynthetic process
4.68417e-06	9401	2	300	57	18	phosphoenolpyruvate-dependent sugar phosphotransferase system
4.87107e-06	287	8	826	166	61	magnesium ion binding
4.90093e-06	9061	2	300	40	15	anaerobic respiration
6.64632e-06	9408	1	594	26	16	response to heat
7.11957e-06	162	6	247	6	6	tryptophan biosynthetic process protein phosphatase type 1 complex
7.7668e-06	9099	6	247	6	6	valine biosynthetic process
8.54348e-06	9098	6	247	6	6	leucine biosynthetic process
9.49276e-06	15421	6	247	6	6	oligopeptide-transporting ATPase activity
1.18679e-05	4872	9	53	9	5	receptor activity
2.02181e-05	4888	11	72	4	4	transmembrane receptor activity nicotinic acetylcholine-activated cation-selective channel activity
2.13285e-05	42355	2	300	6	6	L-fucose catabolic process
2.99361e-05	16491	10	139	264	26	oxidoreductase activity
3.20007e-05	15343	9	53	5	4	siderophore-iron transmembrane transporter activity
3.65722e-05	15891	9	53	5	4	siderophore transport
3.92387e-05	8137	2	300	20	10	NADH dehydrogenase (ubiquinone) activity
4.97551e-05	4871	11	72	40	8	signal transducer activity
5.9008e-05	8565	4	493	39	18	protein transporter activity
8.18218e-05	15986	8	826	11	10	ATP synthesis coupled proton transport
8.89242e-05	9073	6	247	15	8	aromatic amino acid family biosynthetic process aromatic amino acid family catabolic process
0.000101016	3984	6	247	5	5	acetolactate synthase activity
0.000108231	15847	6	247	5	5	putrescine transport
0.000118163	6950	1	594	86	30	response to stress
0.000133186	42936	6	247	8	6	dipeptide transporter activity
0.000170108	6071	2	300	14	8	glycerol metabolic process
0.000202608	19582	10	139	4	4	D-galactarate catabolic process galactonate metabolic process
0.000227538	46933	8	826	8	8	hydrogen ion transporting ATP synthase activity, rotational mechanism
0.000251452	5737	6	247	674	66	cytoplasm
0.000252128	15768	2	300	5	5	maltose transport
0.00029215	8033	8	826	29	17	tRNA processing lipoprotein binding
0.00029546	20037	10	139	20	7	heme binding
0.000311059	6779	8	826	12	10	porphyrin biosynthetic process
0.000317565	42938	6	247	9	6	dipeptide transport
0.000319343	3755	8	826	10	9	peptidyl-prolyl cis-trans isomerase activity
0.000323768	9228	6	247	13	7	thiamin biosynthetic process
0.000408514	6189	6	247	6	5	'de novo' IMP biosynthetic process
0.000428939	103	6	247	6	5	sulfate assimilation
0.000478378	6541	6	247	14	7	glutamine metabolic process
0.00053791	6633	8	826	17	12	fatty acid biosynthetic process hexadecanal biosynthetic process
0.000593189	6221	6	247	10	6	pyrimidine nucleotide biosynthetic process
0.000707348	7165	11	72	40	7	signal transduction
0.00079721	6113	10	139	5	4	fermentation
0.000808851	44461	11	72	3	3	bacterial-type flagellum part
0.000850357	15675	10	139	5	4	nickel ion transport
0.000871071	9424	11	72	3	3	bacterial-type flagellum hook
0.000882862	15934	8	826	7	7	large ribosomal subunit
0.000914792	3676	8	826	77	31	nucleic acid binding
0.000916818	46961	8	826	7	7	proton-transporting ATPase activity, rotational mechanism
0.00094366	43064	11	72	3	3	flagellum organization
0.000958279	30151	10	139	24	7	molybdenum ion binding
0.000991448	9088	6	247	4	4	threonine biosynthetic process
0.00101187	9082	6	247	7	5	branched chain family amino acid biosynthetic process
0.00102701	5524	6	247	422	45	ATP binding
0.00102958	9094	6	247	4	4	L-phenylalanine biosynthetic process
0.00107076	15594	6	247	4	4	putrescine-importing ATPase activity
0.00112013	6744	8	826	18	12	ubiquinone biosynthetic process FADH2 metabolic process
0.00122353	4521	1	594	6	6	endoribonuclease activity
0.0014942	6260	8	826	45	21	DNA replication DNA-dependent DNA replication
0.00158179	30145	8	826	69	28	manganese ion binding
0.00159643	43190	6	247	36	10	ATP-binding cassette (ABC) transporter complex
0.00202701	16491	2	300	264	37	oxidoreductase activity
0.00208067	15031	11	72	49	7	protein transport
0.0023403	19684	2	300	4	4	photosynthesis, light reaction
0.0024011	5215	6	247	209	27	transporter activity
0.00243781	19571	2	300	4	4	D-arabinose catabolic process
0.0025438	9486	2	300	4	4	cytochrome bo3 ubiquinol oxidase activity
0.00257753	16829	6	247	81	15	lyase activity
0.00265943	33499	2	300	4	4	galactose catabolic process via UDP-galactose
0.00275386	5887	2	300	50	13	integral to plasma membrane
0.00278549	15689	11	72	4	3	molybdate ion transport
0.00278607	15423	2	300	4	4	maltose-transporting ATPase activity
0.00281273	32155	8	826	12	9	cell division site part
0.00284286	16757	8	826	28	15	transferase activity, transferring glycosyl groups
0.0029183	8940	10	139	12	5	nitrate reductase activity
0.00292537	15609	2	300	4	4	maltooligosaccharide-importing ATPase activity
0.0029677	4812	8	826	17	11	aminoacyl-tRNA ligase activity
0.00307934	42956	2	300	4	4	maltodextrin transport
0.003133	15627	4	493	12	8	type II protein secretion system complex
0.0032826	6353	8	826	6	6	transcription termination
0.00365517	15628	4	493	12	8	protein secretion by the type II secretion system
0.00389449	16779	8	826	35	17	nucleotidyltransferase activity phosphotransferase activity, for other substituted phosphate groups
0.00398849	8430	10	139	7	4	selenium binding
0.0041117	6396	8	826	15	10	RNA processing
0.00415807	9389	10	139	3	3	dimethyl sulfoxide reductase activity
0.00432441	9089	6	247	9	5	lysine biosynthetic process via diaminopimelate homoserine biosynthetic process homoserine catabolic process
0.00437692	9390	10	139	3	3	dimethyl sulfoxide reductase complex
0.0043862	15716	4	493	12	8	phosphonate transport
0.0044516	9102	6	247	9	5	biotin biosynthetic process
0.00458649	8272	6	247	9	5	sulfate transport
0.0048277	5381	9	53	5	3	iron ion transmembrane transporter activity
0.00557518	6810	3	698	623	137	transport
0.00593754	8643	4	493	88	24	carbohydrate transport
0.00625559	166	6	247	432	43	nucleotide binding
0.00722259	5525	8	826	40	18	GTP binding
0.0082834	3924	8	826	16	10	GTPase activity small monomeric GTPase activity ARF small monomeric GTPase activity
0.0084672	7155	3	698	31	15	cell adhesion
0.00847166	910	8	826	16	10	cytokinesis
0.00858863	15684	9	53	6	3	ferrous iron transport
0.008752	3824	6	247	371	38	catalytic activity
0.00931554	46677	8	826	62	24	response to antibiotic
0.00999137	42493	8	826	22	12	response to drug
0.0104756	15757	2	300	5	4	galactose transport
0.0107751	5829	8	826	121	39	cytosol
0.0112165	6571	6	247	3	3	tyrosine biosynthetic process
0.0112432	6886	8	826	5	5	intracellular protein transport exocytosis
0.0114404	15450	8	826	5	5	P-P-bond-hydrolysis-driven protein transmembrane transporter activity
0.0114639	7059	8	826	9	7	chromosome segregation
0.0114901	19856	6	247	3	3	pyrimidine base biosynthetic process
0.0114904	9086	6	247	11	5	methionine biosynthetic process methionine catabolic process
0.0116447	43952	8	826	5	5	protein transport by the Sec complex
0.0117773	6532	6	247	3	3	aspartate biosynthetic process
0.0118565	22625	8	826	5	5	cytosolic large ribosomal subunit
0.0119714	65002	8	826	7	6	intracellular protein transmembrane transport
0.012076	43022	8	826	5	5	ribosome binding
0.0120793	15419	6	247	3	3	sulfate transmembrane-transporting ATPase activity
0.0121126	6810	6	247	623	55	transport
0.0121165	16740	6	247	340	35	transferase activity
0.0122118	70475	8	826	17	10	rRNA base methylation
0.0122547	5576	11	72	15	4	extracellular region
0.0123026	6520	6	247	23	7	cellular amino acid metabolic process
0.0123039	15937	8	826	5	5	coenzyme A biosynthetic process coenzyme A catabolic process
0.0123684	7047	8	826	46	19	cellular cell wall organization oncogenesis
0.0123889	42838	10	139	4	3	D-glucarate catabolic process
0.0124398	5524	5	323	422	56	ATP binding
0.0125405	45261	8	826	5	5	proton-transporting ATP synthase complex, catalytic core F(1)
0.0127864	15920	8	826	5	5	lipopolysaccharide transport
0.0128844	15556	10	139	4	3	C4-dicarboxylate transmembrane transporter activity
0.0134213	15740	10	139	4	3	C4-dicarboxylate transport
0.0135045	43213	9	53	7	3	bacteriocin transport
0.0140048	31224	10	139	4	3	intrinsic to membrane
0.0146414	6567	10	139	4	3	threonine catabolic process
0.0149508	19077	13	11	2	2	lytic viral release
0.0171005	46688	6	247	7	4	response to copper ion
0.0203993	6350	1	594	303	63	transcription
0.0226902	5886	5	323	1037	107	plasma membrane integral to plasma membrane
0.0228548	55085	3	698	150	42	transmembrane transport
0.0250038	6810	10	139	623	35	transport
0.0256236	16853	8	826	45	18	isomerase activity
0.0257363	9325	10	139	11	4	nitrate reductase complex
0.0262327	104	2	300	6	4	succinate dehydrogenase activity
0.0262445	15417	5	323	4	4	polyamine-transporting ATPase activity
0.0263679	42773	2	300	10	5	ATP synthesis coupled electron transport
0.0264342	4368	2	300	3	3	glycerol-3-phosphate dehydrogenase activity
0.0268885	6800	10	139	5	3	oxygen and reactive oxygen species metabolic process
0.0271494	30288	6	247	62	11	outer membrane-bounded periplasmic space
0.0271696	16042	2	300	6	4	lipid catabolic process
0.0272869	19402	2	300	3	3	galactitol metabolic process
0.0281965	6569	2	300	3	3	tryptophan catabolic process
0.0284566	51082	1	594	18	9	unfolded protein binding
0.0302813	8080	1	594	22	10	N-acetyltransferase activity
0.0310786	9289	3	698	28	13	pilus
0.0315231	16021	4	493	866	128	integral to membrane
0.033212	6418	8	826	16	9	tRNA aminoacylation for protein translation
0.0341787	16742	6	247	4	3	hydroxymethyl-, formyl- and related transferase activity
0.0346574	5975	2	300	85	15	carbohydrate metabolic process
0.0348489	9090	6	247	4	3	homoserine biosynthetic process homoserine catabolic process
0.0355459	5375	6	247	4	3	copper ion transmembrane transporter activity
0.0362713	60003	6	247	4	3	copper ion export
0.0364977	166	5	323	432	53	nucleotide binding
0.0365686	9420	11	72	2	2	bacterial-type flagellum filament
0.0370269	10272	6	247	4	3	response to silver ion
0.0386002	6473	11	72	2	2	protein amino acid acetylation
0.0393667	15846	5	323	4	4	polyamine transport
0.0410326	33014	8	826	4	4	tetrapyrrole biosynthetic process
0.0413327	5829	6	247	121	16	cytosol
0.041533	6351	8	826	4	4	transcription, DNA-dependent
0.0420457	8990	8	826	4	4	rRNA (guanine-N2-)-methyltransferase activity
0.0425713	3989	8	826	4	4	acetyl-CoA carboxylase activity acetylcholinesterase activity
0.0426245	9401	4	493	57	16	phosphoenolpyruvate-dependent sugar phosphotransferase system
0.0427595	30488	8	826	6	5	tRNA methylation
0.0431102	45263	8	826	4	4	proton-transporting ATP synthase complex, coupling factor F(o)
0.0433452	3746	8	826	6	5	translation elongation factor activity
0.0436629	42777	8	826	4	4	plasma membrane ATP synthesis coupled proton transport
0.0439306	16887	6	247	88	13	ATPase activity endodeoxyribonuclease activity, producing 5'-phosphomonoesters
0.0439472	5315	8	826	6	5	inorganic phosphate transmembrane transporter activity
0.0442299	5543	8	826	4	4	phospholipid binding
0.0448119	5548	8	826	4	4	phospholipid transporter activity
0.0450009	166	8	826	432	104	nucleotide binding
0.046606	5351	2	300	45	10	sugar:hydrogen symporter activity

## Sheet: fmin=6
PVALUE	GOTERMNUMBER	COMNUMBER	COMSIZE	GOSIZE	#INCOMMON	DESCRIPTION
1.07e-78	3735	22	107	56	51	structural constituent of ribosome
3.09e-68	6412	22	107	101	57	translation
6.45e-57	19843	22	107	42	38	rRNA binding
7.99e-53	5840	22	107	38	35	ribosome
8.37e-47	30529	22	107	36	32	ribonucleoprotein complex
5.6e-42	9288	29	71	24	24	bacterial-type flagellum
2.84e-40	3723	22	107	105	42	RNA binding
5.49e-38	1539	29	71	28	24	ciliary or flagellar motility
5.24e-34	6826	11	63	37	24	iron ion transport
6.54e-34	45272	53	14	13	13	plasma membrane respiratory chain complex I
1.31e-33	30964	53	14	13	13	NADH dehydrogenase complex
9.34e-31	3954	53	14	12	12	NADH dehydrogenase activity
1.27e-29	6935	29	71	22	19	chemotaxis
3.29e-29	3774	29	71	17	17	motor activity
4.11e-29	9425	29	71	17	17	bacterial-type flagellum basal body
3.18e-28	15453	53	14	15	12	oxidoreduction-driven active transmembrane transporter activity light-driven active transmembrane transporter activity
4.56e-28	9432	31	56	23	18	SOS response
1.04e-26	48038	53	14	18	12	quinone binding ubiquinone binding
1.63e-25	19861	29	71	15	15	flagellum
1.23e-24	9408	12	30	26	15	response to heat
1.66e-24	8652	32	192	62	32	cellular amino acid biosynthetic process
2.61e-24	9061	53	14	40	13	anaerobic respiration
4.12e-23	22627	22	107	17	16	cytosolic small ribosomal subunit
5.56e-21	15986	55	11	11	9	ATP synthesis coupled proton transport
7.23e-20	46933	55	11	8	8	hydrogen ion transporting ATP synthase activity, rotational mechanism
1.12e-19	8137	53	14	20	10	NADH dehydrogenase (ubiquinone) activity
3.29e-19	50136	53	14	8	8	NADH dehydrogenase (quinone) activity
2.23e-18	6974	31	56	58	18	response to DNA damage stimulus DNA damage induced protein phosphorylation
5.57e-18	5506	11	63	210	28	iron ion binding
9.06e-18	6811	11	63	79	20	ion transport
5.17e-17	46961	55	11	7	7	proton-transporting ATPase activity, rotational mechanism
4.64e-16	6281	31	56	64	17	DNA repair
4.11e-15	5506	2	140	210	37	iron ion binding
8.82e-15	51539	2	140	98	26	4 iron, 4 sulfur cluster binding
9.85e-15	9055	2	140	116	28	electron carrier activity
1.32e-14	51301	9	25	49	12	cell division
3.08e-14	7049	9	25	55	12	cell cycle
2.08e-13	55114	53	14	363	14	oxidation reduction
2.65e-13	16226	39	13	11	7	iron-sulfur cluster assembly
4.14e-13	49	22	107	24	13	tRNA binding
5.6e-13	9061	2	140	40	17	anaerobic respiration
1.48e-12	8360	9	25	37	10	regulation of cell shape
2.99e-12	9103	18	15	67	10	lipopolysaccharide biosynthetic process
1.83e-11	9060	53	14	21	7	aerobic respiration
2.38e-11	45261	55	11	5	5	proton-transporting ATP synthase complex, catalytic core F(1)
4.53e-11	5198	29	71	20	10	structural molecule activity
5.42e-11	51536	2	140	106	23	iron-sulfur cluster binding
6.5e-11	9239	11	63	7	7	enterobactin biosynthetic process
9.63e-11	6526	32	192	13	11	arginine biosynthetic process
9.74e-11	6099	8	215	25	15	tricarboxylic acid cycle
1.49e-10	6950	12	30	86	12	response to stress
1.84e-10	9296	29	71	11	8	flagellum assembly
1.95e-10	46872	2	140	408	43	metal ion binding
2.74e-10	22900	2	140	94	21	electron transport chain
2.92e-10	9252	9	25	41	9	peptidoglycan biosynthetic process
3.23e-10	15716	25	27	12	7	phosphonate transport
1.51e-09	15421	40	42	6	6	oligopeptide-transporting ATPase activity
1.77e-09	19544	51	18	5	5	arginine catabolic process to glutamate
6.48e-09	6865	32	192	70	20	amino acid transport
9.35e-09	42773	53	14	10	5	ATP synthesis coupled electron transport
9.56e-09	51082	12	30	18	7	unfolded protein binding
9.73e-09	45263	55	11	4	4	proton-transporting ATP synthase complex, coupling factor F(o)
1.17e-08	42777	55	11	4	4	plasma membrane ATP synthesis coupled proton transport
1.48e-08	19684	53	14	4	4	photosynthesis, light reaction
1.93e-08	15031	40	42	49	10	protein transport
4.25e-08	7047	9	25	46	8	cellular cell wall organization oncogenesis
7.45e-08	16151	2	140	27	11	nickel ion binding
9.78e-08	6164	32	192	16	10	purine nucleotide biosynthetic process
1.21e-07	5548	18	15	4	4	phospholipid transporter activity
1.25e-07	15078	55	11	6	4	hydrogen ion transmembrane transporter activity potassium ion transmembrane transporter activity
1.73e-07	16757	18	15	28	6	transferase activity, transferring glycosyl groups
1.88e-07	6071	5	11	14	5	glycerol metabolic process
1.91e-07	6457	12	30	27	7	protein folding 'de novo' protein folding
2.41e-07	33499	45	15	4	4	galactose catabolic process via UDP-galactose
3.16e-07	4872	11	63	9	6	receptor activity
3.92e-07	16597	32	192	18	10	amino acid binding
3.95e-07	15934	22	107	7	6	large ribosomal subunit
4e-07	6525	51	18	11	5	arginine metabolic process
5.64e-07	6096	1	54	24	8	glycolysis
6.06e-07	42128	2	140	19	9	nitrate assimilation
8.17e-07	9073	32	192	15	9	aromatic amino acid family biosynthetic process aromatic amino acid family catabolic process
8.35e-07	105	32	192	11	8	histidine biosynthetic process
9.73e-07	5887	53	14	50	6	integral to plasma membrane
1.85e-06	9245	16	12	19	5	lipid A biosynthetic process
2.06e-06	162	32	192	6	6	tryptophan biosynthetic process protein phosphatase type 1 complex
2.12e-06	9103	19	45	67	10	lipopolysaccharide biosynthetic process
2.31e-06	9098	32	192	6	6	leucine biosynthetic process
2.61e-06	6810	11	63	623	28	transport
2.69e-06	6527	51	18	6	4	arginine catabolic process
3.19e-06	42936	40	42	8	5	dipeptide transporter activity
3.36e-06	8610	16	12	24	5	lipid biosynthetic process
3.5e-06	6779	20	49	12	6	porphyrin biosynthetic process
4.11e-06	16651	53	14	11	4	oxidoreductase activity, acting on NADH or NADPH
5.04e-06	46677	16	12	62	6	response to antibiotic
5.33e-06	42938	40	42	9	5	dipeptide transport
6.39e-06	8643	8	215	88	20	carbohydrate transport
1.23e-05	42355	8	215	6	6	L-fucose catabolic process
1.28e-05	6353	22	107	6	5	transcription termination
1.51e-05	51537	39	13	29	5	2 iron, 2 sulfur cluster binding
1.51e-05	30170	32	192	55	14	pyridoxal phosphate binding
1.57e-05	4368	5	11	3	3	glycerol-3-phosphate dehydrogenase activity
1.58e-05	5886	53	14	1037	13	plasma membrane integral to plasma membrane
1.74e-05	55114	2	140	363	32	oxidation reduction
1.91e-05	4888	29	71	4	4	transmembrane receptor activity nicotinic acetylcholine-activated cation-selective channel activity
2.88e-05	19569	45	15	3	3	L-arabinose catabolic process to xylulose 5-phosphate
3.67e-05	6166	44	14	10	4	purine ribonucleoside salvage
4.17e-05	6072	5	11	4	3	glycerol-3-phosphate metabolic process
4.32e-05	19568	45	15	3	3	arabinose catabolic process
4.46e-05	4871	29	71	40	8	signal transducer activity
5.97e-05	16491	53	14	264	8	oxidoreductase activity
6.29e-05	6310	31	56	47	8	DNA recombination
6.49e-05	15343	11	63	5	4	siderophore-iron transmembrane transporter activity
7.42e-05	15891	11	63	5	4	siderophore transport
8.61e-05	6012	45	15	4	3	galactose metabolic process
8.61e-05	5543	18	15	4	3	phospholipid binding
8.66e-05	6144	44	14	14	4	purine base metabolic process
9.61e-05	9228	32	192	13	7	thiamin biosynthetic process
0.000101	51536	54	11	106	6	iron-sulfur cluster binding
0.000113	9089	32	192	9	6	lysine biosynthetic process via diaminopimelate homoserine biosynthetic process homoserine catabolic process
0.000126	51539	54	11	98	6	4 iron, 4 sulfur cluster binding
0.000156	6541	32	192	14	7	glutamine metabolic process
0.000163	6189	32	192	6	5	'de novo' IMP biosynthetic process
0.000174	103	32	192	6	5	sulfate assimilation
0.000188	8940	2	140	12	6	nitrate reductase activity
0.000188	15768	8	215	5	5	maltose transport
0.000204	6221	32	192	10	6	pyrimidine nucleotide biosynthetic process
0.000208	10041	16	12	6	3	response to iron(III) ion
0.000209	42838	2	140	4	4	D-glucarate catabolic process
0.000226	19582	2	140	4	4	D-galactarate catabolic process galactonate metabolic process
0.000285	9103	16	12	67	5	lipopolysaccharide biosynthetic process
0.000408	46677	22	107	62	10	response to antibiotic
0.000422	9088	32	192	4	4	threonine biosynthetic process
0.000436	19402	40	42	3	3	galactitol metabolic process
0.000441	5375	32	192	4	4	copper ion transmembrane transporter activity
0.000454	9082	32	192	7	5	branched chain family amino acid biosynthetic process
0.000456	8643	7	266	88	20	carbohydrate transport
0.000462	60003	32	192	4	4	copper ion export
0.00048	9097	32	192	7	5	isoleucine biosynthetic process leucine biosynthetic process
0.000485	10272	32	192	4	4	response to silver ion
0.000511	15594	32	192	4	4	putrescine-importing ATPase activity
0.000644	7165	29	71	40	7	signal transduction
0.000679	15417	3	118	4	4	polyamine-transporting ATPase activity
0.000736	15031	51	18	49	5	protein transport
0.000775	44461	29	71	3	3	bacterial-type flagellum part
0.000835	9424	29	71	3	3	bacterial-type flagellum hook
0.000875	6113	2	140	5	4	fermentation
0.000904	43064	29	71	3	3	flagellum organization
0.000938	15675	2	140	5	4	nickel ion transport
0.00104	3676	10	18	77	6	nucleic acid binding
0.00106	15920	17	16	5	3	lipopolysaccharide transport
0.00136	15846	3	118	4	4	polyamine transport
0.00137	19898	55	11	112	5	extrinsic to membrane
0.00138	5515	22	107	875	41	protein binding calmodulin binding
0.00141	5737	32	192	674	52	cytoplasm
0.00146	15990	53	14	2	2	electron transport coupled proton transport
0.00166	15847	32	192	5	4	putrescine transport
0.00167	16740	32	192	340	32	transferase activity
0.00172	10273	32	192	5	4	detoxification of copper ion
0.00172	9102	32	192	9	5	biotin biosynthetic process
0.00179	8272	32	192	9	5	sulfate transport
0.0019	15031	29	71	49	7	protein transport
0.00191	19571	8	215	4	4	D-arabinose catabolic process
0.00205	9325	2	140	11	5	nitrate reductase complex
0.00218	43190	18	15	36	4	ATP-binding cassette (ABC) transporter complex
0.00219	15423	8	215	4	4	maltose-transporting ATPase activity
0.00222	15935	22	107	3	3	small ribosomal subunit
0.00234	8565	7	266	39	12	protein transporter activity
0.00236	70181	22	107	3	3	SSU rRNA binding
0.00238	5215	32	192	209	23	transporter activity
0.00251	30371	22	107	3	3	translation repressor activity
0.00255	15609	8	215	4	4	maltooligosaccharide-importing ATPase activity
0.00261	16740	18	15	340	8	transferase activity
0.00267	15689	29	71	4	3	molybdate ion transport
0.00299	46493	16	12	2	2	lipid A metabolic process
0.00306	42956	8	215	4	4	maltodextrin transport
0.0031	16829	32	192	81	13	lyase activity
0.00357	8918	18	15	2	2	lipopolysaccharide 3-alpha-galactosyltransferase activity
0.00374	15793	5	11	2	2	glycerol transport
0.00385	5506	54	11	210	6	iron ion binding
0.00403	9099	32	192	6	4	valine biosynthetic process
0.00408	15914	18	15	2	2	phospholipid transport
0.00408	3924	22	107	16	5	GTPase activity small monomeric GTPase activity ARF small monomeric GTPase activity
0.00416	6878	32	192	6	4	cellular copper ion homeostasis cellular iron ion homeostasis
0.00427	5515	12	30	875	17	protein binding calmodulin binding
0.00447	9389	2	140	3	3	dimethyl sulfoxide reductase activity
0.00465	6810	2	140	623	38	transport
0.00472	9390	2	140	3	3	dimethyl sulfoxide reductase complex
0.00494	5524	12	30	422	12	ATP binding
0.00549	43165	14	27	5	3	Gram-negative-bacterium-type cell outer membrane assembly
0.00565	6571	32	192	3	3	tyrosine biosynthetic process
0.0058	19856	32	192	3	3	pyrimidine base biosynthetic process
0.00596	3849	32	192	3	3	3-deoxy-7-phosphoheptulonate synthase activity
0.00612	15679	32	192	3	3	plasma membrane copper ion transport
0.00624	3824	32	192	371	32	catalytic activity
0.0063	15419	32	192	3	3	sulfate transmembrane-transporting ATPase activity
0.00707	6097	40	42	6	3	glyoxylate cycle
0.00707	9085	32	192	7	4	lysine biosynthetic process
0.00721	43190	40	42	36	5	ATP-binding cassette (ABC) transporter complex
0.00724	46688	32	192	7	4	response to copper ion
0.00742	46872	54	11	408	7	metal ion binding
0.00815	5381	11	63	5	3	iron ion transmembrane transporter activity
0.00835	10181	53	14	25	3	FMN binding
0.0085	16491	2	140	264	21	oxidoreductase activity
0.00865	8137	54	11	20	3	NADH dehydrogenase (ubiquinone) activity
0.00895	9331	5	11	3	2	glycerol-3-phosphate dehydrogenase complex
0.00931	5978	1	54	4	3	glycogen biosynthetic process
0.00977	30151	2	140	24	6	molybdenum ion binding
0.00993	6048	55	11	4	2	UDP-N-acetylglucosamine biosynthetic process
0.0116	5576	29	71	15	4	extracellular region
0.0121	15627	7	266	12	6	type II protein secretion system complex
0.0123	9401	7	266	57	13	phosphoenolpyruvate-dependent sugar phosphotransferase system
0.0125	5524	32	192	422	34	ATP binding
0.0127	6417	22	107	11	4	regulation of translation
0.0129	8233	12	30	57	5	peptidase activity
0.013	5506	39	13	210	6	iron ion binding
0.0132	15556	2	140	4	3	C4-dicarboxylate transmembrane transporter activity
0.0135	5737	12	30	674	14	cytoplasm
0.0137	15740	2	140	4	3	C4-dicarboxylate transport
0.0138	6810	32	192	623	45	transport
0.0138	6886	22	107	5	3	intracellular protein transport exocytosis
0.0142	15628	7	266	12	6	protein secretion by the type II secretion system
0.0143	31224	2	140	4	3	intrinsic to membrane
0.0144	15450	22	107	5	3	P-P-bond-hydrolysis-driven protein transmembrane transporter activity
0.0145	15684	11	63	6	3	ferrous iron transport
0.0148	42963	12	30	2	2	phage assembly
0.0148	42597	8	215	161	20	periplasmic space
0.015	43952	22	107	5	3	protein transport by the Sec complex
0.015	6567	2	140	4	3	threonine catabolic process
0.0151	6350	10	18	303	8	transcription
0.0153	32155	9	25	12	3	cell division site part
0.0156	22625	22	107	5	3	cytosolic large ribosomal subunit
0.0158	51454	36	38	5	3	intracellular pH elevation
0.0158	6979	6	164	14	6	response to oxidative stress
0.0158	3700	8	215	210	24	transcription factor activity
0.016	104	8	215	6	4	succinate dehydrogenase activity
0.0161	6629	8	215	22	7	lipid metabolic process
0.0163	6631	8	215	16	6	fatty acid metabolic process
0.0163	17089	17	16	2	2	glycolipid transporter activity meprin A complex
0.0163	31564	22	107	5	3	transcription antitermination
0.0165	5351	7	266	45	11	sugar:hydrogen symporter activity
0.0171	6414	22	107	5	3	translational elongation
0.0171	6783	20	49	5	3	heme biosynthetic process
0.0173	16042	8	215	6	4	lipid catabolic process
0.018	17004	2	140	18	5	cytochrome complex assembly
0.0183	9094	32	192	4	3	L-phenylalanine biosynthetic process
0.0187	9090	32	192	4	3	homoserine biosynthetic process homoserine catabolic process
0.02	51301	17	16	49	4	cell division
0.0201	51287	53	14	34	3	NAD or NADH binding
0.0207	6569	8	215	3	3	tryptophan catabolic process
0.0216	5886	55	11	1037	9	plasma membrane integral to plasma membrane
0.0227	43213	11	63	7	3	bacteriocin transport
0.0238	7049	17	16	55	4	cell cycle
0.0241	30488	22	107	6	3	tRNA methylation
0.025	3746	22	107	6	3	translation elongation factor activity
0.0256	51539	53	14	98	4	4 iron, 4 sulfur cluster binding
0.0262	5515	9	25	875	14	protein binding calmodulin binding
0.0284	6800	2	140	5	3	oxygen and reactive oxygen species metabolic process
0.0285	8982	7	266	33	9	protein-N(PI)-phosphohistidine-sugar phosphotransferase activity
0.0285	8851	41	15	2	2	ethanolamine ammonia-lyase activity
0.0292	6355	10	18	250	7	regulation of transcription, DNA-dependent
0.0293	5948	40	42	2	2	acetolactate synthase complex
0.0295	3677	31	56	385	15	DNA binding
0.0303	5215	11	63	209	11	transporter activity
0.034	9058	9	25	45	4	biosynthetic process
0.0343	166	32	192	432	33	nucleotide binding
0.0356	9420	29	71	2	2	bacterial-type flagellum filament
0.0375	6473	29	71	2	2	protein amino acid acetylation
0.0394	5829	20	49	121	8	cytosol
0.0399	65002	22	107	7	3	intracellular protein transmembrane transport
0.0405	70475	3	118	17	5	rRNA base methylation
0.0408	50661	32	192	18	5	NADP or NADPH binding
0.041	5506	53	14	210	5	iron ion binding
0.0411	19344	32	192	5	3	cysteine biosynthetic process
0.0416	30308	27	18	2	2	negative regulation of cell growth
0.042	3984	32	192	5	3	acetolactate synthase activity
0.0425	3677	10	18	385	8	DNA binding
0.044	22626	22	107	2	2	cytosolic ribosome
0.0453	30490	22	107	2	2	maturation of SSU-rRNA
0.0457	5624	20	49	65	6	membrane fraction
0.0458	9236	26	123	13	5	cobalamin biosynthetic process
0.0465	19077	31	56	2	2	lytic viral release
0.0467	9446	22	107	2	2	putrescine biosynthetic process putrescine catabolic process
0.047	8033	22	107	29	5	tRNA processing lipoprotein binding
0.0477	51085	14	27	2	2	chaperone mediated protein folding requiring cofactor
0.049	8033	3	118	29	6	tRNA processing lipoprotein binding
0.0491	19316	7	266	3	3	D-allose catabolic process
0.0492	4854	44	14	4	2	xanthine dehydrogenase activity xanthine oxidase activity
0.0498	6400	3	118	9	4	tRNA modification
