# Supplementary material for: Robust Detection of Hierarchical Communities from Escherichia coli Gene Expression Data
Source: PLoS Comput Biol. 2012 Feb 23;8(2):e1002391. doi: 10.1371/journal.pcbi.1002391 (PMC3285575; doi:10.1371/journal.pcbi.1002391)
Supplement: Dataset S8 — List of GO terms. To determine whether the inferred community structure groups genes with similar biological functions, a test to determine whether the identified communities significantly enrich for any of the gene ontology (GO) terms identified in E. coli is performed. To test for enrichment, genes were removed from each GO term that were not included in our dataset. For each resulting GO term, the gene name and Blattner number, followed by its GO term number is listed. (XLS) [file pcbi.1002391.s008.xls]

## Sheet: Sheet1
genename	bnumber	Gotermnumber
ryhA	b4450	5515
sroB	b4585	5515
sgrS	b4577	5515
rprA	b4431	5515
cyaR	b4438	5515
omrB	b4445	5515
omrA	b4444	5515
ryhB	b4451	5515
aceF	b0115	5515
dsbG	b0604	5515
fdx	b2525	5515
trxC	b2582	5515
arcA	b4401	5515
cpxR	b3912	5515
dcuS	b4125	5515
narL	b1221	5515
phoB	b0399	5515
phoR	b0400	5515
uhpA	b3669	5515
sucB	b0727	5515
glnB	b2553	5515
mgtA	b4242	5515
metN	b0199	5515
ccmA	b2201	5515
fecE	b4287	5515
fhuC	b0151	5515
ftsE	b3463	5515
glnQ	b0809	5515
hisP	b2306	5515
livF	b3454	5515
modC	b0765	5515
phnC	b4106	5515
phnL	b4096	5515
potA	b1126	5515
proV	b2677	5515
rbsA	b3749	5515
sapF	b1290	5515
tauA	b0365	5515
uup	b0949	5515
yadG	b0127	5515
ybbL	b0490	5515
ybhF	b0794	5515
lsrA	b1513	5515
yhdZ	b3271	5515
yheS	b3352	5515
rbbA	b3486	5515
alsA	b4087	5515
yjjK	b4391	5515
yrbF	b3195	5515
ccmB	b2200	5515
ccmC	b2199	5515
ftsX	b3462	5515
modB	b0764	5515
artJ	b0860	5515
ccmE	b2197	5515
cysP	b2425	5515
glnH	b0811	5515
metQ	b0197	5515
nikA	b3476	5515
oppA	b1243	5515
proX	b2679	5515
ugpB	b3453	5515
acrB	b0462	5515
cusA	b0575	5515
ptsH	b2415	5515
ptsI	b2416	5515
cmtA	b2933	5515
crr	b2417	5515
frvA	b3900	5515
frwB	b3950	5515
manX	b1817	5515
mtlA	b3599	5515
thrA	b0002	5515
ulaB	b4194	5515
ubiB	b3835	5515
fabF	b1095	5515
pfkA	b3916	5515
gnd	b2029	5515
acnA	b1276	5515
acnB	b0118	5515
citD	b0617	5515
adk	b0474	5515
cyaA	b3806	5515
purA	b4177	5515
adhE	b1241	5515
glpD	b3426	5515
aldB	b3588	5515
phoA	b0383	5515
cysJ	b2764	5515
aphA	b4055	5515
argG	b3172	5515
aroE	b3281	5515
purB	b1131	5515
asnS	b0930	5515
asnA	b3744	5515
asd	b3433	5515
aspC	b0928	5515
aspA	b4139	5515
atoA	b2222	5515
atoD	b2221	5515
atpA	b3734	5515
atpD	b3732	5515
atpG	b3733	5515
uidA	b1617	5515
lacZ	b0344	5515
birA	b3973	5515
accA	b0185	5515
accD	b2316	5515
carB	b0033	5515
carA	b0032	5515
cfa	b1661	5515
betA	b0311	5515
cheZ	b1881	5515
pheA	b2599	5515
ubiC	b4039	5515
hemF	b2436	5515
kdsB	b0918	5515
cysN	b2751	5515
dcd	b2065	5515
dcyD	b1919	5515
deoA	b4382	5515
deoD	b4384	5515
ubiG	b2232	5515
lysA	b2838	5515
ribB	b3041	5515
dsbA	b3860	5515
dsbB	b1185	5515
rfbC	b2038	5515
rffH	b3789	5515
aceE	b0114	5515
lpd	b0116	5515
dfp	b3639	5515
yaaA	b0006	5515
yfgA	b2516	5515
ampC	b4150	5515
bolA	b0435	5515
btuB	b3966	5515
cca	b3056	5515
chbR	b1735	5515
moeA	b0827	5515
moeB	b0826	5515
clpA	b0882	5515
clpB	b2592	5515
dacA	b0632	5515
dacB	b3182	5515
dcm	b1961	5515
deaD	b3162	5515
dnaC	b4361	5515
dnaE	b0184	5515
dnaG	b3066	5515
dnaJ	b0015	5515
dnaK	b0014	5515
dnaN	b3701	5515
dnaQ	b0215	5515
dnaT	b4362	5515
dnaX	b0470	5515
fdhE	b3891	5515
ffh	b2610	5515
fic	b3361	5515
fimC	b4316	5515
fimH	b4320	5515
ftsI	b0084	5515
rsmD	b3465	5515
ftsW	b0089	5515
ftsY	b3464	5515
ftsZ	b0095	5515
fusA	b3340	5515
ispG	b2515	5515
mnmG	b3741	5515
grpE	b2614	5515
helD	b0962	5515
hflC	b4175	5515
hflK	b4174	5515
hipA	b1507	5515
skp	b0178	5515
hsdM	b4349	5515
hsdS	b4348	5515
htpG	b0473	5515
degP	b0161	5515
hupA	b4000	5515
hupB	b0440	5515
hypB	b2727	5515
hypE	b2730	5515
lamB	b4036	5515
lpp	b1677	5515
map	b0168	5515
mazG	b2781	5515
mcrB	b4346	5515
groL	b4143	5515
groS	b4142	5515
mukB	b0924	5515
mutH	b2831	5515
mutS	b2733	5515
nth	b1633	5515
nusA	b3169	5515
ompA	b0957	5515
pal	b0741	5515
pepD	b0237	5515
pepP	b2908	5515
pepQ	b3847	5515
yjdN	b4107	5515
phnJ	b4098	5515
phnP	b4092	5515
phoU	b3724	5515
phr	b0708	5515
polA	b3863	5515
polB	b0060	5515
prc	b1830	5515
priA	b3935	5515
pspA	b1304	5515
pth	b1204	5515
recC	b2822	5515
recD	b2819	5515
recF	b3700	5515
recG	b3652	5515
recJ	b2892	5515
recN	b2616	5515
recQ	b3822	5515
rfaD	b3619	5515
rhlB	b3780	5515
rho	b3783	5515
rhsC	b0700	5515
rimJ	b1066	5515
rlpB	b0641	5515
rnc	b2567	5515
rnd	b1804	5515
rne	b1084	5515
rplA	b3984	5515
rplB	b3317	5515
rplC	b3320	5515
rplD	b3319	5515
rplF	b3305	5515
rplJ	b3985	5515
rplL	b3986	5515
rplN	b3310	5515
rplS	b2606	5515
rplV	b3315	5515
rplW	b3318	5515
rplX	b3309	5515
rplY	b2185	5515
rpmB	b3637	5515
rpmF	b1089	5515
rpoA	b3295	5515
rpsB	b0169	5515
rpsC	b3314	5515
rpsD	b3296	5515
rpsE	b3303	5515
rpsI	b3230	5515
rpsJ	b3321	5515
ftnA	b1905	5515
ruvC	b1863	5515
sbcC	b0397	5515
selA	b3591	5515
selB	b3590	5515
sppA	b1766	5515
srmB	b2576	5515
sulA	b0958	5515
surA	b0053	5515
tag	b3549	5515
mnmE	b3706	5515
tig	b0436	5515
tolA	b0739	5515
tolB	b0740	5515
tolQ	b0737	5515
tolR	b0738	5515
topA	b1274	5515
topB	b1763	5515
tsf	b0170	5515
umuC	b1184	5515
ung	b2580	5515
usg	b2319	5515
uvrA	b4058	5515
uvrD	b3813	5515
xseA	b2509	5515
ispH	b0029	5515
mraW	b0082	5515
crl	b0240	5515
ybdB	b0597	5515
ybgC	b0736	5515
ompW	b1256	5515
yciE	b1257	5515
yciG	b1259	5515
ydiA	b1703	5515
xapR	b2405	5515
ygeA	b2840	5515
ygfA	b2912	5515
yggC	b2928	5515
ygjD	b3064	5515
rbfA	b3167	5515
yhbC	b3170	5515
yjaB	b4012	5515
poxA	b4155	5515
nsrR	b4178	5515
alkA	b2068	5515
ydiB	b1692	5515
rhlE	b0797	5515
chpA	b2782	5515
chpS	b4224	5515
mukE	b0923	5515
ycbB	b0925	5515
ybeA	b0636	5515
iraP	b0382	5515
nfsA	b0851	5515
mutL	b4170	5515
yeiA	b2147	5515
yggG	b2936	5515
ispE	b1208	5515
rng	b3247	5515
tatE	b0627	5515
ydbC	b1406	5515
dusB	b3260	5515
rfaQ	b3632	5515
hflD	b1132	5515
rfaS	b3629	5515
rfaB	b3628	5515
rfaJ	b3626	5515
sufA	b1684	5515
ahpF	b0606	5515
holA	b0640	5515
dps	b0812	5515
inaA	b2237	5515
msrA	b4219	5515
def	b3287	5515
argK	b2918	5515
rmuC	b3832	5515
yigP	b3834	5515
yigZ	b3848	5515
prfH	b0236	5515
prmA	b3259	5515
yaeB	b0195	5515
holE	b1842	5515
hflB	b3178	5515
yhcA	b3215	5515
nikR	b3481	5515
ftsN	b3933	5515
ibpA	b3687	5515
ibpB	b3686	5515
gadE	b3512	5515
rnt	b1652	5515
hydN	b2713	5515
imp	b0054	5515
ybiA	b0798	5515
ybeD	b0631	5515
moaD	b0784	5515
moaE	b0785	5515
mfd	b1114	5515
rnb	b1286	5515
yafC	b0208	5515
degS	b3235	5515
yedE	b1929	5515
yedF	b1930	5515
slyD	b3349	5515
moaC	b0783	5515
hpf	b3203	5515
ptsN	b3204	5515
yicI	b3656	5515
yidP	b3684	5515
yidZ	b3711	5515
envR	b3264	5515
yjeE	b4168	5515
yjeF	b4167	5515
yibF	b3592	5515
ybfF	b0686	5515
intA	b2622	5515
lplA	b4386	5515
hybE	b2992	5515
ispF	b2746	5515
surE	b2744	5515
mobB	b3856	5515
yihD	b3858	5515
yihI	b3866	5515
typA	b3871	5515
yihR	b3879	5515
dtd	b3887	5515
frvR	b3897	5515
rhaM	b3901	5515
rraA	b3929	5515
hslU	b3931	5515
yeeD	b2012	5515
ydaC	b1347	5515
nfi	b3998	5515
pepE	b4021	5515
yjbJ	b4045	5515
yjbR	b4057	5515
mdtP	b4080	5515
alsE	b4085	5515
yibL	b3602	5515
adiY	b4116	5515
flgK	b1082	5515
zntR	b3292	5515
yhdN	b3293	5515
ecpD	b0140	5515
yehC	b2110	5515
bglX	b2132	5515
dusC	b2140	5515
rsuA	b2183	5515
yejK	b2186	5515
ccmH	b2194	5515
ccmF	b2196	5515
rluD	b2594	5515
ydcF	b1414	5515
prfC	b4375	5515
acrR	b0464	5515
ychJ	b1233	5515
rssA	b1234	5515
rssB	b1235	5515
hscA	b2526	5515
hscB	b2527	5515
iscA	b2528	5515
ucpA	b2426	5515
yhbJ	b3205	5515
rdgC	b0393	5515
mukF	b0922	5515
ccmD	b2198	5515
yjjI	b4380	5515
grxD	b1654	5515
seqA	b0687	5515
treR	b4241	5515
rrmA	b1822	5515
yhhK	b3459	5515
sirA	b3470	5515
yhiR	b3499	5515
yhjB	b3520	5515
yhjC	b3521	5515
yhjH	b3525	5515
yhjJ	b3527	5515
yhjK	b3529	5515
bcsZ	b3531	5515
sgbH	b3581	5515
ycfH	b1100	5515
pepB	b2523	5515
can	b0126	5515
hrpB	b0148	5515
yagA	b0267	5515
rseA	b2572	5515
ygdH	b2795	5515
yecE	b1868	5515
rcsD	b2216	5515
csiR	b2664	5515
ygaF	b2660	5515
ycbF	b0944	5515
prmC	b1212	5515
puuR	b1299	5515
ydiF	b1694	5515
rseP	b0176	5515
mpl	b4233	5515
ybaK	b0481	5515
nudF	b3034	5515
ygiN	b3029	5515
rarA	b0892	5515
yggM	b2956	5515
yedI	b1958	5515
luxS	b2687	5515
eno	b2779	5515
fabI	b1288	5515
epd	b2927	5515
eutB	b2441	5515
fdoG	b3894	5515
fliF	b1938	5515
fliG	b1939	5515
folC	b2315	5515
purU	b1232	5515
fbaA	b2925	5515
fucI	b2802	5515
fucA	b2800	5515
frdA	b4154	5515
flgE	b1076	5515
flhA	b1879	5515
yafQ	b0225	5515
dinJ	b0226	5515
yafL	b0227	5515
yafM	b0228	5515
yafN	b0232	5515
ykfG	b0247	5515
yafY	b0251	5515
yagT	b0286	5515
yagV	b0289	5515
matC	b0292	5515
prpR	b0330	5515
yaiI	b0387	5515
yajQ	b0426	5515
queC	b0444	5515
cof	b0446	5515
ybaY	b0453	5515
ybaQ	b0483	5515
cueR	b0487	5515
ybbN	b0492	5515
sfmC	b0531	5515
ybcO	b0549	5515
arrD	b0555	5515
cusC	b0572	5515
cusF	b0573	5515
cusB	b0574	5515
ybdL	b0600	5515
uspG	b0607	5515
dpiB	b0619	5515
hscC	b0650	5515
ybeY	b0659	5515
ybeZ	b0660	5515
ybgP	b0717	5515
ybiT	b0820	5515
yliJ	b0838	5515
ybjQ	b0866	5515
hcp	b0873	5515
clpS	b0881	5515
ftsK	b0890	5515
lolA	b0891	5515
ycaQ	b0916	5515
ycbJ	b0919	5515
ycbR	b0939	5515
ycbX	b0947	5515
sxy	b0959	5515
yccT	b0964	5515
yccU	b0965	5515
cspG	b0990	5515
nagK	b1119	5515
cobB	b1120	5515
ymfM	b1148	5515
thrL	b0001	5515
ycgE	b1162	5515
ycgK	b1178	5515
dhaK	b1200	5515
yciU	b1248	5515
puuD	b1298	5515
ycjS	b1315	5515
ycjW	b1320	5515
tpx	b1324	5515
ycjY	b1327	5515
ttcA	b1344	5515
intR	b1345	5515
ydaY	b1366	5515
paaG	b1394	5515
ynbC	b1410	5515
ynbD	b1411	5515
ydcP	b1435	5515
ydcR	b1439	5515
ydcZ	b1447	5515
mcbR	b1450	5515
yncE	b1452	5515
yddJ	b1470	5515
yddK	b1471	5515
ydeM	b1497	5515
ydeP	b1501	5515
lsrG	b1518	5515
yneK	b1527	5515
ydfH	b1540	5515
ydfR	b1555	5515
intQ	b1579	5515
rspA	b1581	5515
ynfB	b1583	5515
ynfE	b1587	5515
ydgJ	b1624	5515
nemR	b1649	5515
ydhR	b1667	5515
ydhS	b1668	5515
ydhY	b1674	5515
sufD	b1681	5515
sufB	b1683	5515
ydiU	b1706	5515
cedA	b1731	5515
cho	b1741	5515
spy	b1743	5515
nudG	b1759	5515
ydjF	b1770	5515
yeaO	b1792	5515
yeaU	b1800	5515
yeaZ	b1807	5515
yoaD	b1815	5515
yebS	b1833	5515
yebT	b1834	5515
pphA	b1838	5515
torY	b1873	5515
yedL	b1932	5515
yedP	b1955	5515
yodC	b1957	5515
hchA	b1967	5515
yedW	b1969	5515
mtfA	b1976	5515
yeeN	b1983	5515
nac	b1988	5515
erfK	b1990	5515
yeeU	b2004	5515
yegW	b2101	5515
yeiT	b2146	5515
yfaU	b2245	5515
yfaX	b2248	5515
yfaY	b2249	5515
arnC	b2254	5515
arnA	b2255	5515
arnD	b2256	5515
elaB	b2266	5515
yfbK	b2270	5515
yfbQ	b2290	5515
yfbV	b2295	5515
yfcD	b2299	5515
yfcS	b2336	5515
fadJ	b2341	5515
vacJ	b2346	5515
yfdH	b2351	5515
yfdP	b2359	5515
frc	b2374	5515
yfdX	b2375	5515
ypdB	b2381	5515
ypdC	b2382	5515
fryA	b2383	5515
ypdF	b2385	5515
zipA	b2412	5515
eutK	b2438	5515
eutL	b2439	5515
eutG	b2453	5515
eutD	b2458	5515
ypfG	b2466	5515
hda	b2496	5515
bamB	b2512	5515
iscU	b2529	5515
iscS	b2530	5515
bamD	b2595	5515
yfjJ	b2626	5515
rnlA	b2630	5515
yfjZ	b2645	5515
yqaB	b2690	5515
hycI	b2717	5515
ygbM	b2739	5515
truD	b2745	5515
ygcJ	b2758	5515
ygcP	b2768	5515
ygcF	b2777	5515
syd	b2793	5515
csdA	b2810	5515
csdE	b2811	5515
ygdL	b2812	5515
mltA	b2813	5515
ygeH	b2852	5515
yqeB	b2875	5515
ygfJ	b2877	5515
ygfF	b2902	5515
yggR	b2950	5515
yggX	b2962	5515
yghF	b2970	5515
yghT	b2986	5515
yghZ	b3001	5515
mqsR	b3022	5515
yqiH	b3047	5515
ygjK	b3080	5515
yraI	b3143	5515
yraL	b3146	5515
yraM	b3147	5515
yhbT	b3157	5515
yhbU	b3158	5515
obgE	b3183	5515
yrbK	b3199	5515
mtgA	b3208	5515
yhcH	b3221	5515
yhcM	b3232	5515
degQ	b3234	5515
gspA	b3323	5515
gspC	b3324	5515
gspE	b3326	5515
frlR	b3375	5515
php	b3379	5515
yhfW	b3380	5515
hslR	b3400	5515
hslO	b3401	5515
yhgF	b3407	5515
rtcB	b3421	5515
yhhW	b3439	5515
yhhX	b3440	5515
yjdI	b4126	5515
blc	b4149	5515
rsgA	b4161	5515
yjeS	b4166	5515
yjfP	b4190	5515
ulaR	b4191	5515
ulaE	b4197	5515
yjfZ	b4204	5515
ytfM	b4220	5515
ytfN	b4221	5515
yjgH	b4248	5515
yjgI	b4249	5515
yjgL	b4253	5515
rraB	b4255	5515
yjgR	b4263	5515
idnR	b4264	5515
yjgZ	b4277	5515
yjhG	b4297	5515
sgcR	b4300	5515
sgcQ	b4303	5515
yjhP	b4306	5515
yjiC	b4325	5515
yjiD	b4326	5515
yjiE	b4327	5515
yjiR	b4340	5515
yjjV	b4378	5515
galT	b0758	5515
glf	b2036	5515
gapA	b1779	5515
garK	b3124	5515
zwf	b1852	5515
glgC	b3430	5515
galU	b1236	5515
gcd	b0124	5515
gltX	b2400	5515
gltB	b3212	5515
gltD	b3213	5515
hisH	b2023	5515
gor	b3500	5515
gshB	b2947	5515
gadB	b1493	5515
murI	b3967	5515
yaaX	b0005	5515
glgA	b3429	5515
glpQ	b2239	5515
gloA	b1651	5515
guaC	b0104	5515
guaA	b2507	5515
gpt	b0238	5515
gsp	b2988	5515
ribA	b1277	5515
folB	b3058	5515
folX	b2303	5515
hemX	b3803	5515
metA	b4013	5515
hyaB	b0973	5515
hycG	b2719	5515
katE	b1732	5515
idnD	b4267	5515
ileS	b0026	5515
ilvC	b3774	5515
glmS	b3729	5515
lldD	b3605	5515
ldcC	b0186	5515
lpxB	b0182	5515
sdaB	b2797	5515
ltaE	b0870	5515
cadA	b4131	5515
lysS	b2890	5515
aceB	b4014	5515
maeB	b2463	5515
uxuA	b4322	5515
mtlD	b3600	5515
metG	b2114	5515
scpA	b2917	5515
mhpE	b0352	5515
mhpF	b0351	5515
ghrB	b3553	5515
tauD	b0368	5515
dkgB	b0207	5515
hyfG	b2487	5515
hyfB	b2482	5515
dapE	b2472	5515
ymdF	b4518	5515
pldA	b3821	5515
yaeP	b4406	5515
nadE	b1740	5515
glmU	b3730	5515
nanE	b3223	5515
napD	b2207	5515
menB	b2262	5515
narG	b1224	5515
narH	b1225	5515
narJ	b1226	5515
narZ	b1468	5515
nrdA	b2234	5515
nrdB	b2235	5515
nrdE	b2675	5515
ndk	b2518	5515
nuoK	b2279	5515
metB	b3939	5515
ubiH	b2907	5515
ubiF	b0662	5515
ompR	b3405	5515
ispB	b3187	5515
pyrE	b3642	5515
pyrF	b1281	5515
coaD	b3634	5515
panC	b0133	5515
cysH	b2762	5515
fis	b3261	5515
lexA	b4043	5515
asnC	b3743	5515
crp	b3357	5515
fur	b0683	5515
gcvA	b2808	5515
lrp	b0889	5515
lysR	b2839	5515
tyrR	b1323	5515
nhaR	b0020	5515
lacI	b0345	5515
dgsA	b1594	5515
fhlA	b2731	5515
galR	b2837	5515
glpR	b3423	5515
rbsR	b3753	5515
cytR	b3934	5515
iclR	b4018	5515
ppc	b3956	5515
pps	b1702	5515
ytjC	b4395	5515
pgpB	b1278	5515
hcaE	b2538	5515
pheS	b1714	5515
pheT	b1713	5515
pta	b2297	5515
glmM	b3176	5515
pgm	b0688	5515
ppk	b2501	5515
tdcD	b3115	5515
proS	b0194	5515
glnL	b3869	5515
prs	b1207	5515
serB	b4388	5515
serC	b0907	5515
putA	b1014	5515
pflB	b0903	5515
poxB	b0871	5515
qor	b4051	5515
nadC	b0109	5515
rcsB	b2217	5515
rpiB	b4090	5515
ribF	b0025	5515
rbsK	b3752	5515
nrdD	b4238	5515
araB	b0063	5515
rpe	b3386	5515
rpoB	b3987	5515
rpoC	b3988	5515
rpoD	b3067	5515
purC	b2476	5515
sdhA	b0723	5515
secA	b0098	5515
secB	b3609	5515
secE	b3981	5515
secY	b3300	5515
cysE	b3607	5515
cysG	b3368	5515
astB	b1745	5515
astD	b1746	5515
astC	b1748	5515
kbaY	b3137	5515
thiH	b3990	5515
trxB	b0888	5515
thrC	b0004	5515
thrS	b1719	5515
torR	b0995	5515
tpiA	b3919	5515
talA	b2464	5515
trpA	b1260	5515
trpB	b1261	5515
tnaA	b3708	5515
tsr	b4355	5515
ttdA	b3061	5515
ttdB	b3062	5515
tyrB	b4054	5515
murC	b0091	5515
murD	b0088	5515
murE	b0085	5515
pyrH	b0171	5515
hemE	b3997	5515
udp	b3831	5515
valS	b4258	5515
xylB	b3564	5515
yidC	b3705	5515
envZ	b3404	5515
evgS	b2370	5515
frdB	b4153	5515
sdhB	b0724	5515
glnK	b0450	5515
grxA	b0849	5515
acrA	b0463	5515
rplK	b3983	5515
yagR	b0284	5515
yagS	b0285	5515
ompC	b2215	5515
murQ	b2428	5515
aidB	b4187	5515
ssrS	b2911	6355
arcA	b4401	6355
birA	b3973	6355
bglG	b3723	6355
chbR	b1735	6355
greA	b3181	6355
hfq	b4172	6355
mprA	b2684	6355
nusB	b0416	6355
nusG	b3982	6355
phnF	b4102	6355
rfaH	b3842	6355
hepA	b0059	6355
fimZ	b0535	6355
cspD	b0880	6355
slmA	b3641	6355
nsrR	b4178	6355
yahA	b0315	6355
yfhA	b2554	6355
fliA	b1922	6355
nikR	b3481	6355
gadE	b3512	6355
stpA	b2669	6355
greB	b3406	6355
ybeF	b0629	6355
mfd	b1114	6355
yafC	b0208	6355
yidL	b3680	6355
yidP	b3684	6355
yidZ	b3711	6355
yieP	b3755	6355
ybfE	b0685	6355
yfiE	b2577	6355
yihL	b3872	6355
yihW	b3884	6355
yiiE	b3889	6355
dctR	b3507	6355
yijO	b3954	6355
zur	b4046	6355
lldR	b3604	6355
yehT	b2125	6355
mlrA	b2127	6355
yeiE	b2157	6355
norR	b2709	6355
rssB	b1235	6355
lrhA	b2289	6355
ydhB	b1659	6355
rsmB	b3289	6355
yjdC	b4135	6355
cspE	b0623	6355
eutR	b2437	6355
cspB	b1557	6355
cspC	b1823	6355
cspF	b1558	6355
arsR	b3501	6355
gadW	b3515	6355
gadX	b3516	6355
yhjB	b3520	6355
yhjC	b3521	6355
yiaU	b3585	6355
yfhH	b2561	6355
yacG	b0101	6355
pspF	b1303	6355
csiR	b2664	6355
yegE	b2067	6355
ybiH	b0796	6355
ybaK	b0481	6355
yebK	b1853	6355
uxuR	b4324	6355
xylR	b3569	6355
yafN	b0232	6355
perR	b0254	6355
yagI	b0272	6355
matA	b0294	6355
ykgA	b0300	6355
ykgD	b0305	6355
yahB	b0316	6355
mhpR	b0346	6355
ybaO	b0447	6355
cueR	b0487	6355
cusR	b0571	6355
ybdO	b0603	6355
rnk	b0610	6355
dpiB	b0619	6355
dpiA	b0620	6355
ybhD	b0768	6355
ybjK	b0846	6355
ycaN	b0900	6355
cspH	b0989	6355
cspG	b0990	6355
ycfQ	b1111	6355
ymfN	b1149	6355
dhaR	b1201	6355
yciT	b1284	6355
gmr	b1285	6355
ycjW	b1320	6355
ycjZ	b1328	6355
abgR	b1339	6355
ydaM	b1341	6355
ydcI	b1422	6355
ydcR	b1439	6355
dos	b1489	6355
ydeO	b1499	6355
yneJ	b1526	6355
ydfH	b1540	6355
cspI	b1552	6355
quuQ	b1559	6355
ynfL	b1595	6355
uidR	b1618	6355
slyA	b1642	6355
ydiP	b1696	6355
ydjF	b1770	6355
yeaM	b1790	6355
yedW	b1969	6355
cbl	b1987	6355
yeeY	b2015	6355
yegW	b2101	6355
yfaX	b2248	6355
ypdB	b2381	6355
ypdC	b2382	6355
yfeR	b2409	6355
hyfR	b2491	6355
iscR	b2531	6355
csiE	b2535	6355
yfjR	b2634	6355
ygaV	b2667	6355
ygbI	b2735	6355
yqeH	b2846	6355
yqeI	b2847	6355
ygeH	b2852	6355
ygeV	b2869	6355
ygfI	b2921	6355
glcC	b2980	6355
yqhC	b3010	6355
ygiT	b3021	6355
qseB	b3025	6355
aer	b3072	6355
ygjM	b3082	6355
yhaJ	b3105	6355
agaR	b3131	6355
nanR	b3226	6355
aaeR	b3243	6355
frlR	b3375	6355
yhfY	b3382	6355
ulaR	b4191	6355
yjgJ	b4251	6355
idnR	b4264	6355
yjhI	b4299	6355
sgcR	b4300	6355
yjiE	b4327	6355
yjiR	b4340	6355
yjjM	b4357	6355
yjjQ	b4365	6355
modE	b0761	6355
flhC	b1891	6355
ompR	b3405	6355
argR	b3237	6355
fis	b3261	6355
fnr	b1334	6355
ilvY	b3773	6355
melR	b4118	6355
oxyR	b3961	6355
purR	b1658	6355
rhaS	b3905	6355
rhaR	b3906	6355
ada	b2213	6355
cysB	b1275	6355
malT	b3418	6355
araC	b0064	6355
betI	b0313	6355
crp	b3357	6355
fur	b0683	6355
galS	b2151	6355
nagC	b0676	6355
tdcA	b3118	6355
srlR	b2707	6355
thrL	b0001	6355
cynR	b0338	6355
dsdC	b2364	6355
gcvA	b2808	6355
ihfA	b1712	6355
ihfB	b0912	6355
lrp	b0889	6355
lysR	b2839	6355
malI	b1620	6355
marR	b1530	6355
marA	b1531	6355
soxS	b4062	6355
tyrR	b1323	6355
trpR	b4393	6355
cadC	b4133	6355
fecI	b4293	6355
fucR	b2805	6355
nhaR	b0020	6355
leuO	b0076	6355
fruR	b0080	6355
lacI	b0345	6355
envY	b0566	6355
deoR	b0840	6355
csgD	b1040	6355
fadR	b1187	6355
sdiA	b1916	6355
rcsA	b1951	6355
fhlA	b2731	6355
galR	b2837	6355
ebgR	b3075	6355
exuR	b3094	6355
glpR	b3423	6355
gntR	b3438	6355
cspA	b3556	6355
rbsR	b3753	6355
metR	b3828	6355
cytR	b3934	6355
metJ	b3938	6355
iclR	b4018	6355
soxR	b4063	6355
rob	b4396	6355
glnG	b3868	6355
glnL	b3869	6355
rcsB	b2217	6355
rpoD	b3067	6355
rpoE	b2573	6355
rpoH	b3461	6355
rpoN	b3202	6355
rpoS	b2741	6355
torR	b0995	6355
arcB	b3210	6355
atoS	b2219	6355
baeR	b2079	6355
barA	b2786	6355
basR	b4113	6355
cheB	b1883	6355
cheY	b1882	6355
creB	b4398	6355
dcuR	b4124	6355
dcuS	b4125	6355
evgA	b2369	6355
evgS	b2370	6355
zraR	b4004	6355
kdpE	b0694	6355
narL	b1221	6355
narP	b2193	6355
phoB	b0399	6355
phoP	b1130	6355
phoR	b0400	6355
rcsC	b2218	6355
rstA	b1608	6355
torS	b0993	6355
uhpA	b3669	6355
uvrY	b1914	6355
rygD	b4447	35194
sroB	b4585	35194
rydC	b4597	35194
ryfC	b4608	35194
ryeD	b4437	35194
rygC	b4446	35194
dicF	b1574	16246
dicF	b1574	910
ftsE	b3463	910
ftsX	b3462	910
dacB	b3182	910
ftsA	b0094	910
ftsW	b0089	910
sulA	b0958	910
damX	b3388	910
yihA	b3865	910
yabI	b0065	910
yghB	b3009	910
yohD	b2136	910
zipA	b2412	910
mltB	b2701	910
mltA	b2813	910
yqjA	b3095	910
gcvB	b4443	40033
sgrS	b4577	40033
rseX	b4603	40033
symR	b4625	40033
spf	b3864	40033
ryhB	b4451	40033
micC	b4427	40033
dsrA	b1954	40033
hfq	b4172	40033
gadY	b4452	1101
adiC	b4115	1101
adiA	b4117	1101
dctR	b3507	1101
ariR	b1166	1101
asr	b1597	1101
yjfO	b4189	1101
gadY	b4452	10468
sroB	b4585	499
rprA	b4431	499
cyaR	b4438	499
omrB	b4445	499
omrA	b4444	499
ryhB	b4451	499
sroB	b4585	48027
rprA	b4431	48027
cyaR	b4438	48027
glmZ	b4456	48027
micC	b4427	48027
sgrS	b4577	70928
rybB	b4417	70928
cyaR	b4438	70928
ryhB	b4451	70928
sgrS	b4577	6950
symR	b4625	6950
rybB	b4417	6950
pstS	b3728	6950
betT	b0314	6950
clcA	b0155	6950
astA	b1747	6950
betB	b0312	6950
betA	b0311	6950
dcyD	b1919	6950
ribB	b3041	6950
ldhA	b1380	6950
clpB	b2592	6950
clpP	b0437	6950
clpX	b0438	6950
cstA	b0598	6950
dnaJ	b0015	6950
dnaK	b0014	6950
grpE	b2614	6950
hfq	b4172	6950
htpG	b0473	6950
htpX	b1829	6950
degP	b0161	6950
lon	b0439	6950
nusA	b3169	6950
osmC	b1482	6950
pnp	b3164	6950
pspA	b1304	6950
pspB	b1305	6950
pspC	b1306	6950
pspD	b1307	6950
recA	b2699	6950
relB	b1564	6950
rfaD	b3619	6950
sspA	b3229	6950
sspB	b3228	6950
ybaB	b0471	6950
cspD	b0880	6950
relE	b1563	6950
raiA	b2597	6950
yhfA	b3356	6950
uspE	b1333	6950
uspA	b3495	6950
dps	b0812	6950
yjaZ	b3989	6950
rrmJ	b3179	6950
ibpA	b3687	6950
ibpB	b3686	6950
hslV	b3932	6950
phoH	b1020	6950
yfiD	b2579	6950
aidB	b4187	6950
uspD	b3923	6950
hslU	b3931	6950
htrE	b0139	6950
ecpD	b0140	6950
cspB	b1557	6950
uspB	b3494	6950
ppiD	b0441	6950
uspG	b0607	6950
hscC	b0650	6950
hspQ	b0966	6950
cspG	b0990	6950
bhsA	b1112	6950
uspF	b1376	6950
hslJ	b1379	6950
ydcQ	b1438	6950
yddV	b1490	6950
ves	b1742	6950
uspC	b1895	6950
hchA	b1967	6950
iscR	b2531	6950
ygeG	b2851	6950
yggX	b2962	6950
hslO	b3401	6950
ytfE	b4209	6950
lpxL	b1054	6950
phoE	b0241	6950
yneN	b1500	6950
cspA	b3556	6950
rpoE	b2573	6950
rpoH	b3461	6950
astB	b1745	6950
astD	b1746	6950
astE	b1744	6950
otsA	b1896	6950
ryhB	b4451	3729
acnB	b0118	3729
accD	b2316	3729
ksgA	b0051	3729
symR	b4625	900
rplT	b1716	900
thrS	b1719	900
rprA	b4431	45975
glmZ	b4456	45975
rybB	b4417	43488
glmZ	b4456	43488
rpsH	b3306	43488
mqsR	b3022	43488
ygjN	b3083	43488
spf	b3864	42868
glmZ	b4456	45948
glmY	b4441	33554
yggE	b2922	33554
ybaM	b0466	33554
rmf	b0953	33554
ybhT	b0762	33554
ghrA	b1033	33554
yceO	b1058	33554
yobF	b1824	33554
mgrB	b1826	33554
ygaW	b2670	33554
yqgB	b2939	33554
yjiD	b4326	33554
blr	b4409	33554
glmY	b4441	48519
micC	b4427	45947
rplA	b3984	45947
thrS	b1719	45947
ssrA	b2621	70930
ssrA	b2621	70929
aceF	b0115	5737
tdcE	b3114	5737
dppD	b3541	5737
dppF	b3540	5737
ftsE	b3463	5737
potG	b0855	5737
uup	b0949	5737
lptB	b3201	5737
ptsH	b2415	5737
agaB	b3138	5737
yadI	b0129	5737
chbB	b1738	5737
chbA	b1736	5737
cmtB	b2934	5737
fruB	b2169	5737
frvA	b3900	5737
frwB	b3950	5737
gatA	b2094	5737
gatB	b2093	5737
srlB	b2704	5737
manX	b1817	5737
sgcA	b4302	5737
ulaB	b4194	5737
ulaC	b4195	5737
panE	b0425	5737
leuB	b0073	5737
pfkA	b3916	5737
gnd	b2029	5737
pgl	b0767	5737
atoB	b2224	5737
argB	b3959	5737
argE	b3957	5737
argD	b3359	5737
nanA	b3225	5737
acnA	b1276	5737
citD	b0617	5737
fadD	b1805	5737
add	b1623	5737
adk	b0474	5737
cyaA	b3806	5737
purA	b4177	5737
frmA	b0356	5737
glpD	b3426	5737
speB	b2937	5737
purH	b4006	5737
purM	b2499	5737
alaS	b2697	5737
galM	b0756	5737
amyA	b1927	5737
uxaB	b1521	5737
malQ	b3416	5737
ansA	b1767	5737
argS	b1876	5737
argH	b3960	5737
argG	b3172	5737
aroA	b0908	5737
aroB	b3389	5737
aroE	b3281	5737
aroK	b3390	5737
aroL	b0388	5737
purB	b1131	5737
asnS	b0930	5737
asnA	b3744	5737
asnB	b0674	5737
asd	b3433	5737
aspC	b0928	5737
pyrB	b4245	5737
pyrI	b4244	5737
panD	b0131	5737
atpA	b3734	5737
atpD	b3732	5737
hisG	b2019	5737
birA	b3973	5737
cynT	b0339	5737
carA	b0032	5737
caiB	b0038	5737
cfa	b1661	5737
argF	b0273	5737
argI	b4254	5737
cheW	b1887	5737
cheZ	b1881	5737
pheA	b2599	5737
tyrA	b2600	5737
ubiC	b4039	5737
citE	b0616	5737
citF	b0615	5737
cmk	b0910	5737
btuR	b1270	5737
hemF	b2436	5737
kdsB	b0918	5737
cynS	b0340	5737
cysS	b0526	5737
metC	b3008	5737
ddlA	b0381	5737
ddlB	b0092	5737
bioA	b0774	5737
kdgK	b3526	5737
bioD	b0778	5737
dapF	b3809	5737
ldhA	b1380	5737
dsdA	b2366	5737
rfbB	b2041	5737
tmk	b1098	5737
lpd	b0116	5737
ampD	b0110	5737
cysQ	b4214	5737
bioH	b3412	5737
moeA	b0827	5737
dbpA	b1343	5737
dcp	b1538	5737
deaD	b3162	5737
dksA	b0145	5737
dnaE	b0184	5737
dnaG	b3066	5737
dnaJ	b0015	5737
dnaK	b0014	5737
fdhE	b3891	5737
fes	b0585	5737
flhD	b1892	5737
frr	b0172	5737
ftsZ	b0095	5737
fucU	b2804	5737
fusA	b3340	5737
mnmG	b3741	5737
gidB	b3740	5737
glpE	b3425	5737
greA	b3181	5737
grpE	b2614	5737
gyrA	b2231	5737
gyrB	b3699	5737
hmp	b2552	5737
infA	b0884	5737
infB	b3168	5737
infC	b1718	5737
ksgA	b0051	5737
lon	b0439	5737
groS	b4142	5737
mukB	b0924	5737
mutH	b2831	5737
nusA	b3169	5737
osmC	b1482	5737
parC	b3019	5737
parE	b3030	5737
pcm	b2743	5737
pcnB	b0143	5737
pepA	b4260	5737
pepD	b0237	5737
pepQ	b3847	5737
phoU	b3724	5737
pmbA	b4235	5737
polA	b3863	5737
ppiB	b0525	5737
prfA	b1211	5737
prfB	b2891	5737
pth	b1204	5737
queA	b0405	5737
rbsD	b3748	5737
recA	b2699	5737
recF	b3700	5737
recQ	b3822	5737
rep	b3778	5737
rimI	b4373	5737
rimJ	b1066	5737
rimL	b1427	5737
rna	b0611	5737
rnc	b2567	5737
rnd	b1804	5737
rne	b1084	5737
rnhA	b0214	5737
rnhB	b0183	5737
rpoA	b3295	5737
rpsA	b0911	5737
selA	b3591	5737
selB	b3590	5737
sohA	b3129	5737
trmH	b3651	5737
sspA	b3229	5737
mnmE	b3706	5737
trmD	b2607	5737
tsf	b0170	5737
tus	b1610	5737
umuC	b1184	5737
ung	b2580	5737
usg	b2319	5737
uvrA	b4058	5737
uvrB	b0779	5737
uvrC	b1913	5737
uvrD	b3813	5737
xerC	b3811	5737
xerD	b2894	5737
xseA	b2509	5737
mraW	b0082	5737
secM	b0097	5737
mtn	b0159	5737
crl	b0240	5737
xseB	b0422	5737
aes	b0476	5737
fimZ	b0535	5737
cspD	b0880	5737
aat	b0885	5737
gcvR	b2479	5737
rimM	b2608	5737
yggC	b2928	5737
rbfA	b3167	5737
yhbC	b3170	5737
slmA	b3641	5737
yicC	b3644	5737
poxA	b4155	5737
ydiB	b1692	5737
ybhB	b0773	5737
uspE	b1333	5737
mukE	b0923	5737
ybeA	b0636	5737
ybeB	b0637	5737
iraP	b0382	5737
yeiA	b2147	5737
yhdE	b3248	5737
rng	b3247	5737
lipA	b0628	5737
yhdH	b3253	5737
mnmA	b1133	5737
hflD	b1132	5737
yadB	b0144	5737
thrA	b0002	5737
ahpC	b0605	5737
fliS	b1925	5737
fliT	b1926	5737
uspA	b3495	5737
fabR	b3963	5737
yjgA	b4234	5737
dps	b0812	5737
plsX	b1090	5737
yceF	b1087	5737
prlC	b3498	5737
prmA	b3259	5737
rrmJ	b3179	5737
mog	b0009	5737
glpX	b3925	5737
ibpA	b3687	5737
ibpB	b3686	5737
yfiC	b2575	5737
pepT	b1127	5737
ybiC	b0801	5737
lipB	b0630	5737
sseA	b2521	5737
rnb	b1286	5737
yafD	b0209	5737
fliH	b1940	5737
yedF	b1930	5737
slyD	b3349	5737
ptsN	b3204	5737
ravA	b3746	5737
phoH	b1020	5737
efeB	b1019	5737
gmhB	b0200	5737
rsd	b3995	5737
pptA	b1461	5737
smpB	b2620	5737
yfiD	b2579	5737
ygdE	b2806	5737
lplA	b4386	5737
surE	b2744	5737
mobA	b3857	5737
rdoA	b3859	5737
dtd	b3887	5737
fdhD	b3895	5737
rhaM	b3901	5737
uspD	b3923	5737
yiiU	b3928	5737
hslU	b3931	5737
tehB	b1430	5737
sbmC	b2009	5737
yeeD	b2012	5737
fsaB	b3946	5737
ptsA	b3947	5737
pflD	b3951	5737
pflC	b3952	5737
frwD	b3953	5737
nfi	b3998	5737
pepE	b4021	5737
yibL	b3602	5737
wbbI	b2034	5737
yeiL	b2163	5737
yejK	b2186	5737
recX	b2698	5737
efp	b4147	5737
prfC	b4375	5737
yjjG	b4374	5737
yggI	b2944	5737
npr	b3206	5737
rdgC	b0393	5737
rsmB	b3289	5737
mukF	b0922	5737
cutA	b4137	5737
cspE	b0623	5737
grxD	b1654	5737
ptsP	b2829	5737
cbpA	b1000	5737
torD	b0998	5737
cspB	b1557	5737
cspC	b1823	5737
cspF	b1558	5737
sirA	b3470	5737
yiaK	b3575	5737
coaE	b0103	5737
ppiC	b3775	5737
yfaE	b2236	5737
rsmE	b2946	5737
ybcF	b0521	5737
dhaM	b1198	5737
rlmN	b2517	5737
mpl	b4233	5737
norW	b2711	5737
ygiN	b3029	5737
lpxH	b0524	5737
mug	b3068	5737
yhbY	b3180	5737
proQ	b1831	5737
yccK	b0969	5737
zapA	b2910	5737
epd	b2927	5737
pdxB	b2320	5737
fbp	b4232	5737
fabA	b0954	5737
fabH	b1091	5737
fabZ	b0180	5737
fadA	b3845	5737
fcl	b2052	5737
fdnG	b1474	5737
fdoG	b3894	5737
purL	b2557	5737
fpr	b3924	5737
folC	b2315	5737
ispA	b0421	5737
frdA	b4154	5737
fumC	b1611	5737
fliI	b1941	5737
bglA	b2901	5737
tilS	b0188	5737
lpcA	b0222	5737
dinB	b0231	5737
yagE	b0268	5737
matA	b0294	5737
ykgC	b0304	5737
yahK	b0325	5737
prpR	b0330	5737
prpC	b0333	5737
frmR	b0357	5737
ybaS	b0485	5737
cueR	b0487	5737
ybbN	b0492	5737
thrB	b0003	5737
talB	b0008	5737
cusR	b0571	5737
ybdL	b0600	5737
dpiA	b0620	5737
rihA	b0651	5737
ybeZ	b0660	5737
miaB	b0661	5737
ybgI	b0710	5737
rlmF	b0807	5737
mntR	b0817	5737
ybiW	b0823	5737
ybiY	b0824	5737
fsaA	b0825	5737
yliG	b0835	5737
hcp	b0873	5737
rlmL	b0948	5737
hspQ	b0966	5737
yccW	b0967	5737
cspH	b0989	5737
cspG	b0990	5737
ghrA	b1033	5737
flgN	b1070	5737
nagZ	b1107	5737
cobB	b1120	5737
thrL	b0001	5737
ldcA	b1192	5737
tpx	b1324	5737
ttcA	b1344	5737
lsrK	b1511	5737
lsrR	b1512	5737
lsrF	b1517	5737
lsrG	b1518	5737
tam	b1519	5737
sad	b1525	5737
cspI	b1552	5737
dmsD	b1591	5737
rsxB	b1628	5737
sufE	b1679	5737
sufS	b1680	5737
sufC	b1682	5737
yniC	b1727	5737
yeaU	b1800	5737
rsmF	b1835	5737
cutC	b1874	5737
uspC	b1895	5737
ftnB	b1902	5737
yedP	b1955	5737
yedW	b1969	5737
yodA	b1973	5737
mtfA	b1976	5737
yeeN	b1983	5737
yeeZ	b2016	5737
yegS	b2086	5737
rcnR	b2105	5737
yeiT	b2146	5737
yfaU	b2245	5737
arnB	b2253	5737
yfbQ	b2290	5737
yfbR	b2291	5737
mnmC	b2324	5737
sixA	b2340	5737
fadJ	b2341	5737
fadI	b2342	5737
yfdZ	b2379	5737
fryA	b2383	5737
fryB	b2387	5737
iscS	b2530	5737
trmJ	b2532	5737
norV	b2710	5737
syd	b2793	5737
queF	b2794	5737
yqeF	b2844	5737
hyuA	b2873	5737
ygfZ	b2898	5737
yqgB	b2939	5737
yqgF	b2949	5737
yggW	b2955	5737
yghZ	b3001	5737
yqhD	b3011	5737
qseB	b3025	5737
yqjH	b3070	5737
rlmG	b3084	5737
agaV	b3133	5737
yraR	b3152	5737
rimN	b3282	5737
gspE	b3326	5737
yheL	b3343	5737
yheM	b3344	5737
yheN	b3345	5737
yhfW	b3380	5737
hslO	b3401	5737
yjeJ	b4145	5737
orn	b4162	5737
ulaR	b4191	5737
ulaG	b4192	5737
ytfE	b4209	5737
yjhH	b4298	5737
yjiD	b4326	5737
iadA	b4328	5737
symE	b4347	5737
fhuF	b4367	5737
rsmC	b4371	5737
yjjW	b4379	5737
lacA	b0342	5737
galK	b0757	5737
gcvH	b2904	5737
gcvT	b2905	5737
gdhA	b1761	5737
glnS	b0680	5737
zwf	b1852	5737
gudD	b2787	5737
glk	b2388	5737
idnO	b4266	5737
gltX	b2400	5737
gor	b3500	5737
proB	b0242	5737
hemA	b1210	5737
proA	b0243	5737
gpsA	b3608	5737
gldA	b3945	5737
glgP	b3428	5737
ugpQ	b3449	5737
glpQ	b2239	5737
glyQ	b3560	5737
gpmA	b0755	5737
hemL	b0154	5737
gst	b1635	5737
folE	b2153	5737
gmk	b3648	5737
folP	b3177	5737
hemN	b3867	5737
hisS	b2514	5737
hisI	b2026	5737
yajL	b0424	5737
acpS	b2563	5737
metH	b4019	5737
metA	b4013	5737
katE	b1732	5737
hpt	b0125	5737
aceK	b4016	5737
ileS	b0026	5737
hisB	b2022	5737
idi	b2889	5737
aceA	b4015	5737
garL	b3126	5737
nadB	b2574	5737
ldcC	b0186	5737
leuS	b0642	5737
cadA	b4131	5737
lysS	b2890	5737
lysU	b4129	5737
mdh	b3236	5737
aceB	b4014	5737
fabD	b1092	5737
glcB	b2976	5737
malZ	b0403	5737
manA	b1613	5737
mgsA	b0963	5737
mhpC	b0349	5737
mhpF	b0351	5737
ghrB	b3553	5737
tauD	b0368	5737
dkgA	b3012	5737
dkgB	b0207	5737
modE	b0761	5737
dapD	b0166	5737
sgcB	b4565	5737
nadK	b2615	5737
ypfM	b4606	5737
argC	b3958	5737
argA	b2818	5737
glmU	b3730	5737
napD	b2207	5737
pncB	b0931	5737
nirD	b3366	5737
nrdA	b2234	5737
ndk	b2518	5737
nuoC	b2286	5737
nuoG	b2283	5737
metB	b3939	5737
hemC	b3805	5737
ompR	b3405	5737
speC	b2965	5737
speF	b0693	5737
pyrE	b3642	5737
pyrF	b1281	5737
coaD	b3634	5737
coaA	b3974	5737
cysH	b2762	5737
argR	b3237	5737
fnr	b1334	5737
ilvY	b3773	5737
rhaS	b3905	5737
rhaR	b3906	5737
cysB	b1275	5737
araC	b0064	5737
fur	b0683	5737
cynR	b0338	5737
gcvA	b2808	5737
lysR	b2839	5737
soxS	b4062	5737
trpR	b4393	5737
nhaR	b0020	5737
fadR	b1187	5737
cspA	b3556	5737
dnaA	b3702	5737
metR	b3828	5737
metJ	b3938	5737
nadR	b4390	5737
pdxA	b0052	5737
pdxY	b1636	5737
pck	b3403	5737
pflA	b0902	5737
pgk	b2926	5737
gpmM	b3612	5737
pheS	b1714	5737
pheT	b1713	5737
pta	b2297	5737
pssA	b2585	5737
pgm	b0688	5737
deoB	b4383	5737
hisA	b2024	5737
tdcD	b3115	5737
hemH	b0475	5737
purF	b2312	5737
prs	b1207	5737
serB	b4388	5737
serC	b0907	5737
proC	b0386	5737
pflB	b0903	5737
qor	b4051	5737
nadA	b0750	5737
nadC	b0109	5737
rhaA	b3903	5737
rhaD	b3902	5737
rbsK	b3752	5737
araB	b0063	5737
rpoB	b3987	5737
rpoC	b3988	5737
secA	b0098	5737
secB	b3609	5737
speG	b1584	5737
spoT	b3650	5737
sucD	b0729	5737
sucC	b0728	5737
gabD	b2661	5737
sodB	b1656	5737
sodA	b3908	5737
tdk	b1238	5737
thiG	b3991	5737
thiI	b0423	5737
trxB	b0888	5737
tdcB	b3117	5737
ilvA	b3772	5737
tdh	b3616	5737
thrS	b1719	5737
thyA	b2827	5737
torR	b0995	5737
talA	b2464	5737
tktA	b2935	5737
treC	b4239	5737
treF	b3519	5737
trpS	b3384	5737
trpA	b1260	5737
trpB	b1261	5737
tyrB	b4054	5737
sthA	b3962	5737
udk	b2066	5737
murC	b0091	5737
murD	b0088	5737
murF	b0086	5737
murE	b0085	5737
rffE	b3786	5737
galE	b0759	5737
lpxA	b0181	5737
murA	b3189	5737
murB	b3972	5737
pyrH	b0171	5737
ispU	b0174	5737
hemE	b3997	5737
avtA	b3572	5737
valS	b4258	5737
xapA	b2407	5737
xylA	b3565	5737
acpP	b1094	5737
arcA	b4401	5737
iaaA	b0828	5737
atoC	b2220	5737
baeR	b2079	5737
basR	b4113	5737
cheA	b1888	5737
cheB	b1883	5737
cheY	b1882	5737
cpxR	b3912	5737
creB	b4398	5737
dcuR	b4124	5737
evgA	b2369	5737
frdB	b4153	5737
fldA	b0684	5737
zraR	b4004	5737
kdpE	b0694	5737
phoB	b0399	5737
phoP	b1130	5737
rstA	b1608	5737
trxC	b2582	5737
uhpA	b3669	5737
uvrY	b1914	5737
allB	b0512	5737
ndh	b1109	5737
msrB	b1778	5737
alkA	b2068	5737
nrdB	b2235	5737
nuoI	b2281	5737
nuoF	b2284	5737
nuoE	b2285	5737
nuoB	b2287	5737
ygaF	b2660	5737
nrdE	b2675	5737
nrdF	b2676	5737
cyaY	b3807	5737
tatD	b4483	5737
tpiA	b3919	5737
glnA	b3870	5624
uhpC	b3667	5624
mscL	b3291	5624
crr	b2417	5624
panB	b0134	5624
ackA	b2296	5624
purA	b4177	5624
adhE	b1241	5624
alaS	b2697	5624
aspA	b4139	5624
gltA	b0720	5624
deoA	b4382	5624
deoD	b4384	5624
deoC	b4381	5624
nfsB	b0578	5624
aceE	b0114	5624
lpd	b0116	5624
bfr	b3336	5624
clpB	b2592	5624
clpP	b0437	5624
dnaJ	b0015	5624
gyrA	b2231	5624
lpp	b1677	5624
mrcB	b0149	5624
[truncated: 20,693 more rows]
