# Supplementary material for: Robust Detection of Hierarchical Communities from Escherichia coli Gene Expression Data
Source: PLoS Comput Biol. 2012 Feb 23;8(2):e1002391. doi: 10.1371/journal.pcbi.1002391 (PMC3285575; doi:10.1371/journal.pcbi.1002391)
Supplement: Table S1 — The community with the most significant GO term enrichment at . The community with the most significant GO term enrichment at contains 72 genes, including all 24 genes in the GO term for bacterial-type flagellum. The remaining 48 genes in this community are implicated as having some relevance for the development, function or control of the E. coli flagellum. (XLS) [file pcbi.1002391.s015.xls]

## Sheet: Sheet1
Genes in the GO Term		Genes not in the GO Term
genename	bnumber	genename	bnumber
cheZ	1881	aer	3072
flgB	1073	cheA	1888
flgC	1074	cheB	1883
flgE	1076	cheR	1884
flgF	1077	cheW	1887
flgG	1078	cheY	1882
flgH	1079	flgA	1072
flgI	1080	flgD	1075
flgJ	1081	flgM	1071
flgK	1082	flgN	1070
flgL	1083	flhA	1879
fliC	1923	flhB	1880
fliD	1924	flhC	1891
fliE	1937	flhD	1892
fliF	1938	flhE	1878
fliG	1939	fliA	1922
fliH	1940	fliI	1941
fliJ	1942	fliK	1943
fliM	1945	fliL	1944
fliN	1946	fliP	1948
fliO	1947	fliT	1926
fliQ	1949	fliZ	1921
fliR	1950	flxA	1566
fliS	1925	intG	1936
		modA	763
		modB	764
		modC	765
		motA	1890
		motB	1889
		qseB	3025
		rcsA	1951
		tap	1885
		tar	1886
		trg	1421
		tsr	4355
		uhpT	3666
		ves	1742
		ybjM	848
		ycgR	1194
		yecR	1904
		yedN	4495
		yfdY	2377
		yhjH	3525
		yjcZ	4110
		yjdA	4109
		ykfB	250
		ymdA	1044
		ynjH	1760
